# Supplementary material for: Identification of conserved drought-adaptive genes using a cross-species meta-analysis approach
Source: BMC Plant Biol. 2015 May 3;15:111. doi: 10.1186/s12870-015-0493-6 (PMC4417316; doi:10.1186/s12870-015-0493-6)
Supplement: Additional file 1: Table S1. — Summary of studies and arrays that were included in the CSA:Drought. [file 12870_2015_493_MOESM1_ESM.xlsx]

## Sheet: Table S1
Identification of Conserved Drought-Adaptive Genes Using a Cross-Species Meta-Analysis Approach
Lidor Shaar-Moshe, Sariel Hübner, Zvi Peleg
Additional file 1: Table S1. Summary of drought stress studies that were included in the CSA:Drought
Organism & array	Organism part	Developmental stage	Stress procedure	Genotype	Experiment name	Array name	Reference
Arabidopsis ATH1 Genome Array	shoot/ leaves	4 weeks	Drought stressed plants were deprived of irrigation for 3 days, followed by 3 additional days during which the plants, with the soil, were taken out of the pot for the day but placed back into the pots during the night with constant monitoring of water loss until relative water content (RWC) reached 65%.	Col-0	GSE15577	GSM389766, GSM389767, GSM389772, GSM389773	[1]
	leaves	8 weeks	Water was withheld for 7 days until RWC reached ~50-60%.	Col-0	GSE10670	GSM269812, GSM269813, GSM269828, GSM269829	[2]
	leaves	5 weeks	Water was withheld for 4 to 6 days until RWC reached 65%.	Col-0	GSE11538	GSM290625-GSM290630	[3]
	leaves	5.5 weeks	Soil moisture level was kept above wilting point, at 30% of field capacity. Samples were collected after 10 days of stress.	Col-0	GSE24177	GSM596127, GSM596128, GSM596129, GSM596130	[4]
	leaves	4.5 weeks	Water was withheld for 4 days, until 25% of water was lost from pots of treated plants.	Col-0	GSE19700	GSM491666, GSM491667, GSM491668, GSM491669, GSM491670, GSM491671	[5]
	leaves	4 weeks	Water was withheld for 5 days until plant samples reached 53% RWC.	Col-0	E-MEXP-1863	WT_Ctrl1-3, WT_Drought1-3	[6]
	leaves	5 weeks	Water was withheld for 10 days until plant samples reached 15-20% RWC (Severe drought).	Col-0	GSE10643	GSM268247, GSM268248, GSM268251, GSM268252	[7]
	leaves	4-5 weeks	Water was withheld for 10 days until drooping effects in leaves were observed and soil moisture was below 30%.	Col-0	GSE40061	GSM984518, GSM984519, GSM984520, GSM984524, GSM984525, GSM984526	[8]
Rice Affymetrix Genome Array	flag leaves	pre-anthesis	Water was withheld for 3 days until RWC reached ~84%.	Kitaake	GSE23211	GSM570988, GSM570989, GSM570990, GSM570994, GSM570995, GSM570996	[9]
	flag leaves	pre-anthesis	Samples with RWC in the range of 83–88% (slight drought) in which leaves were slightly rolled, 74–78% (moderate drought) in which about half of each leaf was rolled and 65–69% (severe drought) in which all leaves were completely rolled, were collected.	IRAT109 and ZS97	GSE25176	GSM618363- GSM618378	[10]
	leaves	12 weeks	Water was withheld for 24 days, during which time a small amount of water was added on 3 occasions to raise soil moisture to 30% by volume (Severe drought).	Bala and Azucena	GSE24048	GSM591761- GSM591772	NA
Wheat Affymetrix Genome Array	flag leaves	reproductive stage	Water was stopped at the booting stage in order to apply drought stress at flowering. RWC of C306 and WL711 in control conditions was 89 and 85%, whereas it was reduced to 73 and 66% under water stress, respectively.	C306 and WL711	GSE30436	GSM754875, GSM754876, GSM754877, GSM754887, GSM754888, GSM754889, GSM754881, GSM754882, GSM754883, GSM754893, GSM754894, GSM754895	[11]
	flag leaves	inflorescence emergence	Water was withheld for 8 days until stress symptoms (i.e. leaf rolling and wilting symptoms) were visible and leaves RWC was ~50%.	Y12-3 and A24-39	GSE31762	GSM788207-GSM788218	[12]
	grain	grain development	Six days after drought stress (44% field water capacity) was imposed, whole developing caryopses were collected (21 days days after anthesis).	Hereward	E-MEXP-1193	21d_Control_22-03-06- 21d_Water_22-03-06	[13]
	glume	grain filling stage	Moderate stress of 64% soil water content (SWC), and severe stress (SWC =45%) were imposed. Samples were harvested at 9DPA (Creso) and 11DPA (CS), when genotypes reached a comparable level of stress, as estimated by leaf water potential. These stress conditions resulted in flag leaf water potentials of -2.1/-2.6 MPa and -3.3/-3.9 MPa in moderate stress and severe stress, respectively.	Creso and Chinese Spring	GSE31759	GSM788159,160,162,163,165,166,168,169,171,172,174,175	[14]
Barley Affymetrix Genome Array	flag leaves	anthesis stage	Samples were harvested at day 5 of drought stress, after reaching 10% of available water content (AWC) in soil.	Martin, HS41-1, and Moroc9-75	GSE15970	GSM398249-GSM398251, GSM398258-GSM398263, GSM398270-GSM398275, GSM398281-GSM398283	[15]
	lemma, palea and awn	grain-filling stage	Water was withheld for 4 days in which RWC of lemma, palea and awn decreased from ~86 to ~62%.	Morex	GSE17669	GSM440957-GSM440974	[16]
References:
1. Ding XP, Li XK, Xiong LZ. Insight into differential responses of upland and paddy rice to drought stress by comparative expression profiling analysis. Int J Mol Sci. 2013;14(3):5214-5238.
2. Perera IY, Hung CY, Moore CD, Stevenson-Paulik J, Boss WF. Transgenic Arabidopsis plants expressing the type 1 inositol 5-phosphatase exhibit increased drought tolerance and altered abscisic acid signaling. Plant Cell. 2008;20:2876-2893.
3. van Dijk K, Ding Y, Malkaram S, Riethoven JJM, Liu R, Yang JY, Laczko P, Chen H, Xia YN, Ladunga I, et al. Dynamic changes in genome-wide histone H3 lysine 4 methylation patterns in response to dehydration stress in Arabidopsis thaliana. BMC Plant Biol. 2010;10:238.
4. Harb A, Krishnan A, Ambavaram MMR, Pereira A. Molecular and physiological analysis of drought stress in Arabidopsis reveals early responses leading to acclimation in plant growth. Plant Physiol. 2010;154(3):1254-1271.
5. Wilkins O, Brautigam K, Campbell MM. Time of day shapes Arabidopsis drought transcriptomes. Plant J. 2010;63(5):715-727.
6. Ludwikow A, Kierzek D, Gallois P, Zeef L, Sadowski J. Gene expression profiling of ozone-treated Arabidopsis abi1td insertional mutant: protein phosphatase 2C ABI1 modulates biosynthesis ratio of ABA and ethylene. Planta. 2009;230:1003-1017.
7. Zhang Y, Xu W, Li Z, Deng XW, Wu W, Xue Y. F-box protein DOR functions as a novel inhibitory factor for abscisic acid-induced stomatal closure under drought stress in Arabidopsis. Plant Physiol. 2008;148:2121-2133.
8. Pandey N, Ranjan A, Pant P, Tripathi RK, Ateek F, Pandey HP, Patre UV, Sawant SV. CAMTA 1 regulates drought responses in Arabidopsis thaliana. BMC Genomics. 2013;14: 216.
9. Peleg Z, Reguera M, Tumimbang E, Walia H, Blumwald E. Cytokinin-mediated source/sink modifications improve drought tolerance and increase grain yield in rice under water-stress. Plant Biotech J. 2011a;9(7):747-758.
10. Ding XP, Li XK, Xiong LZ. Insight into differential responses of upland and paddy rice to drought stress by comparative expression profiling analysis. Int J Mol Sci. 2013;14(3):5214-5238.
11. Kadam S, Singh K, Shukla S, Goel S, Vikram P, Pawar V, Gaikwad K, Khanna-Chopra R, Singh N. Genomic associations for drought tolerance on the short arm of wheat chromosome 4B. Funct Integr Genomics. 2012;12(3):447-464.
12. Krugman T, Chague V, Peleg Z, Balzergue S, Just J, Korol AB, Nevo E, Saranga Y, Chalhoub B, Fahima T. Multilevel regulation and signalling processes associated with adaptation to terminal drought in wild emmer wheat. Funct Integr Genomics. 2010;10(2):167-186.
13. Wan Y, Poole RL, Huttly AK, et al. Transcriptome analysis of grain development in hexaploid wheat. BMC Genomics 2008;9:121.
14. Aprile A, Mastrangelo AM, De Leonardis AM, Galiba G, Roncaglia E, Ferrari F, De Bellis L, Turchi L, Giuliano G, Cattivelli L. Transcriptional profiling in response to terminal drought stress reveals differential responses along the wheat genome. BMC genomics. 2009:10.
15. Guo P, Baum M, Grando S, Ceccarelli S, Bai G, Li R, von Korff M, Varshney RK, Graner A, Valkoun J. Differentially expressed genes between drought-tolerant and drought-sensitive barley genotypes in response to drought stress during the reproductive stage. J Exp Bot. 2009;60(12):3531-3544.
16. Abebe T, Melmaiee K, Berg V, Wise RP. Drought response in the spikes of barley: gene expression in the lemma, palea, awn, and seed. Funct Integr Genomics. 2010;10(2):191-205.
