# Supplementary material for: Identification of conserved drought-adaptive genes using a cross-species meta-analysis approach
Source: BMC Plant Biol. 2015 May 3;15:111. doi: 10.1186/s12870-015-0493-6 (PMC4417316; doi:10.1186/s12870-015-0493-6)
Supplement: Additional file 3: Table S2. — Significant DEGs in each species, as calculated by rank product statistics. [file 12870_2015_493_MOESM3_ESM.xlsx]

## Sheet: Table S2
Identification of Conserved Drought-Adaptive Genes Using a Cross-Species Meta-Analysis Approach
Lidor Shaar-Moshe, Sariel Hübner, Zvi Peleg
Additional file 3: Table S2. Significantly differentially expressed genes in each species as calculated by rank product analysis
RP, Rank product; FC, fold-change; pfp, false-positive prediction.
Up-regulated genes
Arabidopsis probeset ID	RP	FC	pfp		Rice probeset ID	RP	FC	pfp		Wheat probeset ID	RP	FC	pfp		Barley probeset ID	RP	FC	pfp
245736_at	1663.91	1.39334	0		OsAffx.32166.1548.S1_s_at	4125.19	1.04145	0		Ta.9925.1.A1_a_at	4094.29	1.00392	0		Contig2306_s_at	935.914	1.33529	0
246468_at	1705.25	1.39723	0		Os.35681.1.S1_at	3717.25	1.05988	0		Ta.28784.1.S1_x_at	3232.72	1.00553	0		Contig11696_at	1801.57	1.39159	0
255957_at	1434.62	1.41423	0		Os.11931.1.S1_s_at	4128.49	1.14299	0		Ta.10945.2.A1_x_at	4302.01	1.00573	0		Contig11993_at	1362.65	1.43699	0
262050_at	1331.25	1.45476	0		Os.51791.1.S1_at	4395.28	1.14771	0		Ta.30942.1.S1_a_at	4199.23	1.01235	0		rbaal9h21_s_at	1531.09	1.46177	0
252123_at	909.379	1.4941	0		OsAffx.20681.1.S1_at	2900.96	1.22309	0		Ta.6210.1.S1_at	2246.99	1.01471	0		Contig6611_at	1213.34	1.46434	0
260840_at	1291.71	1.50444	0		Os.14745.1.S1_at	3923.83	1.22444	0		Ta.20738.1.S1_at	4102.45	1.02114	0		Contig4281_s_at	1783.06	1.46563	0
247553_at	1608.69	1.53139	0		Os.31504.1.S1_at	3827.6	1.22654	0		Ta.7835.2.S1_at	4427.62	1.02145	0		Contig11477_at	1381.39	1.48566	0
259766_at	1648.03	1.53445	0		Os.10214.1.S1_at	4003.35	1.23198	0		Ta.10945.2.A1_a_at	3708.64	1.02849	0		Contig2006_s_at	1904.04	1.50784	0
251066_at	1723.85	1.56421	0		Os.15850.1.S1_at	4172.76	1.25455	0		Ta.2895.1.S1_at	1752.5	1.02902	0		Contig12692_s_at	1303.26	1.52462	0
259340_at	1539.39	1.57282	0		Os.46540.1.S1_at	3572.28	1.25518	0		Ta.21208.1.S1_at	2934.44	1.03018	0		HVSMEb0014F22f_s_at	1773.8	1.53728	0
263433_at	1345.35	1.59413	0		Os.20572.2.S1_at	4217.4	1.25755	0		Ta.8365.1.A1_at	4343.2	1.03402	0		Contig2812_at	1707.82	1.56201	0
256676_at	1963.88	1.61264	0		Os.10620.1.S1_at	3492.77	1.25818	0		Ta.1841.1.S1_at	2956.57	1.03896	0		Contig3285_at	1868.53	1.56863	0
261648_at	1403.51	1.63079	0		Os.31838.1.S1_at	3959.03	1.26119	0		Ta.28942.2.A1_at	4116.72	1.03928	0		Contig20253_at	1846.59	1.59185	0
250054_at	1601.48	1.65235	0		OsAffx.31140.1.S1_at	4046.12	1.28008	0		Ta.7999.1.S1_at	3620.95	1.04286	0		Contig15682_at	1665.78	1.61917	0
256008_s_at	700.744	1.66251	0		Os.52377.1.S1_at	3246.48	1.31062	0		Ta.28204.2.S1_x_at	4742.67	1.0433	0		Contig16710_at	1765.31	1.64962	0
254283_s_at	1097.04	1.66917	0		Os.55837.1.S1_at	4059.75	1.31079	0		Ta.27957.1.S1_at	4607.15	1.04537	0		HB16L13r_x_at	1663.71	1.65618	0
247780_at	1551.71	1.68209	0		Os.46544.1.A1_at	3492.28	1.31096	0		TaAffx.35563.1.A1_at	2506.44	1.04657	0		Contig698_at	1742.56	1.66334	0
264787_at	1947.89	1.6889	0		Os.23964.1.S1_at	4177.15	1.31909	0		Ta.4940.1.A1_at	4283.43	1.05186	0		Contig24055_at	1895.44	1.66639	0
263931_at	1493.44	1.69895	0		Os.7027.1.S1_a_at	3956.63	1.3369	0		Ta.24541.1.A1_x_at	4689.18	1.05742	0		Contig3430_at	1864.4	1.67224	0
251291_at	1747.34	1.70648	0		OsAffx.3262.1.S1_s_at	3760.71	1.35648	0		Ta.3876.1.A1_at	4554.53	1.06372	0		Contig11041_at	1805.46	1.6728	0
259441_at	1758.3	1.71939	0		Os.55402.1.S1_at	3687.54	1.36017	0		Ta.6828.1.S1_at	4103.13	1.07066	0		Contig4782_at	1837.43	1.6787	0
262137_at	1569.07	1.72354	0		OsAffx.14053.1.S1_at	4165.94	1.36277	0		Ta.9698.1.S1_at	4306.61	1.07066	0		HVSMEb0013I11r2_s_at	1755.31	1.69924	0
264261_at	943.837	1.74004	0		Os.11287.1.S1_at	4104.9	1.36818	0		Ta.11743.1.A1_at	4326.81	1.07193	0		Contig6042_at	1769.12	1.7059	0
246310_at	1410.54	1.74368	0		Os.50736.1.S1_at	3872.68	1.37665	0		TaAffx.61501.1.S1_at	4595.15	1.08401	0		HV10A20u_s_at	1738.78	1.71057	0
261428_at	1545.76	1.75254	0		Os.10370.1.S1_at	3887.94	1.37665	0		Ta.1337.1.S1_x_at	2743.46	1.09182	0		Contig2499_s_at	1859.97	1.7135	0
261785_at	1689.58	1.76367	0		Os.36822.1.S1_at	4237.07	1.37684	0		Ta.4834.1.S1_at	3407.33	1.09457	0		Contig4096_at	1854.35	1.72444	0
253722_at	1601.39	1.76866	0		Os.22312.2.S1_x_at	3354.82	1.37798	0		Ta.13241.2.S1_at	3353.3	1.09493	0		Contig18065_at	1626.8	1.72533	0
256145_at	1233.83	1.77368	0		Os.51504.1.A1_at	2600.28	1.38255	0		Ta.5059.3.S1_at	4344.21	1.10169	0		Contig3289_at	1807.07	1.72712	0
250858_at	1719.34	1.78031	0		Os.4775.1.S1_at	2120.6	1.38754	0		Ta.21213.1.S1_x_at	4792.05	1.10448	0		Contig11611_at	1732.71	1.72891	0
248764_at	1396.85	1.80343	0		Os.48107.1.A1_at	3940.66	1.38773	0		TaAffx.90133.1.S1_at	4680.39	1.10877	0		Contig21232_at	1782.57	1.7331	0
262803_at	1173.97	1.80571	0		Os.22312.2.S1_at	3350.08	1.40607	0		Ta.6219.1.S1_at	4088.35	1.11359	0		EBro03_SQ004_E10_at	1536.38	1.7337	0
261803_at	1580.2	1.81653	0		Os.8700.1.S1_at	3504.04	1.41064	0		Ta.14632.1.S1_x_at	2856.27	1.1152	0		Contig34_s_at	1341.69	1.74216	0
253228_at	1732.21	1.81785	0		Os.20378.1.S1_at	4212.23	1.41243	0		Ta.5098.2.A1_at	4600.64	1.11595	0		Contig1459_at	1817.8	1.74978	0
265266_at	1623.97	1.82083	0		Os.5693.1.S1_at	3958.72	1.41623	0		Ta.10472.1.A1_at	4724.83	1.11657	0		Contig4995_x_at	1451.87	1.75254	0
261026_at	1700.1	1.82116	0		OsAffx.32170.1.S1_at	4343.81	1.42674	0		Ta.30183.3.S1_x_at	3972.42	1.1207	0		Contig6772_at	1757.36	1.76149	0
267461_at	1560.32	1.82782	0		Os.37717.1.A2_s_at	2132.61	1.43	0		Ta.4381.2.S1_a_at	4532.89	1.12095	0		HV_CEb0010C12r2_at	1882.92	1.76367	0
247514_at	1705.05	1.82849	0		Os.6286.1.S1_at	3326.61	1.44175	0		Ta.4494.3.S1_x_at	4196.49	1.12221	0		rbah25c12_s_at	1829.78	1.7671	0
249011_at	1243.88	1.83117	0		OsAffx.5133.1.S1_at	3982.62	1.443	0		Ta.14618.2.A1_a_at	3668.93	1.13161	0		rbags17j03_s_at	1885.98	1.77274	0
253245_at	1668.65	1.8315	0		Os.8509.1.S1_at	3611.61	1.44991	0		Ta.4381.1.S1_a_at	4781.86	1.13173	0		Contig9971_at	1744.19	1.77305	0
249850_at	1426.22	1.83587	0		Os.35434.1.S1_at	2957.52	1.45476	0		Ta.4494.1.S1_at	4303.26	1.1374	0		HVSMEb0009A03r2_s_at	1902.75	1.77841	0
254085_at	1623.68	1.83655	0		Os.6286.1.S1_x_at	3972.24	1.46092	0		Ta.15813.1.S1_at	4003.25	1.14653	0		Contig17135_s_at	1779.63	1.78348	0
260345_at	1567.77	1.83993	0		Os.53958.1.S1_at	3922.8	1.4708	0		Ta.7835.2.S1_x_at	4412.12	1.14811	0		Contig20567_at	1738.6	1.78795	0
262197_at	1694.4	1.85185	0		Os.10659.1.S1_s_at	3710.56	1.47406	0		TaAffx.541.1.S1_at	4774.68	1.1485	0		Contig4995_at	1543.95	1.78891	0
258263_at	1718.34	1.85254	0		Os.57563.1.S1_s_at	3608.68	1.47449	0		Ta.14011.2.A1_at	4112.34	1.15407	0		HV10J12u_s_at	1746.72	1.79083	0
259329_at	1644.82	1.85874	0		Os.48544.1.S1_at	3552.4	1.47907	0		Ta.4494.1.S1_x_at	4137.94	1.15527	0		Contig21982_at	1882.36	1.80018	0
252414_at	1655.85	1.8622	0		Os.52814.1.S1_at	3985.75	1.4839	0		Ta.12209.1.A1_at	1380.17	1.16293	0		Contig5547_at	1803.69	1.80083	0
264314_at	1738.1	1.8622	0		Os.14076.1.S1_s_at	3656.62	1.48588	0		Ta.13575.1.S1_at	2649.7	1.16482	0		HVSMEi0008A06f2_s_at	1147.66	1.80505	0
251169_at	1390.67	1.86916	0		Os.29825.1.S1_a_at	4231.3	1.49276	0		TaAffx.23472.1.S1_at	4461.43	1.16632	0		Contig8586_s_at	1780.49	1.80995	0
263243_at	1946.41	1.86916	0		Os.10131.3.A1_at	4161.56	1.49388	0		Ta.28803.1.A1_at	3693.38	1.16645	0		Contig5874_s_at	1893.06	1.81061	0
246968_at	1581.49	1.88359	0		Os.51703.1.S1_at	4180.6	1.49388	0		Ta.14632.1.S1_at	2672.1	1.16795	0		Contig5669_at	1862.34	1.81127	0
255980_at	1582.46	1.89036	0		Os.50106.1.S1_at	3518.23	1.49454	0		TaAffx.42526.1.S1_at	4803.74	1.17647	0		Contig8305_at	1550.01	1.81389	0
249769_at	1534.26	1.89934	0		Os.9563.1.S1_at	3798.15	1.49611	0		Ta.13337.1.S1_at	2690.08	1.18231	0		Contig44_s_at	1670.09	1.8205	0
260327_at	1322.69	1.90259	0		Os.18724.1.S1_at	3916.8	1.50128	0		Ta.11218.1.A1_at	4375.59	1.19104	0		Contig3431_x_at	1488.2	1.82548	0
248879_at	1678.24	1.91241	0		Os.15988.1.S1_at	4062.74	1.5015	0		Ta.5713.1.S1_at	4092.84	1.19161	0		Contig2717_s_at	1485.22	1.83554	0
246125_at	1476.21	1.91939	0		Os.49952.1.S1_at	4074.98	1.50286	0		Ta.3784.1.S1_a_at	4733.07	1.1936	0		HO12F15S_s_at	1687.7	1.83587	0
245602_at	1304.51	1.92234	0		Os.52574.1.S1_at	4378.92	1.50421	0		Ta.1038.1.S1_a_at	3951.61	1.19574	0		HV_CEa0010M13r2_s_at	1712.65	1.83756	0
257771_at	1478.22	1.92234	0		Os.5583.1.S1_at	3506.84	1.51103	0		TaAffx.133282.1.A1_at	950.068	1.20424	0		Contig7433_s_at	1646.72	1.844	0
248820_at	1433.29	1.92271	0		Os.54744.1.S1_at	4214.16	1.51286	0		Ta.13575.1.S1_x_at	3350.39	1.20496	0		HVSMEi0007G06r2_s_at	1862.48	1.85494	0
264019_at	1746.51	1.92456	0		Os.51209.1.S1_at	4037.08	1.51446	0		Ta.12053.1.A1_at	4147.38	1.21344	0		Contig12820_at	1739.43	1.85529	0
260540_at	1542.18	1.92604	0		Os.17405.1.S1_a_at	2467.77	1.51469	0		Ta.8916.1.A1_at	4427.71	1.21433	0		HVSMEa0006I22r2_s_at	810.362	1.85529	0
267538_at	1533.99	1.93087	0		OsAffx.7682.1.S1_s_at	3920.85	1.51722	0		TaAffx.104444.1.S1_at	3054.02	1.22041	0		Contig2193_s_at	1772.96	1.85701	0
246071_at	1637.13	1.95236	0		Os.7784.1.S1_at	2832.99	1.51791	0		Ta.30781.1.S1_at	4796.21	1.23762	0		Contig12759_at	1784.21	1.86254	0
253322_at	1663.72	1.95733	0		Os.22590.1.A1_at	4055.24	1.51791	0		Ta.6177.1.S1_at	3411.2	1.24719	0		Contig7166_s_at	1725.85	1.86986	0
255585_at	1667.45	1.95886	0		OsAffx.18681.1.S1_s_at	3698.62	1.52114	0		TaAffx.12463.1.S1_at	4254.8	1.25125	0		Contig8093_at	1891.56	1.87301	0
251859_at	1719.7	1.95963	0		Os.49587.1.S1_at	4032.33	1.52439	0		TaAffx.12097.1.A1_at	3139.1	1.2596	0		Contig15276_at	1653.05	1.87547	0
254299_at	1619.29	1.9604	0		Os.11657.1.S1_at	3909.82	1.52695	0		Ta.11092.1.A1_at	3840.62	1.26247	0		Contig1159_at	1332.75	1.87617	0
250737_at	1619.65	1.9755	0		Os.49619.1.S1_at	3910.78	1.5387	0		Ta.11967.1.S1_at	2935.85	1.27502	0		Contig11126_at	1820.78	1.87723	0
262452_at	1282.9	1.97707	0		Os.532.1.S1_s_at	4109.7	1.53965	0		Ta.14618.1.A1_at	3898.4	1.28287	0		Contig13312_at	1567.53	1.88076	0
249614_at	1310.1	1.97785	0		OsAffx.13994.1.S1_at	4011.96	1.54083	0		Ta.20147.3.S1_a_at	2038.2	1.28403	0		HVSMEi0007J05r2_s_at	1852.78	1.88644	0
254066_at	1149.56	1.98531	0		OsAffx.13550.1.S1_s_at	3558.39	1.54297	0		Ta.4494.3.S1_at	3592.23	1.28866	0		Contig1048_at	1711.92	1.88644	0
252525_at	1715.02	1.99681	0		Os.15521.2.S1_at	3436	1.54392	0		Ta.10807.1.A1_at	3714	1.29232	0		Contig11819_s_at	1896.7	1.88822	0
264091_at	1236.23	1.9988	0		Os.23630.1.A1_s_at	3033.08	1.5444	0		Ta.21247.1.S1_at	4395.59	1.30073	0		Contig2401_at	1668.52	1.89143	0
245385_at	912.536	1.9996	0		Os.54490.1.S1_at	2030.69	1.54871	0		Ta.27766.1.S1_at	4573.7	1.30378	0		Contig9006_at	1537.38	1.89717	0
248592_at	1421.14	2.0028	0		Os.10238.1.S1_at	3739.76	1.55039	0		Ta.5390.1.S1_at	1850.12	1.30719	0		Contig10445_at	1739.75	1.89789	0
254393_at	1949.26	2.00803	0		Os.6297.2.S1_at	3202.51	1.55255	0		Ta.23732.1.S1_at	4310.99	1.3151	0		Contig7739_at	1309.97	1.90223	0
255943_at	1621.81	2.01045	0		Os.30528.1.S1_at	4154.19	1.55763	0		Ta.10774.1.A1_at	4147.81	1.32485	0		Contig6830_at	1586.98	1.90295	0
264524_at	1100.56	2.03252	0		Os.6561.1.A1_at	4376.8	1.55836	0		Ta.9389.1.S1_at	1513.77	1.33565	0		Contig18150_at	1549.38	1.90767	0
263325_at	1606.63	2.03252	0		OsAffx.4433.1.S1_at	3347.09	1.5625	0		Ta.16038.1.S1_at	4387.98	1.34771	0		Contig14522_at	1522.14	1.91022	0
245427_at	1643.43	2.03335	0		Os.12106.1.S1_at	2835.38	1.56446	0		TaAffx.55802.1.S1_at	3652.53	1.35007	0		Contig7748_at	1802.45	1.91314	0
248132_at	1654.2	2.04625	0		OsAffx.92.1.S1_at	4182.88	1.56789	0		Ta.8574.2.A1_at	3042.34	1.35501	0		Contig17281_at	1718.67	1.91498	0
266695_at	979.573	2.0475	0		Os.26862.2.S1_at	4098.55	1.56912	0		Ta.9320.1.S1_at	2313.86	1.35722	0		HVSMEg0017A08r2_at	1716.95	1.91498	0
252570_at	1772.89	2.06143	0		Os.17328.1.S1_at	3980.35	1.57356	0		Ta.11754.1.A1_at	4270.01	1.35722	0		Contig1894_at	1813.42	1.91534	0
250259_at	1594.7	2.06441	0		Os.22678.1.A1_s_at	3796.15	1.5748	0		TaAffx.83549.1.S1_s_at	3780.97	1.36203	0		Contig12340_at	1388.77	1.91865	0
260884_at	1962.27	2.07297	0		Os.18946.2.S1_at	2637.41	1.57654	0		Ta.9389.2.S1_at	3695.22	1.36893	0		Contig2707_s_at	1342.45	1.9216	0
250811_at	1263.32	2.0734	0		Os.20617.1.S1_at	2489.77	1.57828	0		Ta.9409.1.S1_at	2247.44	1.374	0		Contig22849_at	1685.37	1.92308	0
262590_at	1451.72	2.07598	0		Os.24050.1.S1_at	3516.48	1.57878	0		TaAffx.31681.1.S1_at	4505.97	1.37552	0		Contig11198_at	1625.23	1.93013	0
250083_at	561.375	2.08073	0		Os.27327.1.S1_at	3099.24	1.57978	0		Ta.5624.1.S1_at	4352.22	1.37874	0		Contig5320_at	1549.07	1.9305	0
249174_at	1328.69	2.08203	0		OsAffx.18767.1.S1_at	3125.63	1.58957	0		Ta.3784.3.S1_x_at	1834.53	1.38255	0		Contig14081_at	1794.48	1.93386	0
253841_at	1673.09	2.09688	0		Os.16218.1.S1_at	3948.48	1.59008	0		Ta.8868.1.A1_at	2570.58	1.38812	0		Contig1718_s_at	1199.11	1.93611	0
254178_at	954.071	2.09952	0		Os.8908.1.S1_at	3827.67	1.59058	0		Ta.24765.1.A1_at	4664.03	1.38831	0		rbags11o22_at	1783.09	1.94175	0
248763_at	1695.35	2.10261	0		Os.5095.1.S1_at	3020.76	1.59134	0		Ta.3784.1.S1_x_at	2869.08	1.39919	0		Contig7433_at	1365.84	1.95008	0
261564_at	987.702	2.10438	0		Os.7705.1.S1_at	3448.09	1.5916	0		Ta.28951.1.S1_at	4175.52	1.40135	0		Contig10738_at	1618.84	1.95236	0
245724_at	1221.24	2.10482	0		OsAffx.14528.1.S1_at	3783.74	1.59337	0		TaAffx.107501.1.S1_at	3960.34	1.40805	0		Contig2737_at	1683.99	1.95274	0
250891_at	1680.05	2.11015	0		Os.17446.2.S1_at	2525.99	1.59413	0		Ta.9389.1.S1_x_at	2180.73	1.42694	0		Contig2191_at	1648.1	1.95503	0
259426_at	1601.28	2.11282	0		Os.27218.1.A1_at	3267.31	1.59464	0		Ta.28354.4.S1_at	4346.13	1.43369	0		HK04F07r_at	1848.06	1.96078	0
247097_at	1683.68	2.1182	0		Os.10096.1.S1_at	4379.07	1.5977	0		Ta.12387.2.S1_x_at	4328.02	1.44155	0		Contig807_s_at	1633.3	1.9658	0
253358_at	888.58	2.1263	0		Os.52725.1.S1_at	4109.77	1.59795	0		Ta.14617.1.S1_at	3270.05	1.44467	0		Contig21359_at	1463.12	1.96734	0
264989_at	1574.43	2.14592	0		OsAffx.30971.1.S1_at	3777.14	1.60359	0		Ta.25136.1.S1_at	4265.31	1.44865	0		Contig3827_at	1695.79	1.972	0
245628_at	532.712	2.14777	0		Os.170.3.S1_at	2622.75	1.60694	0		Ta.10859.1.A1_at	3554.06	1.45943	0		Contig3112_at	1000.19	1.97433	0
255590_at	1492.5	2.14869	0		Os.22883.1.S1_at	2494.25	1.61005	0		Ta.20147.2.S1_a_at	2007.87	1.45985	0		Contig13982_at	1886.51	1.98649	0
248185_at	675.043	2.15332	0		Os.8061.1.S1_at	4147.78	1.61212	0		Ta.23191.1.S1_at	2004.89	1.4721	0		Contig23192_at	1597.38	1.99203	0
259418_at	1585.36	2.16216	0		Os.10546.1.S1_s_at	3381.28	1.61264	0		TaAffx.129720.2.S1_at	3555.94	1.48699	0		Contig18148_at	1680.37	1.99601	0
262281_at	1249.48	2.1631	0		Os.11789.1.S1_at	4221.59	1.61368	0		Ta.29360.1.A1_a_at	3813.76	1.49254	0		Contig8246_at	1421.39	1.99641	0
260140_at	845.901	2.16403	0		Os.54944.1.S1_at	3116.3	1.61447	0		Ta.4894.1.A1_at	3453.99	1.5006	0		Contig7980_at	1542.38	1.998	0
258452_at	1537.34	2.17014	0		Os.17907.1.A1_at	3590.93	1.61708	0		Ta.3034.1.A1_at	4694.56	1.50444	0		HO10O22S_at	1487.09	2.0008	0
256300_at	628.333	2.17155	0		Os.23672.1.S1_at	3021.89	1.6176	0		Ta.7001.1.S1_at	4646.19	1.51883	0		S0000200065C10F1_at	1270.46	2.00401	0
251342_at	1134.01	2.17202	0		Os.51835.1.S1_a_at	4368.75	1.62285	0		Ta.5883.1.S1_at	4507.07	1.52323	0		Contig20512_s_at	1497.58	2.00682	0
253263_at	1416.75	2.18436	0		Os.9336.1.S1_at	3147.85	1.62522	0		Ta.28761.1.S1_at	4064.08	1.52486	0		Contig9721_at	1434.09	2.00723	0
258162_at	1776.48	2.19298	0		Os.20712.2.A1_at	3331.66	1.6284	0		Ta.9320.1.S1_x_at	1805.5	1.52509	0		Contig2924_s_at	1219.32	2.00965	0
259231_at	1236.4	2.19539	0		Os.1043.1.S1_at	4144.41	1.6284	0		Ta.9379.3.S1_a_at	2925.6	1.52532	0		EBma01_SQ005_J20_at	1456.92	2.01086	0
258757_at	1457.82	2.20507	0		OsAffx.5024.1.S1_at	3766.2	1.63185	0		Ta.12210.1.A1_at	4227.35	1.53728	0		rbags11h24_s_at	1172.74	2.01248	0
264001_at	1401.01	2.20702	0		Os.47327.1.S1_x_at	3759.27	1.63265	0		Ta.13337.2.S1_at	3101.23	1.5456	0		Contig331_x_at	1906.61	2.01288	0
259516_at	1692.11	2.20897	0		OsAffx.31531.1.S1_s_at	3320.64	1.63639	0		Ta.22794.1.S1_x_at	4417.24	1.55015	0		rbah54a21_s_at	1605.43	2.01613	0
255723_at	1730.14	2.20897	0		OsAffx.4726.1.S1_at	4412.65	1.63747	0		Ta.5616.1.A1_at	4251.49	1.55424	0		Contig1374_at	1276.9	2.01613	0
250955_at	1050.26	2.21582	0		Os.35495.1.S1_at	2430.7	1.63827	0		Ta.10859.2.A1_a_at	2895.78	1.56201	0		Contig9570_s_at	1336.14	2.02429	0
260875_at	1190	2.21877	0		Os.3053.1.A1_at	4167.28	1.64042	0		Ta.7971.1.S1_at	3690.16	1.58579	0		Contig22487_at	1363.99	2.03211	0
264772_at	1544.99	2.21877	0		Os.17494.1.S1_at	2950.65	1.64069	0		Ta.24650.2.A1_at	4383.13	1.58932	0		Contig11690_at	1364.81	2.035	0
253022_at	1142.65	2.22173	0		Os.15521.1.A1_s_at	2480.72	1.64096	0		Ta.15887.1.S1_at	2522.27	1.60643	0		HV_CEb0005N09r2_at	1536.84	2.03998	0
249215_at	634.721	2.22272	0		Os.22058.1.S1_at	3216.09	1.64231	0		Ta.29534.1.S1_at	4585.59	1.61499	0		HVSMEf0022D18r2_s_at	1396.92	2.0429	0
256296_at	1651.35	2.22469	0		Os.24698.1.S1_at	3255.75	1.64258	0		TaAffx.65635.1.S1_at	2790.96	1.62022	0		HW01E18u_at	1532.55	2.04332	0
245624_at	681.732	2.23314	0		Os.51585.1.S1_at	4156.86	1.64285	0		Ta.22794.1.S1_at	4644.89	1.62549	0		Contig6505_at	1601.54	2.0475	0
253638_at	1485.38	2.23664	0		Os.51359.1.S1_at	2528.03	1.64609	0		Ta.14800.1.S1_at	2845.83	1.63159	0		EBem09_SQ004_B23_s_at	1358.51	2.05381	0
253473_at	1671.93	2.24014	0		OsAffx.19120.1.S1_x_at	3547.16	1.64826	0		Ta.418.1.S1_at	3155.89	1.63159	0		Contig6928_at	1532.72	2.06484	0
253277_at	1399.92	2.2482	0		OsAffx.28187.1.S1_s_at	4087.92	1.64853	0		TaAffx.14030.1.A1_at	2864.16	1.65071	0		Contig13656_at	1282.48	2.07039	0
262164_at	1635.05	2.25023	0		OsAffx.32330.1.S1_x_at	3122.74	1.6488	0		Ta.3784.1.S1_at	1479.07	1.65344	0		Contig4853_at	1160.78	2.07426	0
258078_at	1507.04	2.25225	0		Os.55113.1.S1_at	4129.31	1.65125	0		Ta.12469.1.A1_at	3961.89	1.69635	0		HVSMEa0007I03r2_at	1161.78	2.07512	0
265276_at	1284.65	2.26142	0		Os.9868.1.S1_at	3989.88	1.6518	0		Ta.951.2.A1_at	3739.15	1.72206	0		Contig10584_at	1822.56	2.08551	0
245319_at	1135.78	2.26552	0		Os.21893.3.A1_at	2413.33	1.65235	0		Ta.3968.1.A1_at	1522.62	1.7301	0		Contig17827_at	1321.87	2.08725	0
265359_at	1601.17	2.27324	0		Os.39151.1.S1_at	2896.62	1.65235	0		Ta.13337.2.S1_x_at	2729.18	1.7343	0		Contig12565_at	1623.13	2.08986	0
251428_at	1759.43	2.2748	0		Os.1310.1.S1_a_at	2212.46	1.65344	0		Ta.24609.1.A1_at	4152.2	1.76243	0		Contig3981_at	1403.25	2.09336	0
247487_at	1731.03	2.27842	0		OsAffx.27338.1.S1_at	3983.25	1.65481	0		Ta.20147.1.S1_at	1533.87	1.76491	0		Contig3286_s_at	874.746	2.09336	0
251100_at	1748.16	2.28258	0		Os.8450.2.S1_at	4029.77	1.65508	0		Ta.9661.1.S1_at	2203.35	1.7671	0		HVSMEb0002K02r2_s_at	1315.14	2.09468	0
259616_at	903.426	2.28519	0		Os.9590.1.S1_at	3253.36	1.6559	0		TaAffx.42928.1.S1_at	1521.48	1.79404	0		Contig8606_at	1474.55	2.09644	0
245749_at	1147.95	2.28571	0		Os.52293.1.S1_at	3801.68	1.6559	0		Ta.8399.2.S1_at	3545.78	1.80734	0		Contig22873_at	1346.54	2.09776	0
262667_at	1059.18	2.29043	0		Os.49720.1.S1_at	3046.26	1.65755	0		Ta.7545.1.A1_at	2497	1.83184	0		Contig21017_at	1401.13	2.10084	0
259149_at	1730.1	2.29305	0		Os.46610.1.S1_x_at	4146.47	1.65837	0		Ta.23142.4.S1_s_at	3613.87	1.83419	0		Contig10934_at	1460.76	2.10526	0
257154_at	1076.65	2.29568	0		Os.6405.1.S2_at	3756.66	1.66306	0		Ta.12095.1.A1_at	4496.17	1.84332	0		Contig10497_at	1705.17	2.10615	0
255479_at	1303.41	2.29727	0		Os.55364.1.S1_at	4181.31	1.66445	0		Ta.14571.1.S1_at	2083.26	1.8577	0		Contig2189_s_at	1419.09	2.10748	0
266229_at	1057.5	2.30256	0		OsAffx.25178.1.S1_at	2662.91	1.6675	0		Ta.23142.1.S1_x_at	3302.32	1.85977	0		Contig21971_at	1669.93	2.11416	0
263497_at	1466.61	2.30468	0		Os.16068.3.S1_at	3420.56	1.6675	0		Ta.28327.1.S1_x_at	2173.81	1.86498	0		HV_CEa0009O07r2_s_at	949.565	2.12179	0
253401_at	1509.26	2.3084	0		Os.46767.1.S1_at	3775.11	1.67056	0		Ta.24114.8.S1_x_at	4017.62	1.88501	0		Contig24415_at	1017.13	2.1254	0
259570_at	1316.5	2.30894	0		Os.19391.1.S1_s_at	3624.95	1.67308	0		Ta.9000.1.S1_at	2024.41	1.90006	0		EBem10_SQ004_C11_at	1220.23	2.13129	0
247835_at	1345.78	2.31	0		Os.31778.2.S1_x_at	3575.27	1.67364	0		Ta.27780.2.A1_a_at	4313.8	1.91205	0		Contig20512_at	1460.13	2.13311	0
245711_at	815.341	2.31535	0		Os.17112.1.S1_at	3468.71	1.67588	0		Ta.28771.1.A1_at	3398.34	1.91902	0		Contig9433_at	1485.47	2.13356	0
253453_at	1683.97	2.31857	0		Os.31038.1.S1_at	3608.85	1.67588	0		TaAffx.70216.1.S1_s_at	3749.82	1.94326	0		Contig2188_s_at	1352.26	2.1427	0
245523_at	1753.17	2.31965	0		Os.54080.1.S1_at	4221.68	1.67645	0		Ta.23142.6.S1_x_at	3512.41	1.9558	0		Contig7736_at	1090.72	2.15008	0
262940_at	1213.84	2.32558	0		Os.21290.1.S1_at	4213.01	1.67898	0		Ta.7545.1.A1_a_at	2426	1.99283	0		Contig107_x_at	1435.02	2.15424	0
250028_at	690.188	2.32666	0		Os.10201.1.S1_at	2747.47	1.68237	0		Ta.27778.4.S1_x_at	4660.09	2.04248	0		Contig6169_at	1098.4	2.1575	0
257628_at	1150.18	2.32883	0		Os.25806.1.S1_s_at	3863.82	1.6852	0		Ta.24969.1.S1_s_at	4036.01	2.09776	0		Contig8092_x_at	1662.69	2.16826	0
266555_at	1626.83	2.32883	0		Os.8371.1.S1_x_at	3868.42	1.68577	0		Ta.242.2.S1_at	4313.41	2.10217	0		HVSMEm0008B04r2_s_at	1480.14	2.17675	0
251109_at	533.367	2.33155	0		Os.6764.1.S1_at	2838.98	1.68634	0		TaAffx.120445.1.A1_at	4333.69	2.11416	0		Contig19734_at	1046.65	2.19202	0
261065_at	1333.64	2.33645	0		Os.50381.1.S1_at	3411.53	1.68691	0		Ta.69.2.S1_x_at	4486.59	2.1777	0		Contig6062_at	1253.06	2.19877	0
264957_at	1119.31	2.33699	0		Os.51737.1.S1_x_at	3436.21	1.68805	0		Ta.817.1.S1_a_at	4694.95	2.19346	0		Contig5715_at	1900.29	2.19925	0
254806_at	1544.84	2.33918	0		Os.11915.1.S1_at	4378.92	1.68805	0		Ta.24963.1.S1_x_at	3821.76	2.26501	0		Contig4930_at	1165.14	2.19974	0
253343_at	1575.55	2.34028	0		Os.8963.1.S1_at	3109.34	1.69291	0		Ta.28312.1.S1_x_at	4498.29	2.29043	0		Contig2738_s_at	1565.25	2.20361	0
249917_at	1029.42	2.34357	0		Os.8427.1.S1_s_at	4139.09	1.69348	0		Ta.24114.8.S1_at	3859.25	2.34247	0		HVSMEn0022F18r2_s_at	1198.03	2.21877	0
262496_at	1421.91	2.34797	0		Os.51231.1.S1_at	3821.25	1.69492	0		Ta.9346.1.S1_x_at	3710.78	2.35849	0		Contig2712_at	1388.76	2.22025	0
249797_at	991.541	2.35571	0		Os.57573.1.S1_at	4194.14	1.69549	0		Ta.6952.1.S1_a_at	3696.35	2.36407	0		Contig25703_at	1389.03	2.23614	0
258275_at	1450.14	2.35738	0		Os.17079.1.S1_at	3388.01	1.69779	0		Ta.30902.1.S1_at	1498.39	2.36911	0		Contig5336_s_at	1704.36	2.25073	0
254232_at	1762.26	2.36128	0		Os.18157.1.S2_at	4371.29	1.69779	0		Ta.23142.10.S1_x_at	3390.98	2.37079	0		Contig3390_at	1112.53	2.2553	0
251019_at	1391.81	2.36183	0		Os.50366.1.S1_x_at	3217.82	1.69895	0		Ta.22572.1.S1_at	2973.85	2.38607	0		Contig7603_at	1277.99	2.25989	0
247918_at	1152.03	2.36295	0		OsAffx.18866.1.S1_at	3864.6	1.69981	0		Ta.24114.14.S1_x_at	4235.74	2.40269	0		Contig1445_at	1387.68	2.2604	0
265091_s_at	767.415	2.36463	0		Os.38207.1.S1_x_at	2618.75	1.70039	0		Ta.23142.5.S1_x_at	2488.48	2.42014	0		Contig21613_at	1091.1	2.26244	0
251191_at	1465.1	2.36463	0		Os.5299.2.S1_a_at	2469.44	1.70097	0		Ta.12643.5.S1_x_at	2315.71	2.46914	0		Contig7248_at	1770.76	2.26347	0
264894_at	1112.02	2.36574	0		Os.22839.1.S1_at	4083	1.70126	0		Ta.24114.1.S1_x_at	3496	2.5227	0		Contig6170_s_at	945.541	2.2748	0
249944_at	1186.5	2.36574	0		Os.48066.1.S1_at	4405.51	1.70561	0		Ta.23141.2.S1_at	4070.87	2.61233	0		Contig6063_s_at	1294.81	2.28415	0
267425_at	1611.49	2.36574	0		Os.12392.1.S1_at	3136.99	1.70619	0		Ta.115.1.S1_at	4033.42	2.64131	0		rbaal22m22_s_at	1624.2	2.29727	0
250483_at	1776.86	2.36686	0		OsAffx.30538.1.S1_x_at	3123.95	1.70736	0		Ta.15268.1.S1_x_at	2167.13	2.65675	0		Contig8067_at	1355.11	2.31267	0
259977_at	1058.66	2.36798	0		Os.49580.1.S1_at	3536.88	1.70794	0		Ta.23141.1.S1_at	3797.79	2.72851	0		Contig21426_at	990.653	2.31374	0
246335_at	1664.09	2.36855	0		Os.51775.1.S1_at	1995.55	1.70823	0		Ta.10127.2.A1_at	3925.72	2.90867	0		Contig10204_s_at	1243.75	2.32883	0
248333_at	1650.88	2.37079	0		Os.31430.1.S1_at	3364.82	1.70882	0		Ta.23798.1.S1_at	2947.48	2.97089	0		EBem09_SQ001_F20_s_at	1139.86	2.33372	0
263517_at	1385.74	2.37304	0		Os.23136.1.A1_s_at	3183.32	1.70911	0		Ta.30782.4.S1_at	2010.25	3.18066	0		Contig16680_at	1081.85	2.34302	0
253224_at	1341.6	2.37586	0		Os.19019.1.S1_a_at	3431.93	1.71028	0		Ta.9107.1.S1_x_at	2737.47	3.53732	0		Contig3811_at	1090.2	2.34522	0
245352_at	1055.84	2.37869	0		Os.17323.2.S1_at	3799.97	1.71292	0		Ta.12949.2.A1_a_at	2030.3	3.69959	0		Contig12367_at	1444.01	2.34632	0
262061_at	1682.77	2.37869	0		Os.55837.1.S1_x_at	4195.23	1.71497	0		Ta.9107.2.S1_a_at	2351.68	3.7594	0		Contig9898_at	896.384	2.35018	0
260568_at	1451.4	2.38152	0		Os.14155.1.S1_at	3214.12	1.71585	0		Ta.9107.2.S1_at	2736.45	4.11015	0		HVSMEm0003G16r2_at	1813.01	2.35349	0
267364_at	1349.4	2.39177	0		Os.10041.1.S1_at	3767.07	1.71615	0		Ta.6762.1.A1_at	4904.11	1.0004	0.0001		Contig12748_at	928.83	2.35793	0
249237_at	1386.98	2.39808	0		Os.6764.2.S1_at	2835.92	1.71851	0		Ta.22048.1.S1_at	5256.18	1.00563	0.0001		HY09M19u_s_at	864.279	2.35793	0
256451_s_at	1291.85	2.40154	0		Os.19099.1.S1_x_at	3202.53	1.71939	0		TaAffx.92203.1.A1_at	5175.02	1.00908	0.0001		Contig26116_at	1087.66	2.36407	0
246922_at	949.705	2.40674	0		Os.7354.1.S1_at	3257.31	1.71969	0		Ta.28002.1.A1_at	4834.93	1.05141	0.0001		Contig2804_x_at	1522.12	2.3663	0
253382_at	560.471	2.41429	0		Os.23215.1.S1_at	2935.71	1.72295	0		Ta.7835.1.S1_x_at	5248.21	1.06349	0.0001		Contig7112_at	975.221	2.36742	0
246219_at	1633.09	2.41488	0		OsAffx.9194.3.A1_at	4362.04	1.72295	0		TaAffx.97704.1.A1_at	4847.52	1.09087	0.0001		Contig6682_at	992.888	2.37586	0
248193_at	925.678	2.42072	0		Os.7141.1.S1_at	3105.43	1.72444	0		Ta.7294.1.S1_at	5142.52	1.10241	0.0001		HV_CEa0006M01r2_at	1193.46	2.38607	0
254210_at	1555.98	2.42248	0		Os.26904.1.A1_at	4202.18	1.72533	0		Ta.7829.1.S1_at	5295.27	1.13033	0.0001		Contig14385_at	1010.67	2.39292	0
251644_at	801.18	2.44439	0		Os.7830.1.S1_at	3307.19	1.72921	0		Ta.14129.2.S1_a_at	5147.96	1.13327	0.0001		HVSMEa0011H12r2_x_at	1003.98	2.40154	0
259789_at	956.897	2.46548	0		Os.22968.1.A1_at	3084.24	1.731	0		Ta.28457.1.A1_at	5115.17	1.16414	0.0001		Contig8492_at	1252	2.41488	0
251039_at	1103.7	2.46548	0		Os.3927.2.S1_s_at	4136.01	1.731	0		TaAffx.92282.1.A1_at	4916.99	1.16713	0.0001		Contig24936_at	1159.19	2.41604	0
254490_at	1674.2	2.47586	0		Os.18929.1.S1_s_at	4121.8	1.73491	0		Ta.6371.2.S1_x_at	5141.07	1.20758	0.0001		EBed02_SQ002_H13_x_at	1758.92	2.41955	0
249467_at	452.523	2.48139	0		Os.18157.1.S1_at	3587.74	1.73521	0		TaAffx.56399.1.S1_at	5253.96	1.21566	0.0001		Contig20405_at	1059.59	2.42072	0
257893_at	1460.89	2.50815	0		Os.36283.1.S1_at	3751	1.73551	0		Ta.20195.1.S1_x_at	5080.75	1.22294	0.0001		Contig1713_s_at	568.144	2.4325	0
266503_at	1306.23	2.51446	0		OsAffx.11915.1.S1_at	2939.24	1.73762	0		Ta.12340.1.A1_at	5146.23	1.27518	0.0001		Contig4430_at	1058.31	2.43427	0
248487_at	1502.29	2.51446	0		Os.52993.1.S1_at	3264.53	1.73822	0		Ta.25417.1.S1_at	4962.39	1.27632	0.0001		Contig14006_at	994.652	2.45218	0
252365_at	1684.79	2.51572	0		Os.6043.1.S1_at	1989.57	1.74429	0		Ta.10480.1.S1_a_at	4924.33	1.32415	0.0001		Contig15773_at	639.04	2.45519	0
253630_at	1521.17	2.51762	0		Os.38157.1.S1_s_at	3927.05	1.75162	0		TaAffx.20223.1.S1_at	5266.69	1.33333	0.0001		Contig7787_at	1053.45	2.47097	0
258321_at	649.993	2.52143	0		Os.5335.1.S1_at	3232.53	1.75469	0		Ta.25379.1.S1_at	5022.79	1.36519	0.0001		HVSMEi0006K11r2_s_at	851.426	2.48139	0
264562_at	537.326	2.5227	0		OsAffx.3147.1.S1_s_at	3146.08	1.75531	0		Ta.19228.1.S1_at	5000.46	1.38179	0.0001		Contig13089_at	876.051	2.49377	0
256603_at	881.986	2.53357	0		Os.18830.1.S2_at	3435.83	1.75562	0		Ta.4306.1.S1_at	4910.35	1.38793	0.0001		Contig8092_at	1359.95	2.5025	0
266170_at	1184.44	2.54065	0		Os.18839.1.S1_at	2595.5	1.75593	0		Ta.9379.1.A1_at	5053.37	1.39412	0.0001		Contig2905_s_at	1303.63	2.50438	0
258809_at	1527.81	2.54065	0		Os.39305.1.A1_at	4212.03	1.75623	0		Ta.15544.1.S1_at	5088.21	1.42959	0.0001		Contig16766_at	839.05	2.52525	0
253872_at	1175.22	2.5413	0		Os.4999.1.S1_at	4076.33	1.75716	0		Ta.26015.1.A1_at	5105.31	1.45645	0.0001		Contig8961_at	880.064	2.53936	0
267036_at	904.161	2.54453	0		Os.7745.1.S1_at	3442.56	1.75871	0		Ta.8564.2.S1_at	4998.71	1.45688	0.0001		Contig18135_at	959.513	2.54518	0
250408_at	694.679	2.55754	0		Os.20300.1.S1_at	4407.47	1.75932	0		Ta.7668.1.A1_at	5124.07	1.46951	0.0001		Contig7437_at	743.598	2.54518	0
247511_at	1482.95	2.56476	0		Os.53777.1.S1_at	3582.99	1.76025	0		Ta.13565.1.A1_at	5280.7	1.47016	0.0001		Contig2012_s_at	1000.4	2.59673	0
256861_at	1100.14	2.56542	0		OsAffx.29466.1.S1_at	3726.45	1.76087	0		TaAffx.128414.24.A1_s_at	4870.01	1.51012	0.0001		Contig1164_at	1101.34	2.59808	0
247488_at	917.496	2.574	0		Os.53526.1.S1_at	3812.28	1.76118	0		TaAffx.13929.1.A1_at	4826.68	1.56372	0.0001		Contig3707_at	1512.1	2.60552	0
246302_at	1356.17	2.57467	0		Os.52195.1.S1_at	4175.54	1.76118	0		Ta.12076.1.S1_at	5296.23	1.57085	0.0001		Contig5714_s_at	1411.57	2.61301	0
262357_at	801.739	2.57666	0		Os.54606.1.S1_at	4053.64	1.76991	0		Ta.1563.1.A1_at	5049.94	1.57729	0.0001		Contig2289_s_at	868.761	2.6137	0
264968_at	598.959	2.57732	0		Os.50958.1.S1_at	3052.41	1.77117	0		Ta.28010.1.S1_s_at	4998.75	1.57878	0.0001		Contig12308_at	1139.24	2.63089	0
254952_at	1152.82	2.58131	0		Os.6120.1.S1_at	3735.83	1.77179	0		Ta.1379.3.S1_at	4983.98	1.64663	0.0001		Contig140_at	1388.13	2.63366	0
253120_at	1088.29	2.58398	0		OsAffx.8843.1.S1_at	4209.58	1.77211	0		Ta.23963.1.A1_at	5157.34	1.6518	0.0001		Contig3461_at	1278.03	2.65182	0
259618_at	1142.01	2.58799	0		Os.38982.1.S1_at	2921.2	1.77242	0		Ta.29534.1.S1_x_at	4959.55	1.67112	0.0001		Contig3690_s_at	898.018	2.68097	0
255795_at	964.574	2.58933	0		Os.53176.1.S1_at	4060.19	1.77242	0		Ta.10639.1.S1_at	5061.68	1.68833	0.0001		Contig3618_at	1233.1	2.68312	0
263574_at	1346.96	2.59134	0		Os.7831.1.S1_at	3363.87	1.77336	0		TaAffx.107221.1.S1_at	5257.44	1.7135	0.0001		Contig1071_s_at	569.476	2.75028	0
257280_at	1412.52	2.59403	0		Os.26781.1.S1_at	2073.04	1.77399	0		Ta.23967.1.S1_s_at	4987.51	1.85529	0.0001		HU02O04u_s_at	1278.19	2.75786	0
249626_at	1224.4	2.59471	0		Os.48652.1.A1_at	3859.97	1.77557	0		Ta.22967.1.S1_x_at	5189.34	1.86047	0.0001		Contig10029_at	854.09	2.79486	0
255527_at	1556.4	2.61233	0		Os.17584.1.S1_at	4231.11	1.77588	0		TaAffx.12662.1.S1_at	5008.01	1.88395	0.0001		Contig2704_s_at	819.16	2.849	0
258091_at	914.69	2.61712	0		Os.8260.1.S1_at	4206.41	1.77651	0		Ta.28312.2.S1_x_at	4959.79	1.95351	0.0001		Contig2710_s_at	824.729	2.90782	0
263986_at	1076.74	2.61917	0		Os.8371.2.S1_x_at	4097.43	1.77746	0		Ta.5553.1.S1_at	5144.47	1.96309	0.0001		Contig1724_s_at	460.889	2.96912	0
254234_at	1003.7	2.62812	0		OsAffx.1582.1.S1_s_at	3820.25	1.77968	0		Ta.24114.11.S1_x_at	4893.82	2.03004	0.0001		Contig7984_s_at	1013.77	2.97796	0
258983_at	1236.05	2.63019	0		Os.36280.1.S1_at	3279.05	1.7819	0		Ta.27712.1.S1_at	5175.58	2.11327	0.0001		HVSMEi0006K11r2_at	549.273	2.98507	0
246582_at	1596.46	2.63574	0		Os.19276.1.S1_at	3606.29	1.78571	0		Ta.24114.18.S1_x_at	5058.02	2.16497	0.0001		Contig10109_at	1157.96	2.99222	0
251591_at	616.836	2.63713	0		Os.7575.1.S1_at	3091.1	1.78603	0		Ta.30782.2.S1_x_at	5177.04	2.32126	0.0001		Contig9927_s_at	1039.76	3.0175	0
264102_at	869.55	2.63852	0		Os.56257.1.S1_at	2963.47	1.79115	0		TaAffx.66712.2.A1_at	5078.23	2.50376	0.0001		Contig4271_at	571.907	3.07125	0
254823_at	1744.14	2.64831	0		Os.50702.1.S1_at	3238.85	1.79147	0		Ta.412.1.S1_at	5422.7	1.0012	0.0002		rbaal33f21_s_at	1104.91	3.07692	0
267429_at	1677.24	2.64901	0		Os.18985.1.S1_at	3056.18	1.79179	0		Ta.3354.1.S1_x_at	5630.33	1.00705	0.0002		Contig2129_x_at	1042.45	3.08737	0
252888_at	1171.93	2.64971	0		Os.16644.1.A1_at	3562.66	1.80278	0		Ta.1966.2.S1_x_at	5548.45	1.03316	0.0002		Contig568_s_at	1221.56	3.14663	0
258139_at	1356	2.64971	0		Os.49157.1.S1_s_at	2996.14	1.80701	0		Ta.9188.2.S1_at	5206.75	1.03616	0.0002		Contig7285_at	1023.3	3.14762	0
253619_at	1272.24	2.65252	0		Os.39037.1.S1_at	3586.41	1.80865	0		Ta.30561.1.A1_at	5421.39	1.05708	0.0002		Contig9143_at	494.587	3.2113	0
261420_at	887.046	2.65534	0		Os.50861.1.S1_at	3593.43	1.80865	0		Ta.7543.1.S1_at	5521.21	1.05831	0.0002		Contig18141_at	543.201	3.39098	0
261059_at	599.875	2.65675	0		Os.16429.1.S1_at	4147.58	1.81127	0		Ta.25661.1.A1_at	5332.08	1.06213	0.0002		HY03K23u_at	567.579	3.56506	0
258901_at	1508.15	2.6688	0		Os.10474.1.S1_s_at	3888.39	1.81521	0		Ta.9789.1.S1_at	5314.28	1.07227	0.0002		Contig7398_at	1011.4	3.65364	0
266550_s_at	1656.44	2.67523	0		OsAffx.29832.2.S1_s_at	3522.88	1.81587	0		Ta.6185.1.S1_at	5475.37	1.07527	0.0002		HT12E22u_s_at	418.493	3.65497	0
259403_at	1195.38	2.67809	0		Os.52552.1.S1_at	3918.21	1.81818	0		Ta.6759.1.A1_at	5204.95	1.07585	0.0002		Contig4028_x_at	631.884	3.7594	0
258133_at	819.251	2.68601	0		Os.24868.1.S1_at	2425.92	1.81851	0		Ta.5339.1.S1_at	5416.17	1.12309	0.0002		Contig15882_s_at	463.265	3.81243	0
267181_at	914.034	2.70197	0		OsAffx.10193.1.S1_at	3891.93	1.8205	0		TaAffx.37855.1.A1_at	5418.71	1.13482	0.0002		Contig5075_at	815.44	3.83583	0
259922_at	1041.87	2.70709	0		Os.5164.1.S1_at	3105.04	1.82349	0		Ta.22966.3.S1_at	5631.41	1.1409	0.0002		Contig19439_at	369.477	3.85208	0
261957_at	955.938	2.70929	0		Os.55461.1.S1_at	3602.9	1.82349	0		Ta.27132.1.S1_at	5554.9	1.1554	0.0002		Contig10233_at	851.192	3.89257	0
262448_at	1491.14	2.7533	0		Os.54821.1.S1_at	2854.1	1.82482	0		Ta.3828.3.A1_x_at	5571.08	1.19646	0.0002		rbaal13m19_at	463.416	4.03714	0
251975_at	1170.82	2.76319	0		OsAffx.11535.1.S1_at	4194.31	1.82515	0		TaAffx.97704.1.A1_s_at	5416.12	1.20715	0.0002		Contig5370_at	374.094	4.05515	0
260264_at	1518.13	2.77085	0		Os.11503.1.S1_at	3349.24	1.82815	0		Ta.19552.1.S1_at	5524.37	1.21907	0.0002		Contig4666_at	883.381	4.05844	0
254276_at	830.839	2.77316	0		OsAffx.28166.1.S1_s_at	3123.57	1.82849	0		Ta.16450.1.S1_a_at	5580.8	1.23411	0.0002		Contig21251_at	352.376	4.23012	0
252137_at	1493.49	2.78784	0		Os.57295.1.S1_at	3529.49	1.82882	0		Ta.22270.2.S1_at	5446.35	1.25313	0.0002		Contig1207_at	757.801	4.27899	0
263151_at	881.95	2.79955	0		Os.18299.1.S1_at	3892.42	1.8305	0		Ta.23072.1.S1_at	5225.17	1.25581	0.0002		Contig6208_at	234.762	5.0813	0
253293_at	1435.1	2.80034	0		OsAffx.10967.4.S1_at	2733.46	1.8315	0		TaAffx.131248.2.S1_s_at	5441.15	1.2566	0.0002		Contig5586_at	530.853	5.87199	0
250500_at	1098.87	2.81532	0		Os.172.1.S1_a_at	3427.93	1.83554	0		Ta.11559.1.A1_at	5373.76	1.29199	0.0002		baak32n13_at	396.905	6.0423	0
251642_at	1096.45	2.81928	0		Os.11334.1.S1_x_at	3510.62	1.83756	0		Ta.1200.1.S1_x_at	5650.21	1.30907	0.0002		Contig19029_at	1921.24	1.10926	0.0001
253145_at	1086.18	2.82486	0		Os.47327.1.S1_at	3433.18	1.83925	0		Ta.22319.1.S1_at	5647.58	1.31822	0.0002		Contig7356_at	1979.7	1.16131	0.0001
248969_at	850.606	2.82805	0		Os.33316.1.S1_at	2906.13	1.84026	0		TaAffx.12040.1.S1_at	5314.53	1.37855	0.0002		Contig3380_s_at	2045.96	1.4247	0.0001
254580_at	1046.28	2.82885	0		Os.54219.1.S1_at	3814.6	1.84128	0		Ta.18735.1.S1_at	5409.5	1.3795	0.0002		EBem09_SQ001_O02_s_at	2137.84	1.50739	0.0001
256061_at	1085.01	2.83206	0		OsAffx.28181.1.S1_at	3681.43	1.8423	0		Ta.28059.1.S1_at	5575.66	1.38274	0.0002		Contig10126_at	2146.88	1.57307	0.0001
253994_at	921.234	2.83366	0		Os.12524.1.S1_at	2689.44	1.84264	0		Ta.12367.1.S1_at	5365.19	1.40017	0.0002		HV10O20u_x_at	2034.83	1.57307	0.0001
248959_at	1431.21	2.83366	0		Os.19018.2.S1_at	3460.71	1.84264	0		Ta.24552.1.S1_at	5199.87	1.54536	0.0002		Contig7898_at	2152.98	1.5748	0.0001
258374_at	1317.44	2.86041	0		OsAffx.22469.1.S1_x_at	4087.7	1.84332	0		Ta.2809.1.S1_s_at	5308.88	1.66667	0.0002		rbah11m03_s_at	2155.7	1.57704	0.0001
263158_at	814.109	2.87109	0		Os.8575.1.S1_at	3378.9	1.8457	0		Ta.26046.1.A1_at	5496.1	1.72265	0.0002		Contig11259_at	2092.94	1.58378	0.0001
263374_at	1176.57	2.87439	0		Os.27696.1.S1_at	2473.55	1.84672	0		Ta.2797.2.S1_x_at	5454.97	1.88182	0.0002		Contig7210_at	2069.71	1.58378	0.0001
259439_at	1545.33	2.88018	0		Os.23384.1.A1_at	3196.65	1.84843	0		TaAffx.36877.1.S1_at	5530.34	1.92938	0.0002		Contig2672_at	2133.32	1.59008	0.0001
267168_at	1365.41	2.88101	0		Os.11385.1.S1_a_at	3730.97	1.84877	0		Ta.23142.7.S1_x_at	5569.54	2.05508	0.0002		Contig21126_at	2145.81	1.59439	0.0001
265216_at	1555.26	2.88101	0		Os.35919.1.S1_s_at	3635.19	1.84945	0		Ta.28312.1.S1_at	5593.21	2.07039	0.0002		Contig12969_s_at	1942.73	1.59515	0.0001
253407_at	1296.57	2.886	0		Os.14923.2.S1_at	3518.08	1.85014	0		Ta.30782.9.S1_x_at	5385.25	2.10837	0.0002		Contig10726_at	2043.43	1.62575	0.0001
257122_at	910.091	2.88767	0		Os.37818.1.A1_at	3322.37	1.85048	0		Ta.12119.3.S1_at	5314.03	2.18962	0.0002		Contig8247_at	2053.93	1.62893	0.0001
262482_at	1387.66	2.89687	0		Os.7051.1.S1_at	3741.64	1.85082	0		Ta.28068.1.S1_at	5301.45	2.21141	0.0002		ChlorContig3_at	2130.28	1.63132	0.0001
264338_at	1009.5	2.89855	0		Os.23289.1.S1_at	3195.76	1.85117	0		Ta.6175.1.S1_at	5332.11	2.41371	0.0002		Contig8340_at	2069.77	1.63212	0.0001
265059_at	1030.95	2.91036	0		Os.10477.1.S1_at	3533.24	1.85357	0		Ta.3361.1.S1_at	5368.54	2.45098	0.0002		HVSMEn0006A08f2_s_at	2067.66	1.64663	0.0001
260203_at	890.179	2.93427	0		Os.2292.3.S1_x_at	2985.19	1.85391	0		Ta.28667.1.S1_at	5372.89	2.50815	0.0002		HV12J05u_at	2043.76	1.64826	0.0001
250624_at	1747.74	2.93945	0		Os.27295.1.S1_at	3145.28	1.85563	0		Ta.8457.2.A1_at	5706.91	1.01937	0.0003		Contig3332_at	1984.76	1.65125	0.0001
264318_at	994.185	2.96912	0		Os.51670.1.S1_a_at	4140.17	1.85805	0		Ta.12652.1.S1_at	5735.66	1.01999	0.0003		EBro02_SQ006_L04_at	2003.5	1.66389	0.0001
245627_at	415.847	2.97	0		Os.51775.1.S1_x_at	1593.57	1.85908	0		Ta.24477.1.S1_at	5727.96	1.03082	0.0003		Contig4809_at	2036.36	1.67983	0.0001
251775_s_at	907.971	2.97354	0		Os.53542.1.S1_at	2884.78	1.86081	0		Ta.9435.3.S1_x_at	5724.31	1.09818	0.0003		Contig4455_at	2132.39	1.68011	0.0001
260900_s_at	769.344	2.97619	0		Os.22596.1.S1_s_at	3047.34	1.8615	0		Ta.12405.1.A1_at	5712.22	1.10558	0.0003		Contig26439_at	2069.43	1.68379	0.0001
264415_at	1766.21	2.99581	0		Os.16055.1.S1_at	3000.7	1.86254	0		TaAffx.131520.1.S1_s_at	5671.73	1.16932	0.0003		Contig10522_at	1918.69	1.68492	0.0001
252400_at	876.79	2.9967	0		Os.54801.1.A1_at	4085.85	1.86324	0		TaAffx.22491.1.S1_s_at	5678.68	1.36426	0.0003		HY09P21u_s_at	2156.36	1.69377	0.0001
264953_at	1271.91	3.00752	0		Os.11421.2.S1_x_at	4144.96	1.86463	0		TaAffx.22678.1.S1_at	5745.35	1.4041	0.0003		Contig12229_at	2092.06	1.69463	0.0001
263492_at	1562.6	3.02297	0		Os.50376.2.S1_at	3769.88	1.86532	0		Ta.1596.1.A1_at	5743.82	1.48434	0.0003		Contig10500_at	2143.7	1.70126	0.0001
258362_at	828.402	3.03398	0		Os.18207.1.A1_s_at	3794.78	1.86532	0		TaAffx.64850.1.A1_at	5743.6	1.58983	0.0003		Contig4991_s_at	2029.61	1.70184	0.0001
254833_s_at	497.389	3.03951	0		Os.8032.1.S2_at	3991.76	1.86741	0		Ta.30756.1.S1_x_at	5702.82	1.77494	0.0003		Contig4873_s_at	2063.87	1.70358	0.0001
265817_at	524.059	3.0525	0		Os.23052.1.S1_at	2580.81	1.86811	0		Ta.29548.1.A1_at	5734.68	1.85219	0.0003		Contig4092_at	2078.79	1.7059	0.0001
262644_at	694.783	3.13087	0		Os.32943.2.S1_x_at	3051.29	1.86811	0		Ta.28379.1.S1_x_at	5716.82	1.90223	0.0003		Contig6964_s_at	1969.77	1.7135	0.0001
252515_at	1367.07	3.14564	0		OsAffx.29164.1.S1_at	3445.44	1.86811	0		Ta.24298.1.S1_x_at	5705.29	2.10526	0.0003		Contig11890_at	2006.07	1.71497	0.0001
262607_at	762.322	3.14861	0		Os.3414.1.A1_at	3216.3	1.86846	0		TaAffx.128541.69.S1_x_at	5671.26	3.37496	0.0003		HVSMEb0005E07r2_s_at	2073.61	1.72712	0.0001
252303_at	930.817	3.15956	0		Os.8160.1.S1_at	3651.93	1.86951	0		TaAffx.128541.69.S1_at	5692.33	3.6075	0.0003		Contig3427_at	2127.22	1.72831	0.0001
245904_at	988.922	3.20102	0		OsAffx.10442.1.S1_s_at	3961.61	1.87196	0		TaAffx.109582.1.S1_s_at	5682.15	4.07	0.0003		Contig13884_at	1939.28	1.72921	0.0001
245748_at	597.592	3.2041	0		Os.5210.1.S1_at	2871.95	1.87406	0		TaAffx.111868.1.S1_s_at	5774.94	1.08085	0.0004		Contig8191_at	1952.65	1.72951	0.0001
259705_at	772.397	3.21543	0		Os.25128.1.S1_at	2397.63	1.87477	0		Ta.4674.1.S1_s_at	5796.13	1.11111	0.0004		Contig15078_at	1988.73	1.7301	0.0001
255787_at	740.463	3.21958	0		Os.51264.1.S1_x_at	4094.24	1.87477	0		Ta.23917.3.S1_x_at	5833.84	1.12854	0.0004		Contig4992_at	2054.16	1.7316	0.0001
251084_at	427.454	3.26477	0		Os.10870.1.S1_at	2907.52	1.87582	0		Ta.26012.1.A1_at	5751.08	1.15115	0.0004		Contig24340_at	2026.01	1.73943	0.0001
255348_at	1176.05	3.28192	0		Os.57467.1.S1_x_at	4192.25	1.87688	0		Ta.2988.3.A1_at	5839.85	1.17564	0.0004		Contig14490_at	2003.3	1.74064	0.0001
247957_at	665.811	3.30469	0		Os.49365.1.S1_at	2665.79	1.87935	0		Ta.19699.1.A1_x_at	5858.76	1.36444	0.0004		Contig13161_at	1968.49	1.74155	0.0001
264400_at	722.795	3.31236	0		Os.27034.1.A1_at	3448.05	1.87935	0		TaAffx.128584.1.S1_s_at	5838.3	1.66917	0.0004		HB19M13r_s_at	2148.5	1.74307	0.0001
263544_at	977.47	3.33222	0		Os.2362.2.S1_x_at	3715.49	1.88005	0		TaAffx.12656.1.S1_at	5825.68	1.71497	0.0004		Contig7669_s_at	2010.56	1.74429	0.0001
259058_at	548.489	3.35345	0		Os.46544.2.S1_x_at	3249.78	1.88076	0		Ta.28792.1.S1_x_at	5855.57	1.8423	0.0004		Contig5141_at	2041.99	1.74825	0.0001
251668_at	1167.21	3.37496	0		Os.19480.1.S1_at	2982.28	1.88218	0		Ta.7524.1.A1_at	5824.83	1.95886	0.0004		Contig820_at	2135.58	1.75101	0.0001
248505_at	961.313	3.44709	0		Os.18599.1.S1_at	4033.62	1.88679	0		Ta.9998.1.S1_at	5798.08	1.96696	0.0004		Contig14823_s_at	2076.66	1.75623	0.0001
250826_at	1360.41	3.51247	0		Os.50414.1.S1_at	3746.78	1.8875	0		Ta.24926.1.S1_at	5813.86	3.60881	0.0004		Contig20738_at	2128.18	1.75994	0.0001
258224_at	1149.41	3.51741	0		Os.51119.1.S1_at	3374.83	1.88786	0		TaAffx.74416.2.S1_at	5775.23	3.87747	0.0004		Contig12877_at	1945.57	1.76087	0.0001
245998_at	737.186	3.53357	0		Os.25521.2.S1_at	4394.72	1.88786	0		Ta.22966.3.S1_x_at	5941.96	1.0269	0.0005		HVSMEa0009F12r2_s_at	1990.65	1.76929	0.0001
262347_at	1143.92	3.53732	0		Os.16249.2.S1_s_at	4218.31	1.88857	0		Ta.9435.2.S1_a_at	5925.81	1.04254	0.0005		HB03A08_T3_at	1947.65	1.77179	0.0001
264217_at	543.86	3.54988	0		Os.25164.1.A1_at	2215.48	1.88893	0		Ta.20364.1.S1_at	5900.36	1.04723	0.0005		Contig6968_at	1959.07	1.77211	0.0001
250158_at	594.359	3.56506	0		Os.55383.1.S1_at	3973.95	1.89036	0		Ta.12243.2.S1_a_at	5935.51	1.04998	0.0005		Contig7471_at	2093.08	1.77431	0.0001
251928_at	529.94	3.61402	0		OsAffx.12078.1.A1_at	3516.48	1.89072	0		Ta.11570.1.A1_at	5928.28	1.06849	0.0005		Contig17926_at	2005.84	1.77778	0.0001
254189_at	906.137	3.61402	0		Os.51595.1.S1_at	2508.06	1.89107	0		TaAffx.92377.1.S1_at	5932.93	1.0819	0.0005		HC112G06_T3_at	2125.05	1.7838	0.0001
260005_at	590.218	3.62713	0		Os.52671.1.S1_at	3484.63	1.89394	0		TaAffx.92272.1.A1_s_at	5893.08	1.68947	0.0005		Contig1684_x_at	2039.13	1.78571	0.0001
263157_at	640.259	3.63901	0		Os.48260.1.S1_at	2956.05	1.8943	0		Ta.28632.1.S1_x_at	5917.1	1.89717	0.0005		HX14A13r_s_at	2034.8	1.79179	0.0001
248218_at	856.786	3.63901	0		Os.57356.1.S1_at	2974.16	1.8943	0		Ta.27780.2.A1_x_at	5898.69	2.14454	0.0005		Contig3198_at	2014.45	1.79276	0.0001
257271_at	1043.85	3.64697	0		Os.52381.1.S1_at	3017.3	1.8943	0		Ta.7012.1.S1_at	5986.79	1.0553	0.0006		Contig13516_at	2002.56	1.79372	0.0001
258158_at	492.948	3.6523	0		Os.2362.1.S1_a_at	3562	1.8943	0		TaAffx.49039.1.A1_at	5951.93	1.05843	0.0006		Contig23952_at	2113.25	1.80505	0.0001
251272_at	338.21	3.69822	0		Os.49388.1.S1_at	3581.52	1.8943	0		Ta.25180.1.S1_at	5985.67	1.07342	0.0006		EBem05_SQ003_L06_at	2036.23	1.82083	0.0001
255521_at	906.703	3.71609	0		Os.6363.1.S1_at	3016.29	1.89538	0		Ta.5713.1.S1_x_at	5964.27	1.0929	0.0006		HV03P03u_at	1986.03	1.83184	0.0001
249454_at	456.244	3.77644	0		Os.32340.1.S1_at	3131.01	1.89609	0		Ta.12348.2.S1_at	6040.99	1.1526	0.0006		HU11B23u_at	2056.53	1.83824	0.0001
265024_at	801.355	3.78501	0		Os.33898.1.S1_at	3990.21	1.89717	0		Ta.7477.3.S1_at	6065.12	1.16469	0.0006		Contig22644_at	2006.4	1.86602	0.0001
245463_at	319.729	3.82263	0		Os.43417.1.S1_at	3460.12	1.89825	0		TaAffx.36965.1.A1_at	6037.67	1.17206	0.0006		Contig18921_at	1976.96	1.89789	0.0001
262047_at	729.5	3.82995	0		OsAffx.16913.1.S1_x_at	3945.13	1.90042	0		TaAffx.15939.1.A1_at	6019.24	1.1966	0.0006		HV_CEa0008J10r2_at	2001.33	1.89934	0.0001
255048_at	1109.27	3.8506	0		Os.48047.1.S1_at	3814.67	1.90186	0		TaAffx.3535.1.A1_at	5944.37	1.28866	0.0006		Contig3198_s_at	1939.37	1.91022	0.0001
250781_at	782.419	3.89864	0		Os.11808.1.S1_at	4094.52	1.90186	0		Ta.5059.2.S1_x_at	6006.28	1.3151	0.0006		HW09P09u_s_at	1941.8	1.91205	0.0001
265913_at	304.721	3.92311	0		Os.17506.1.S1_at	3025.64	1.90295	0		Ta.2551.1.S1_at	5996.02	1.35593	0.0006		Contig12513_at	2060.43	1.92604	0.0001
248337_at	490.174	3.95413	0		Os.10002.1.S1_at	3124	1.90367	0		Ta.7879.1.S1_at	6050.75	1.45518	0.0006		Contig12580_at	1954.14	1.93911	0.0001
255891_at	651.008	4.01768	0		Os.15430.1.A1_at	3892.34	1.90404	0		Ta.22307.1.S1_at	5972.06	1.53163	0.0006		Contig4264_at	1993.75	2.16873	0.0001
256114_at	990.561	4.095	0		Os.18866.1.A1_at	4161.54	1.9044	0		Ta.6001.2.S1_at	6092.72	1.57928	0.0006		Contig873_s_at	2159.68	1.36836	0.0002
256245_at	369.111	4.14766	0		Os.4867.1.S1_at	2367.77	1.90585	0		Ta.2278.2.S1_a_at	6100.4	1.71585	0.0006		Contig15658_at	2168.31	1.37137	0.0002
247717_at	456.007	4.1684	0		Os.22839.1.S2_at	2255.79	1.90658	0		Ta.7254.1.S1_at	5978.83	1.75562	0.0006		Contig8838_at	2181.25	1.46757	0.0002
248236_at	531.663	4.17537	0		OsAffx.26779.2.S1_at	2939.36	1.90658	0		Ta.21172.1.A1_at	6083.51	1.78285	0.0006		Contig23200_at	2170.54	1.57505	0.0002
249117_at	895.014	4.24268	0		Os.15898.1.S1_at	1880.6	1.90694	0		Ta.905.2.S1_at	5958.66	1.79888	0.0006		Contig3812_at	2212.51	1.58856	0.0002
252102_at	435.45	4.33276	0		Os.53542.1.S1_x_at	3178.25	1.90767	0		Ta.517.1.A1_at	5995.03	1.89215	0.0006		Contig1681_x_at	2178.46	1.61134	0.0002
251137_at	861.145	4.3535	0		Os.36215.1.S1_at	2776.66	1.9084	0		Ta.10127.1.S1_at	6049.48	2.22272	0.0006		Contig7995_at	2185.7	1.62496	0.0002
260357_at	425.519	4.40335	0		Os.5654.1.S1_at	4166.3	1.91168	0		Ta.11849.1.S1_at	6036.3	2.55754	0.0006		bags30h06_at	2210.57	1.62893	0.0002
247061_at	910.542	4.42674	0		Os.6325.2.A1_x_at	2753.16	1.91351	0		TaAffx.31704.1.S1_at	6154.51	1.07411	0.0007		Contig8739_at	2172.4	1.63747	0.0002
264514_at	512.558	4.46828	0		Os.411.2.S1_x_at	3749.04	1.91351	0		Ta.4388.1.A1_at	6114.5	1.12638	0.0007		HT10N20u_s_at	2165.03	1.63773	0.0002
265119_at	447.611	4.47628	0		Os.2695.1.S1_at	3178.9	1.91461	0		TaAffx.106838.1.S1_at	6117.1	1.17233	0.0007		Contig1550_at	2187.84	1.65645	0.0002
253373_at	464.256	4.90677	0		Os.24894.1.S1_s_at	3499.38	1.91461	0		Ta.28983.1.S1_at	6135.23	1.31527	0.0007		Contig14507_at	2204.51	1.67616	0.0002
266327_at	289.297	5.04541	0		Os.29815.1.S1_at	3216.73	1.91791	0		Ta.21217.1.S1_at	6103.77	1.42959	0.0007		HVSMEi0003D06r2_at	2170.7	1.6787	0.0002
253344_at	505.369	5.13347	0		Os.50019.1.S1_at	3501.01	1.91791	0		Ta.23142.8.S1_x_at	6142.5	1.70242	0.0007		Contig14585_at	2166.76	1.68464	0.0002
263881_at	516.91	5.16262	0		Os.2677.1.S1_at	3922.09	1.91828	0		Ta.26202.1.S1_at	6145	1.703	0.0007		Contig10693_at	2178.58	1.68663	0.0002
264729_at	403.952	5.16529	0		Os.9920.1.S1_at	4167.44	1.91828	0		Ta.2446.2.S1_at	6166.39	2.21533	0.0007		rbaal31j11_s_at	2161.04	1.72028	0.0002
264580_at	291.837	5.33903	0		Os.4862.1.S1_at	3068.61	1.91975	0		Ta.26187.1.A1_at	6178.89	1.0102	0.0008		Contig13866_at	2197.01	1.77683	0.0002
246403_at	277.298	5.44366	0		OsAffx.14519.1.S1_s_at	2600.69	1.9216	0		TaAffx.92426.1.A1_at	6173.42	1.08015	0.0008		Contig1287_at	2203.18	1.82682	0.0002
261077_at	245.853	5.52181	0		Os.49627.1.S1_at	2331.27	1.92753	0		Ta.3261.1.S1_x_at	6223.91	1.10975	0.0008		Contig3198_x_at	2163.73	1.86185	0.0002
256789_at	295.346	5.86166	0		Os.5044.1.S1_at	3248.07	1.92976	0		Ta.16249.1.S1_at	6192.07	1.19432	0.0008		Contig1041_x_at	2173.89	1.94137	0.0002
247718_at	267.472	6.29327	0		Os.55383.1.S1_x_at	4201.35	1.93013	0		Ta.9832.1.A1_at	6194.3	1.25345	0.0008		Contig19393_at	2228.1	1.24208	0.0003
247723_at	266.817	6.40205	0		Os.48871.1.A1_at	4390.33	1.93162	0		TaAffx.91624.1.A1_x_at	6169.12	1.2596	0.0008		Contig23108_at	2258.57	1.28057	0.0003
267080_at	292.379	6.48088	0		Os.10477.1.S1_a_at	4083.56	1.93274	0		Ta.26917.1.S1_at	6228.12	1.29634	0.0008		Contig4111_at	2244.28	1.35759	0.0003
245982_at	288.082	6.59631	0		Os.27207.1.S1_at	2884.96	1.93648	0		TaAffx.106838.1.S1_s_at	6193.14	1.39315	0.0008		Contig3807_at	2278.99	1.40548	0.0003
266098_at	313.502	6.92042	0		Os.51059.1.A1_at	2976.59	1.93761	0		Ta.9429.1.S1_s_at	6197.47	1.81159	0.0008		Contig11328_at	2269.03	1.45582	0.0003
248352_at	319.263	7.45156	0		Os.53602.1.S1_at	2585.65	1.93798	0		Ta.3952.1.S1_at	6247.64	1.04275	0.0009		Contig9024_s_at	2259.64	1.46327	0.0003
247095_at	163.477	7.49064	0		Os.10096.1.S1_a_at	3641.93	1.93949	0		TaAffx.119912.1.A1_at	6260.58	1.09278	0.0009		Contig5620_s_at	2322.23	1.46714	0.0003
266462_at	213.692	7.99361	0		Os.17974.1.S1_at	3020.08	1.94401	0		Ta.3070.2.S1_x_at	6287.47	1.09409	0.0009		Contig13049_at	2328.91	1.50195	0.0003
250648_at	276.43	8.15661	0		OsAffx.28166.1.S1_at	2736.64	1.94515	0		Ta.6179.1.S1_at	6258.85	1.10047	0.0009		Contig3814_at	2235.72	1.54512	0.0003
258347_at	191.281	10.6838	0		Os.50831.1.S1_at	4071.34	1.94666	0		Ta.26359.1.A1_at	6267.59	1.17911	0.0009		Contig3423_at	2227.79	1.54512	0.0003
258498_at	165.919	10.8814	0		OsAffx.29848.1.S1_x_at	3281.92	1.9497	0		TaAffx.5932.1.S1_at	6262.5	1.30208	0.0009		Contig9506_at	2298.45	1.54631	0.0003
262128_at	98.5778	13.9276	0		Os.10731.1.A1_a_at	2806.87	1.95046	0		Ta.1549.1.S1_at	6239.9	1.31406	0.0009		Contig91_at	2313.1	1.55135	0.0003
264590_at	2045.21	1.00291	0.0001		Os.15573.1.A1_s_at	2185.22	1.95084	0		Ta.4130.1.S1_at	6261.17	1.31683	0.0009		Contig10670_at	2322.02	1.56177	0.0003
244966_at	2033.82	1.2282	0.0001		OsAffx.26367.1.S1_at	4043.76	1.95389	0		Ta.30321.1.S1_at	6243.81	1.38581	0.0009		Contig3684_at	2329.46	1.56348	0.0003
253627_at	1973.47	1.29016	0.0001		Os.51480.1.S1_x_at	2249.6	1.9558	0		Ta.5945.1.S1_at	6263.17	1.46135	0.0009		HVSMEb0012I19r2_at	2243.89	1.57011	0.0003
249134_at	2038.64	1.36073	0.0001		OsAffx.31649.1.S1_at	2878.03	1.9558	0		Ta.23142.11.S1_x_at	6248.53	1.85117	0.0009		Contig9382_at	2307.68	1.57505	0.0003
250485_at	1895.92	1.51906	0.0001		Os.3927.3.S1_x_at	4119.3	1.9558	0		Ta.27777.1.S2_s_at	6245.76	2.14869	0.0009		Contig5364_at	2319.48	1.57729	0.0003
254592_at	2058.28	1.52905	0.0001		Os.19401.1.S1_at	3581.01	1.95618	0		TaAffx.25602.1.S1_s_at	6272.08	4.19463	0.0009		Contig5688_at	2364.44	1.59566	0.0003
264479_at	2131.55	1.56519	0.0001		Os.16381.1.S1_a_at	4104	1.95656	0		TaAffx.36658.1.S1_at	6324.88	1.04581	0.001		Contig16389_at	2299.52	1.61031	0.0003
260527_at	1935.92	1.57183	0.0001		Os.55665.1.S1_at	2902.82	1.95886	0		TaAffx.52730.1.S1_at	6379.25	1.04723	0.001		Contig14024_at	2316.24	1.6176	0.0003
266259_at	2112.63	1.60282	0.0001		Os.8342.1.S1_at	2289.4	1.95963	0		Ta.25217.1.S1_at	6406.52	1.05175	0.001		Contig5034_at	2330.85	1.62206	0.0003
267336_at	1890.43	1.60411	0.0001		Os.4918.1.S1_at	3399.45	1.95963	0		Ta.10829.1.A1_at	6450.2	1.0805	0.001		Contig4893_at	2268.14	1.62285	0.0003
251221_at	2190.87	1.60411	0.0001		Os.24077.1.S1_at	3745.08	1.9604	0		Ta.5059.1.S1_a_at	6414.38	1.10473	0.001		Contig10283_at	2232.84	1.62364	0.0003
258647_at	2190.71	1.60798	0.0001		Os.19843.1.S1_at	3115.33	1.96078	0		Ta.7192.1.S1_at	6380.95	1.13636	0.001		Contig12281_at	2230.56	1.6239	0.0003
248558_at	1915.03	1.61812	0.0001		Os.18482.1.S1_at	1826.85	1.96117	0		TaAffx.36713.1.A1_at	6429.99	1.14679	0.001		Contig4098_at	2231.22	1.62787	0.0003
256221_at	2010.21	1.62999	0.0001		Os.15537.1.S1_at	2572.51	1.96194	0		Ta.7843.1.S1_a_at	6356.66	1.15727	0.001		HS18E12u_s_at	2365.91	1.64718	0.0003
264942_at	2137.34	1.65153	0.0001		Os.8543.1.S1_at	2680.75	1.96194	0		Ta.29834.1.S1_at	6453.32	1.1976	0.001		Contig14088_x_at	2289.96	1.64853	0.0003
259864_at	2028.98	1.6559	0.0001		Os.39255.1.A1_at	4028.89	1.96464	0		Ta.24554.1.S1_at	6391.27	1.22805	0.001		Contig7698_at	2265.21	1.64989	0.0003
252464_at	2026.15	1.6581	0.0001		Os.18503.1.S1_at	2503.29	1.96502	0		Ta.10237.1.S1_at	6361.81	1.2663	0.001		Contig21043_at	2326.41	1.65782	0.0003
262635_at	1780.54	1.66472	0.0001		Os.16119.1.S1_at	3724.02	1.96541	0		Ta.26331.1.A1_at	6453.26	1.56519	0.001		HV_CEb0001E04r2_s_at	2281.47	1.66168	0.0003
257949_at	2166.34	1.66472	0.0001		Os.5087.1.S1_at	2624.66	1.9658	0		Ta.13811.1.S1_at	6401.98	1.59286	0.001		Contig14921_s_at	2336.38	1.66389	0.0003
245807_at	2128.46	1.67029	0.0001		Os.55501.1.S1_at	4220.42	1.96696	0		TaAffx.58690.1.S1_at	6331.45	1.60282	0.001		Contig3426_at	2245.85	1.66389	0.0003
257635_at	2194.46	1.67196	0.0001		Os.23621.1.S1_a_at	2522.21	1.96889	0		Ta.27752.2.S1_at	6447.01	1.66251	0.001		Contig16530_at	2237.25	1.66389	0.0003
264300_at	2137.19	1.68691	0.0001		OsAffx.16098.1.S1_at	3783.59	1.96967	0		Ta.13254.1.S1_x_at	6452.35	1.75254	0.001		Contig10130_at	2277.11	1.66556	0.0003
250937_at	2075.02	1.69693	0.0001		Os.53459.1.S1_at	3341.82	1.97044	0		Ta.14625.1.S1_x_at	6430.92	1.80897	0.001		Contig7746_at	2227.28	1.66639	0.0003
249456_at	2153.18	1.6975	0.0001		Os.38099.2.S1_x_at	3531.03	1.97083	0		Ta.14625.2.S1_x_at	6447.62	2.02388	0.001		Contig10047_at	2246.18	1.67392	0.0003
254691_at	1996.56	1.70184	0.0001		Os.54684.1.S1_at	2533.03	1.972	0		Ta.30755.1.S1_at	6417.82	2.17108	0.001		Contig12697_at	2295.57	1.67476	0.0003
253550_at	1793.12	1.71233	0.0001		Os.26828.1.A1_at	3686.35	1.97278	0		Ta.2786.1.S1_at	6437.71	2.20994	0.001		Contig14584_s_at	2214.94	1.68095	0.0003
258879_at	1995.82	1.7138	0.0001		Os.22596.1.S1_at	1884.41	1.97316	0		Ta.22094.1.S1_at	6388.62	3.90472	0.001		Contig16321_at	2271.64	1.68464	0.0003
248207_at	1940.38	1.71438	0.0001		Os.17890.1.S1_at	3157.03	1.97355	0		Ta.6564.2.S1_at	6489.18	1.00929	0.0011		Contig24772_at	2334.62	1.68606	0.0003
267503_at	1876.41	1.71999	0.0001		Os.27019.1.S1_at	3407.14	1.97355	0		Ta.5925.1.S1_at	6489.36	1.02891	0.0011		Contig11007_at	2336.52	1.69262	0.0003
245905_at	2164.43	1.72087	0.0001		Os.47735.1.S1_at	3785.42	1.97355	0		Ta.11007.1.A1_at	6502.68	1.08331	0.0011		HV10D22r_at	2217.28	1.69895	0.0003
245445_at	2152.55	1.72295	0.0001		Os.5177.1.S1_s_at	3347.72	1.97511	0		Ta.20195.1.S1_at	6463.03	1.10644	0.0011		Contig15430_at	2243.97	1.70329	0.0003
266396_at	2034.25	1.72712	0.0001		Os.15874.1.A1_at	3917.02	1.97511	0		TaAffx.104865.1.S1_at	6456.93	1.18737	0.0011		Contig9189_at	2251.26	1.71262	0.0003
267498_at	2156.13	1.72951	0.0001		OsAffx.16913.1.S1_at	4066.86	1.97511	0		TaAffx.34482.1.S1_at	6489.72	1.25423	0.0011		Contig25417_at	2270.87	1.73551	0.0003
250609_at	2160.36	1.74125	0.0001		Os.22928.1.S1_x_at	2712.38	1.97707	0		Ta.14389.1.S1_at	6513.6	1.30548	0.0011		Contig2095_s_at	2238.31	1.73883	0.0003
249122_at	1890.96	1.75101	0.0001		Os.50054.2.S1_at	3381.58	1.97746	0		Ta.1379.3.S1_x_at	6512.12	1.38198	0.0011		Contig3787_at	2272.98	1.73943	0.0003
245528_at	2001.34	1.75685	0.0001		Os.26483.1.S1_at	3664.43	1.97746	0		Ta.14011.1.A1_at	6462.76	1.47645	0.0011		Contig14342_at	2247.66	1.7449	0.0003
260171_at	2175.32	1.76149	0.0001		Os.1443.1.S1_a_at	3351.76	1.97902	0		TaAffx.28555.1.S1_s_at	6455.87	1.90549	0.0011		Contig16372_at	2249.39	1.76678	0.0003
266480_at	2185.56	1.76616	0.0001		Os.50310.1.S1_at	2143.84	1.97941	0		TaAffx.108987.1.S1_at	6485.41	2.25734	0.0011		Contig976_at	2288.26	1.77746	0.0003
246481_s_at	1845.47	1.78063	0.0001		Os.26988.1.A1_at	2795.29	1.97941	0		Ta.3361.1.S1_x_at	6482.85	2.25836	0.0011		Contig9465_s_at	2318.17	1.77873	0.0003
261113_at	2127.57	1.78126	0.0001		Os.50253.2.S1_x_at	4209.33	1.98098	0		TaAffx.11965.1.A1_at	6633.73	1.02743	0.0012		Contig12623_at	2242.32	1.78987	0.0003
263128_at	1908.03	1.78412	0.0001		Os.26742.1.S1_at	2185.93	1.98216	0		Ta.6247.2.S1_at	6529.99	1.03135	0.0012		Contig9879_at	2281.8	1.83688	0.0003
259271_at	2168.38	1.78444	0.0001		Os.6160.1.S1_at	2497.54	1.98295	0		Ta.25299.1.A1_at	6570.34	1.04701	0.0012		Contig7068_at	2368.84	1.84026	0.0003
257611_at	2031.31	1.79115	0.0001		Os.10785.3.S1_at	3150.43	1.98373	0		Ta.9896.2.S1_at	6607.43	1.05031	0.0012		Contig10125_s_at	2381.96	1.31614	0.0004
260986_at	2063.29	1.80832	0.0001		Os.25639.1.S1_at	2667.29	1.98491	0		Ta.8647.1.S1_at	6527.23	1.05541	0.0012		Contig1717_s_at	2352.72	1.47645	0.0004
247279_at	2109.53	1.80963	0.0001		Os.7403.1.S1_at	4049.76	1.98491	0		Ta.6975.1.A1_at	6560.12	1.08826	0.0012		HW08K02u_at	2382.69	1.485	0.0004
259802_at	1903.52	1.81028	0.0001		Os.51480.1.S1_at	2300.42	1.9857	0		Ta.1868.2.A1_x_at	6517.22	1.0917	0.0012		Contig1678_s_at	2346.83	1.50444	0.0004
254764_at	1827.21	1.81389	0.0001		Os.33102.1.S1_at	2682.7	1.98728	0		Ta.6835.1.S1_at	6543.01	1.10254	0.0012		Contig11332_at	2399.5	1.51355	0.0004
266702_at	2101.52	1.81488	0.0001		Os.6139.1.S1_at	3639.46	1.98886	0		Ta.25921.1.A1_at	6537.38	1.13186	0.0012		Contig12708_at	2340.28	1.55569	0.0004
248756_at	1927.71	1.82415	0.0001		Os.11239.1.S2_at	2348.55	1.99084	0		Ta.6980.1.S1_x_at	6528.46	1.18399	0.0012		Contig10538_at	2385.64	1.57159	0.0004
254346_at	1826.48	1.83117	0.0001		Os.17446.1.S1_at	2042.22	1.99124	0		TaAffx.65435.1.S1_at	6583.19	1.20817	0.0012		HVSMEb0001J13r2_at	2403.4	1.59236	0.0004
257940_at	2096.34	1.83857	0.0001		Os.26380.1.S1_at	2920.68	1.99124	0		Ta.23419.1.S1_x_at	6623.57	1.2875	0.0012		Contig15356_at	2340.68	1.59236	0.0004
258044_at	1801.37	1.84298	0.0001		OsAffx.6161.1.S1_s_at	2683.63	1.99521	0		Ta.728.1.A1_at	6517.42	1.29752	0.0012		Contig10833_at	2353.02	1.61134	0.0004
245668_at	1841.05	1.84638	0.0001		Os.37533.1.S1_at	3112.02	1.99521	0		Ta.15871.1.S1_at	6575.5	1.30412	0.0012		Contig3199_at	2396.95	1.64501	0.0004
256902_s_at	1884.53	1.85014	0.0001		Os.32022.1.S1_x_at	3866.1	1.998	0		TaAffx.97763.1.A1_x_at	6656	1.32031	0.0012		rbah11m03_at	2352.03	1.67029	0.0004
245792_at	2189.92	1.85151	0.0001		Os.50054.1.S1_x_at	2621.49	2	0		Ta.25274.1.A1_x_at	6630.6	1.34517	0.0012		Contig10439_at	2382.73	1.68209	0.0004
246012_at	1896.81	1.85632	0.0001		Os.28139.1.S1_at	2979.15	2.0008	0		Ta.4018.1.S1_at	6605.02	1.40964	0.0012		Contig20425_at	2376.59	1.68577	0.0004
264362_at	2158.45	1.85632	0.0001		Os.13717.1.S1_at	3315.07	2.0008	0		Ta.23798.1.S1_s_at	6559.25	1.58881	0.0012		Contig19152_s_at	2390.17	1.69176	0.0004
252927_at	2086.74	1.8577	0.0001		Os.55197.1.S1_at	2558.5	2.00521	0		Ta.601.1.A1_at	6573.38	2.06271	0.0012		HVSMEl0010B09r2_at	2397.32	1.70271	0.0004
249148_at	2138.46	1.85805	0.0001		Os.6245.1.S1_s_at	2163.95	2.00763	0		Ta.21557.1.A1_at	6726.27	1.00543	0.0013		Contig8093_x_at	2405.45	1.70969	0.0004
266181_at	2178.47	1.87406	0.0001		Os.27474.1.S1_at	2761.7	2.00924	0		TaAffx.105424.1.S1_at	6663.79	1.01823	0.0013		Contig10437_at	2401.73	1.71969	0.0004
257022_at	2183.37	1.89215	0.0001		Os.11106.1.S1_at	3917.48	2.00924	0		TaAffx.46097.1.S1_at	6623.26	1.02407	0.0013		Contig20987_at	2337.21	1.7304	0.0004
266778_at	1934.35	1.89466	0.0001		Os.24637.1.S1_at	2869.33	2.01045	0		TaAffx.23369.2.S1_at	6678.38	1.07735	0.0013		Contig21899_at	2403.81	1.73702	0.0004
257672_at	2016.04	1.90223	0.0001		Os.33210.1.S1_at	1967.36	2.01086	0		Ta.2401.3.S1_a_at	6676.24	1.13237	0.0013		Contig12868_at	2341.84	1.76523	0.0004
262229_at	2108	1.91022	0.0001		Os.6680.1.S1_at	2808.06	2.01167	0		TaAffx.129116.1.S1_at	6620.39	1.15754	0.0013		Contig11711_at	2356.13	1.78063	0.0004
255259_at	2161.71	1.92234	0.0001		Os.25589.3.S1_at	3960.31	2.01167	0		Ta.3935.3.S1_a_at	6670.93	1.21832	0.0013		HV12F07u_at	2355.91	1.82515	0.0004
254278_at	1828.47	1.92345	0.0001		Os.47625.1.A1_s_at	1917.81	2.01288	0		Ta.9269.1.S1_at	6729.67	1.39919	0.0013		rbah48h06_s_at	2417.71	1.21551	0.0005
255430_at	1836.07	1.9253	0.0001		Os.6330.1.S1_at	2624.52	2.01329	0		TaAffx.110148.1.S1_at	6692.27	1.46864	0.0013		Contig600_at	2423	1.29702	0.0005
246724_at	2011.47	1.92604	0.0001		Os.25806.1.S1_at	3318.58	2.01329	0		Ta.21438.1.A1_at	6677.17	1.64231	0.0013		Contig12316_at	2448.26	1.43802	0.0005
266834_s_at	1831.57	1.93686	0.0001		Os.53694.1.S1_at	3034.96	2.01369	0		TaAffx.100446.1.S1_at	6689.11	1.71028	0.0013		rbasd24g02_s_at	2419	1.46778	0.0005
260933_at	1825.94	1.93874	0.0001		Os.27001.3.A1_a_at	3567.76	2.01491	0		Ta.905.2.S1_x_at	6614.38	1.73461	0.0013		Contig5000_at	2429.56	1.49633	0.0005
254153_at	2058.22	1.94439	0.0001		Os.11995.1.S1_at	3471.33	2.01532	0		Ta.9603.1.S1_s_at	6743.51	1.80603	0.0013		HVSMEl0022M11f_s_at	2438.44	1.51768	0.0005
256933_at	2119.5	1.9459	0.0001		Os.3568.1.S1_at	3807.57	2.01654	0		TaAffx.128418.2.S1_x_at	6680.51	1.82249	0.0013		Contig9660_at	2451.32	1.554	0.0005
250604_at	1937.65	1.94894	0.0001		Os.43415.1.A1_at	2293.84	2.01816	0		Ta.23967.1.S1_x_at	6678.54	1.82782	0.0013		Contig8641_at	2457.77	1.58403	0.0005
264779_at	2021.28	1.95542	0.0001		Os.53993.1.S1_x_at	2805.83	2.02102	0		TaAffx.48201.1.S1_s_at	6691.48	1.82916	0.0013		Contig21836_at	2453.85	1.61838	0.0005
259232_at	1976.72	1.95656	0.0001		Os.53165.1.S1_at	3297.14	2.02265	0		Ta.3970.1.S1_at	6699.6	1.86498	0.0013		HVSMEc0017M18f_x_at	2421.31	1.62285	0.0005
261107_at	2068.9	1.95733	0.0001		Os.55480.1.S1_at	2333.84	2.02429	0		Ta.23896.1.S1_at	6687.25	1.94137	0.0013		HT08O11u_at	2447.6	1.64123	0.0005
258970_at	1997.42	1.96889	0.0001		Os.18981.1.S1_at	3715.24	2.0247	0		Ta.27780.1.S1_at	6739.4	2.00884	0.0013		Contig24709_at	2427.77	1.64772	0.0005
255543_at	2017.58	1.97161	0.0001		Os.28420.1.S1_at	2579.85	2.02758	0		Ta.6175.1.S1_x_at	6665.56	2.06398	0.0013		Contig5815_at	2430.51	1.65153	0.0005
266292_at	2109.05	1.97628	0.0001		OsAffx.31431.1.S1_at	3069.42	2.02758	0		Ta.1842.1.S1_a_at	6726.48	2.84252	0.0013		Contig5351_at	2426.65	1.71292	0.0005
252120_at	2031.29	1.97668	0.0001		Os.43344.1.S1_at	3770.95	2.02799	0		Ta.6933.1.S1_at	6778.34	1.01399	0.0014		Contig2088_s_at	2475.64	1.21065	0.0006
265886_at	2060.61	1.97941	0.0001		Os.49377.1.S1_at	2989.92	2.02881	0		Ta.26715.1.A1_at	6820.58	1.13314	0.0014		Contig670_at	2480.13	1.34048	0.0006
254920_at	1793.05	1.97981	0.0001		Os.15822.1.S1_s_at	4141	2.02963	0		Ta.13760.1.S1_at	6787.94	1.15754	0.0014		Contig2007_s_at	2476.29	1.52975	0.0006
251768_at	2187.78	1.98728	0.0001		Os.35495.1.S1_s_at	3195.48	2.03583	0		TaAffx.24576.1.S1_at	6761.91	1.34807	0.0014		Contig15242_at	2471.2	1.54273	0.0006
263159_at	1806.02	1.99005	0.0001		Os.11419.1.S1_at	3545.65	2.03874	0		Ta.8465.1.S1_at	6778.46	1.4988	0.0014		Contig18092_at	2489.51	1.57085	0.0006
262369_at	1867.39	1.9996	0.0001		Os.12636.1.S1_at	4362.17	2.03998	0		Ta.10133.1.S1_x_at	6781.48	1.61134	0.0014		Contig1709_at	2482.38	1.58479	0.0006
246017_at	1993.76	2	0.0001		Os.12281.1.S1_at	3775.09	2.04123	0		Ta.5103.1.S1_at	6799.56	2.23065	0.0014		Contig4864_at	2484.99	1.62522	0.0006
265107_s_at	2054.09	2.00521	0.0001		Os.51360.1.S1_at	2627.09	2.04374	0		Ta.6835.3.S1_x_at	6851.5	1.05452	0.0015		Contig13497_s_at	2484.94	1.64339	0.0006
260560_at	1831.07	2.00723	0.0001		Os.3740.3.S1_at	2648.34	2.04457	0		Ta.4301.2.S1_at	6848.34	1.08897	0.0015		Contig13951_at	2469.87	1.66141	0.0006
248138_at	1927.02	2.00723	0.0001		Os.52629.1.S1_at	2705.62	2.0475	0		Ta.30940.1.S1_at	6852.46	1.12587	0.0015		Contig10915_s_at	2471.85	1.67196	0.0006
249125_at	1985.04	2.00924	0.0001		Os.57297.1.S1_at	3272.37	2.0475	0		TaAffx.28462.1.S1_s_at	6862.21	1.178	0.0015		Contig4431_s_at	2488.97	1.68209	0.0006
260391_at	1881.43	2.01572	0.0001		OsAffx.31341.1.S1_s_at	3898.8	2.0475	0		Ta.1200.1.S1_at	6822.15	1.27146	0.0015		Contig16853_at	2485.22	1.6889	0.0006
247393_at	2012.22	2.02429	0.0001		Os.4653.1.S1_at	2573.18	2.04834	0		Ta.5372.1.S1_at	6851.87	1.27877	0.0015		Contig18997_at	2503.07	1.3552	0.0007
259432_at	1851.47	2.03915	0.0001		Os.20476.1.A1_at	3683.85	2.05086	0		Ta.28363.3.S1_x_at	6869.31	1.32608	0.0015		Contig12760_s_at	2506.91	1.63854	0.0007
250556_at	1863.56	2.0429	0.0001		Os.16922.1.S1_at	2900.64	2.05423	0		Ta.13192.1.S1_x_at	6822.38	1.4247	0.0015		Contig6705_at	2497.06	1.70532	0.0007
261285_at	2048.46	2.0429	0.0001		OsAffx.7829.1.S1_at	3592.23	2.05423	0		Ta.5852.1.A1_x_at	6826.42	1.43205	0.0015		Contig8087_at	2524.78	1.36705	0.0008
255364_s_at	1903.55	2.05719	0.0001		Os.1189.1.S1_at	3915.74	2.05465	0		Ta.6175.2.A1_x_at	6843.75	1.68294	0.0015		Contig4112_at	2512.36	1.48832	0.0008
245928_s_at	1928.12	2.06654	0.0001		OsAffx.17196.1.S1_at	4189.96	2.0555	0		Ta.28776.1.A1_at	6874.39	1.7452	0.0015		EBem09_SQ005_B09_s_at	2518.77	1.49611	0.0008
248332_at	2018.22	2.07125	0.0001		Os.29093.1.S1_at	1854.27	2.05592	0		Ta.1322.1.S1_x_at	6823.34	1.83083	0.0015		Contig8716_at	2520.35	1.50173	0.0008
264992_at	1918.89	2.08247	0.0001		Os.22731.1.S1_at	3577.33	2.05634	0		Ta.27780.1.S1_x_at	6824.71	1.94062	0.0015		EBpi07_SQ002_O14_at	2523.06	1.51309	0.0008
259057_at	1818.47	2.08551	0.0001		Os.20063.2.S1_at	2691.52	2.05719	0		TaAffx.52363.1.S1_s_at	6898.55	1.01451	0.0016		Contig10284_at	2511.2	1.5361	0.0008
257017_at	1910.49	2.08943	0.0001		Os.53766.1.S1_at	1898.32	2.06058	0		Ta.712.1.S1_s_at	6915.53	1.12918	0.0016		Contig845_s_at	2507.55	1.6592	0.0008
248243_at	2035.84	2.0903	0.0001		Os.5343.1.S1_at	3086.46	2.06143	0		Ta.14699.1.S1_at	6884.33	1.22805	0.0016		Contig15140_at	2511.07	1.6603	0.0008
253203_at	2036.92	2.09556	0.0001		Os.52908.1.S1_at	3449.96	2.06186	0		TaAffx.7667.1.S1_at	6887.77	1.26582	0.0016		Contig1036_5_s_at	2516.49	1.71703	0.0008
263811_at	2139.47	2.10084	0.0001		Os.51794.1.S1_x_at	2232.29	2.06228	0		Ta.26143.1.A1_at	6905.99	1.38466	0.0016		HVSMEi0003H24r2_s_at	2509.68	1.76616	0.0008
247863_at	2029.92	2.10438	0.0001		Os.47814.1.A1_s_at	3811.26	2.06271	0		Ta.21556.1.S1_at	6878.89	1.58655	0.0016		HS18L03u_at	2535.55	1.40984	0.0009
260784_at	2009.44	2.10926	0.0001		Os.9211.1.S1_at	2574.06	2.07555	0		Ta.22918.1.S1_x_at	6878.98	2.31428	0.0016		Contig14804_s_at	2528.83	1.54991	0.0009
256022_at	1980.58	2.11149	0.0001		Os.17338.1.S1_at	2623.16	2.07555	0		TaAffx.23084.1.S1_x_at	6904.7	2.84576	0.0016		Contig6829_s_at	2533.59	1.64745	0.0009
253081_at	2080.77	2.1245	0.0001		OsAffx.13615.1.S1_at	4356.78	2.07598	0		Ta.28584.1.A1_at	6885.93	4.4287	0.0016		Contig19617_at	2533.07	1.68095	0.0009
249606_at	1990.64	2.12993	0.0001		Os.18989.1.S1_at	3592.28	2.07684	0		Ta.16450.2.S1_at	6923.76	1.10889	0.0017		Contig11021_at	2543	1.27097	0.001
264777_at	1889.47	2.15517	0.0001		Os.51264.1.S1_at	2769.94	2.07771	0		Ta.10048.1.S1_at	6928.72	1.3312	0.0017		Contig15111_at	2544.28	1.41383	0.001
263513_at	1862.54	2.17439	0.0001		Os.46953.1.S1_at	2952.15	2.07814	0		Ta.12713.1.S1_at	6935.73	1.83083	0.0017		Contig17054_at	2546.52	1.45285	0.001
264510_at	1796.38	2.18293	0.0001		Os.13781.1.S1_at	3104.65	2.07814	0		Ta.30782.2.S1_a_at	6932.54	1.9253	0.0017		Contig21949_s_at	2542.95	1.51653	0.001
256765_at	1782.38	2.18723	0.0001		OsAffx.17972.1.S1_at	2718.12	2.08117	0		Ta.638.1.S1_at	6969.54	1.0002	0.0018		Contig9031_at	2543.43	1.51837	0.001
259318_at	1934.63	2.18818	0.0001		Os.4799.1.S1_at	3606.58	2.0829	0		Ta.12072.1.A1_at	6978.63	1.02849	0.0018		Contig21373_at	2560.08	1.52393	0.001
256937_at	1971.17	2.21729	0.0001		Os.9385.1.S1_at	3953.9	2.08377	0		Ta.5650.3.S1_at	6979.77	1.03713	0.0018		Contig3835_at	2543.44	1.58103	0.001
247820_at	1781.53	2.21877	0.0001		Os.50349.2.S1_at	3069.5	2.08464	0		TaAffx.52188.1.S1_at	6986.41	1.10546	0.0018		Contig22244_at	2537.46	1.58253	0.001
247128_at	2187.06	2.21877	0.0001		Os.50134.2.S1_at	2768.29	2.08594	0		Ta.7634.2.S1_at	6958.22	1.21021	0.0018		Contig4685_at	2557.47	1.6415	0.001
265108_s_at	1982.33	2.23764	0.0001		Os.4166.1.S1_at	3119.13	2.08855	0		Ta.2397.1.S1_at	6964.9	1.34626	0.0018		Contig13913_at	2540.98	1.75346	0.001
263127_at	1785.85	2.23914	0.0001		Os.27576.1.S1_at	3356.73	2.08986	0		Ta.3935.1.A1_at	6988.51	1.37931	0.0018		Contig2390_at	2587.88	1.24486	0.0011
262831_at	1928.76	2.24467	0.0001		Os.34373.1.S1_at	3550.23	2.09249	0		Ta.12387.2.S1_s_at	6982.24	1.39606	0.0018		Contig14026_at	2589.87	1.31614	0.0011
258880_at	1826.37	2.25581	0.0001		Os.52064.1.S1_at	3880.51	2.09336	0		TaAffx.65608.1.A1_at	6960.15	1.56323	0.0018		Contig16350_at	2568.01	1.40984	0.0011
248713_at	1808.4	2.26347	0.0001		Os.14978.1.S1_a_at	2040.57	2.0938	0		Ta.3145.1.S1_at	6961.09	1.56593	0.0018		Contig9743_at	2587.22	1.45645	0.0011
266142_at	1890.23	2.29253	0.0001		Os.8487.1.S1_at	3962.1	2.09864	0		Ta.28932.1.S1_at	6980	1.67029	0.0018		Contig14608_at	2568.57	1.49054	0.0011
263570_at	1982.25	2.32612	0.0001		Os.19187.1.S1_at	3964.55	2.09864	0		TaAffx.16225.1.A1_at	6971.17	1.70213	0.0018		Contig3429_at	2579.82	1.51745	0.0011
267035_at	1789.21	2.34522	0.0001		Os.18665.1.S1_at	3487.4	2.09908	0		Ta.5575.1.S1_at	6966.22	2.06398	0.0018		Contig17107_at	2581.28	1.54297	0.0011
252908_at	1812.89	2.35239	0.0001		Os.52555.1.S1_at	3570.86	2.09908	0		Ta.4502.1.S1_at	7004.72	1.06918	0.0019		Contig18582_at	2563.51	1.54536	0.0011
254809_at	2130.28	2.40211	0.0001		Os.51789.1.S1_at	2435.77	2.09952	0		Ta.3664.1.S1_at	7009.38	1.07285	0.0019		Contig22234_at	2566.1	1.56372	0.0011
259442_at	2071.67	2.43546	0.0001		Os.9167.1.A1_at	2594.73	2.10084	0		Ta.14987.1.S1_at	7002.52	1.09302	0.0019		Contig1812_at	2578.37	1.58806	0.0011
247435_at	1845	2.46002	0.0001		Os.25051.2.S1_x_at	3580.66	2.10217	0		Ta.8760.1.A1_at	7030.81	1.12892	0.0019		Contig14102_at	2567	1.64501	0.0011
266690_at	2077.66	2.52589	0.0001		Os.48582.1.A1_s_at	4160.28	2.10261	0		Ta.12292.1.A1_at	7040.02	1.16198	0.0019		baal20h20_at	2582.38	1.6581	0.0011
245699_at	1944.19	2.61165	0.0001		OsAffx.32171.3.S1_at	2684.63	2.10393	0		Ta.24235.1.A1_at	7059.38	1.17192	0.0019		Contig19105_at	2568.65	1.6581	0.0011
267559_at	1903.35	2.63366	0.0001		Os.20617.2.S1_s_at	2865.45	2.10393	0		Ta.25314.1.A1_s_at	7013.29	1.17813	0.0019		Contig10834_at	2598.1	1.60051	0.0012
266267_at	1816.78	2.63505	0.0001		Os.46628.1.S1_x_at	4376.82	2.10393	0		TaAffx.81787.1.S1_at	7054.8	1.27065	0.0019		Contig6110_at	2598.58	1.71851	0.0012
266544_at	1805.2	3.06843	0.0001		Os.11838.1.S1_at	3625.16	2.10881	0		Ta.5852.1.A1_at	7032.75	1.40647	0.0019		Contig6215_at	2623.22	1.10436	0.0013
248467_at	2212.33	1.17233	0.0002		Os.26827.1.A1_at	3702.93	2.10881	0		TaAffx.120151.1.A1_at	7018.45	1.40706	0.0019		Contig24534_at	2629.06	1.32345	0.0013
261576_at	2361.7	1.26518	0.0002		OsAffx.6161.1.S1_x_at	3324.7	2.1097	0		Ta.2446.1.S1_x_at	7064.97	2.00965	0.0019		Contig3594_at	2617.3	1.39412	0.0013
262113_at	2263.2	1.26791	0.0002		Os.25157.1.A1_at	2561.75	2.11015	0		Ta.2019.1.S1_s_at	7020.74	2.26347	0.0019		Contig12147_at	2626.07	1.52555	0.0013
257890_s_at	2198.39	1.27877	0.0002		OsAffx.23104.1.S1_at	4217.41	2.11015	0		Ta.11782.1.S1_at	7120.14	1.06678	0.002		Contig23817_at	2617.01	1.53186	0.0013
262118_at	2272.83	1.30907	0.0002		Os.22921.1.A1_at	2909.99	2.11238	0		Ta.28835.2.S1_a_at	7119.43	1.13999	0.002		Contig11892_at	2617.5	1.54154	0.0013
248271_at	2241.77	1.36091	0.0002		Os.51394.1.S1_at	3124.65	2.11282	0		Ta.6319.1.S1_at	7098.11	1.16239	0.002		Contig1808_at	2622.43	1.54297	0.0013
250558_at	2356.29	1.38141	0.0002		Os.6901.1.S1_at	3072.95	2.11461	0		Ta.3268.1.A1_s_at	7110.87	1.26056	0.002		Contig15056_at	2623.98	1.55328	0.0013
265539_at	2270.52	1.39938	0.0002		Os.5940.1.S1_at	3011.19	2.11506	0		Ta.7172.1.S1_a_at	7105.91	1.31978	0.002		Contig12208_at	2624.19	1.60102	0.0013
262811_at	2206.83	1.41523	0.0002		Os.21300.2.S1_at	3576.84	2.11551	0		Ta.28951.2.S1_a_at	7085.88	1.34644	0.002		Contig1834_at	2621.68	1.61342	0.0013
266150_s_at	2320.69	1.41603	0.0002		Os.9615.1.S1_at	2341.85	2.1164	0		Ta.10676.1.A1_at	7050.24	1.45054	0.002		Contig3392_at	2627.64	1.69033	0.0013
252956_at	2363.11	1.42106	0.0002		Os.10411.1.S1_at	2721.67	2.1164	0		Ta.22415.1.S1_x_at	7075.94	1.46692	0.002		Contig3686_at	2620.09	1.74338	0.0013
256924_at	2350.41	1.44259	0.0002		Os.18374.1.A1_at	3556.07	2.1182	0		TaAffx.37661.1.A1_at	7116.82	1.48324	0.002		rbaal10h14_at	2636.57	1.02617	0.0014
251189_at	2299.37	1.47907	0.0002		Os.27230.1.A1_at	3126.62	2.11864	0		Ta.2446.1.S1_at	7073.97	1.70853	0.002		HVSMEn0024P19r2_at	2633.64	1.18385	0.0014
246566_at	2302.21	1.48456	0.0002		Os.10477.2.S1_x_at	3570.11	2.11864	0		TaAffx.21593.1.S1_at	7096.32	1.80897	0.002		HA16L09r_s_at	2639.96	1.27275	0.0014
259103_at	2300.76	1.4892	0.0002		Os.33758.2.S1_s_at	3149.14	2.12179	0		Ta.27778.2.S1_x_at	7094.33	1.86567	0.002		HV_CEa0008C11r2_at	2633.26	1.4518	0.0014
262916_at	2260.23	1.4912	0.0002		Os.57290.1.S1_at	2472.21	2.12359	0		TaAffx.129130.1.S1_at	7070.7	2.33318	0.002		Contig7287_at	2645.77	1.4988	0.0014
251011_at	2281.18	1.49365	0.0002		OsAffx.10786.1.S1_at	2989.8	2.12359	0		TaAffx.109268.1.S1_at	7109	2.66312	0.002		Contig7668_at	2634.53	1.51469	0.0014
253268_s_at	2351.72	1.51149	0.0002		Os.52689.1.S2_at	2737.05	2.12404	0		Ta.7304.1.A1_at	7131.78	1.03445	0.0021		Contig14242_at	2645.13	1.53941	0.0014
263297_at	2324.74	1.51332	0.0002		Os.23365.1.S1_at	3081.13	2.1263	0		Ta.13076.1.S1_at	7139.41	1.19403	0.0021		Contig12132_at	2637.17	1.55788	0.0014
246682_at	2263.97	1.51745	0.0002		OsAffx.15177.1.S1_at	2465.98	2.12675	0		Ta.12652.1.S1_x_at	7143.98	1.21315	0.0021		Contig11066_at	2640.6	1.59413	0.0014
264987_at	2254.74	1.52114	0.0002		OsAffx.14519.1.S1_at	2252.97	2.12766	0		TaAffx.67580.1.A1_at	7137.04	1.24008	0.0021		Contig2249_at	2631.97	1.62628	0.0014
251060_at	2314.17	1.52952	0.0002		Os.35013.1.S1_at	2665.35	2.12857	0		TaAffx.54099.1.S1_s_at	7144.5	2.19346	0.0021		Contig11024_at	2657.21	1.32118	0.0015
250155_at	2340.34	1.53468	0.0002		Os.26968.1.S1_at	2389.81	2.13174	0		Ta.24736.1.S1_at	7125.07	2.37699	0.0021		HM05N11r_at	2655.46	1.43843	0.0015
245731_at	2378.97	1.53468	0.0002		Os.49648.1.S1_s_at	3087.58	2.13584	0		Ta.2659.1.S1_at	7165.87	1.01174	0.0022		HY10B12u_at	2654.51	1.53752	0.0015
248328_at	2381.65	1.54107	0.0002		Os.52377.1.S1_s_at	2294.82	2.1363	0		TaAffx.20930.3.S1_at	7162.54	1.05887	0.0022		HV_CEa0006E02r2_s_at	2657.93	1.554	0.0015
263796_at	2307.01	1.5456	0.0002		OsAffx.24885.1.S1_at	2881.43	2.1395	0		Ta.28846.1.S1_x_at	7159.95	1.76367	0.0022		Contig5264_at	2652.24	1.55666	0.0015
265111_at	2252.6	1.56544	0.0002		Os.55750.1.S1_at	2772.84	2.14225	0		Ta.1322.1.S1_at	7158.38	1.83251	0.0022		Contig16787_at	2656.24	1.57778	0.0015
253219_at	2242.47	1.56617	0.0002		Os.26698.2.S1_at	3282.63	2.14225	0		TaAffx.83888.1.S1_at	7158.83	2.66241	0.0022		Contig24756_at	2660.44	1.58003	0.0015
249329_at	2241.34	1.57134	0.0002		OsAffx.5156.1.S1_at	3659.84	2.14225	0		Ta.22270.1.A1_at	7196.16	1.11321	0.0023		Contig5818_at	2659.82	1.61186	0.0015
263545_at	2329.11	1.58078	0.0002		OsAffx.4676.1.S1_s_at	3660.79	2.14362	0		Ta.28765.1.A1_at	7221.8	1.12158	0.0023		Contig13517_s_at	2650.53	1.63265	0.0015
253829_at	2234.84	1.58328	0.0002		Os.24611.1.S1_at	4367.5	2.145	0		Ta.837.1.S1_at	7218.47	1.86289	0.0023		Contig4772_s_at	2677.91	1.33049	0.0016
250881_at	2214	1.58479	0.0002		Os.57343.1.S1_at	2703.58	2.14731	0		Ta.9992.1.S1_at	7187.15	2.00682	0.0023		HB18H23r_s_at	2666.42	1.33905	0.0016
252134_at	2339.26	1.6	0.0002		Os.21803.1.S1_at	2814.61	2.14915	0		Ta.556.2.A1_at	7195.05	2.06143	0.0023		Contig7629_at	2677.23	1.3611	0.0016
254848_at	2325.46	1.62602	0.0002		Os.39552.1.A1_s_at	3207.76	2.15054	0		TaAffx.38696.1.A1_at	7247.35	1.05552	0.0024		Contig13600_at	2673.17	1.5387	0.0016
264726_at	2356.73	1.63639	0.0002		Os.54730.1.S1_at	2562.91	2.15378	0		Ta.13233.3.S1_a_at	7230.92	1.06724	0.0024		HVSMEb0007L17r2_s_at	2672.19	1.57011	0.0016
252117_at	2316.6	1.63854	0.0002		OsAffx.7294.1.S1_at	3918.57	2.15657	0		TaAffx.109762.1.S1_x_at	7229.61	1.13559	0.0024		rbaal33b22_s_at	2669.65	1.57035	0.0016
265122_at	2252.76	1.64555	0.0002		Os.8098.1.S1_at	3145.65	2.15703	0		TaAffx.27953.1.S1_at	7231.51	1.18723	0.0024		Contig6946_at	2669.27	1.66141	0.0016
266371_at	2211.84	1.64853	0.0002		Os.23627.1.A1_at	3453.59	2.1575	0		Ta.20002.1.A1_at	7236.53	1.2747	0.0024		Contig10732_s_at	2683.46	1.40154	0.0017
266322_at	2371.71	1.6675	0.0002		Os.38669.1.A1_s_at	2889.3	2.16029	0		Ta.1120.1.S1_x_at	7235.95	1.92827	0.0024		Contig23771_at	2687.86	1.48434	0.0017
245483_at	2289.83	1.66861	0.0002		Os.5908.1.S1_at	1788.04	2.16123	0		Ta.58.1.S1_at	7243.41	1.96928	0.0024		Contig22680_at	2694.45	1.53257	0.0017
266938_at	2343.2	1.67645	0.0002		Os.38278.1.S1_at	2608.87	2.16123	0		Ta.174.1.S1_at	7269.17	1.02648	0.0025		HF12K17r_at	2692.81	1.56152	0.0017
259416_at	2387.36	1.68209	0.0002		Os.17136.1.S1_at	3207.24	2.16403	0		Ta.28377.2.S1_s_at	7260.25	1.05053	0.0025		Contig9959_at	2687.94	1.57505	0.0017
258609_at	2265.39	1.68976	0.0002		Os.51273.1.S1_at	2111.29	2.1645	0		TaAffx.61455.1.S1_at	7271.86	1.20366	0.0025		Contig11714_at	2685.2	1.58983	0.0017
251259_at	2232.18	1.71644	0.0002		Os.15918.1.S1_x_at	2575.92	2.16497	0		Ta.26115.1.A1_at	7289.71	1.44488	0.0026		HVSMEb0017H11f_at	2681.85	1.60308	0.0017
245484_at	2385.49	1.72473	0.0002		Os.18648.1.S1_at	4109.09	2.16732	0		Ta.6416.1.S1_at	7282.52	1.49589	0.0026		Contig1339_at	2691.75	1.66694	0.0017
252315_at	2314.01	1.72652	0.0002		Os.23618.1.S1_at	2880.23	2.1692	0		Ta.6699.1.S1_at	7285.01	1.66778	0.0026		Contig3827_s_at	2688.69	1.66806	0.0017
256021_at	2219.8	1.74004	0.0002		Os.10096.2.S1_x_at	3608.13	2.1692	0		Ta.55.2.S1_x_at	7288.41	1.93648	0.0026		HA10M12u_s_at	2713.39	1.51538	0.0018
253264_at	2303.85	1.74155	0.0002		Os.13996.1.S1_at	3458.46	2.16967	0		Ta.1120.1.S1_at	7283.28	2.00723	0.0026		Contig16937_at	2705.14	1.52742	0.0018
256997_at	2297.43	1.74978	0.0002		Os.14913.1.S1_at	2565.25	2.17014	0		Ta.6014.1.A1_at	7312.35	1.20467	0.0027		HZ46H23r_s_at	2710.25	1.52929	0.0018
260243_at	2316.31	1.76087	0.0002		Os.53117.1.S1_x_at	2883.11	2.17108	0		Ta.24117.1.S1_at	7322.18	1.40331	0.0027		Contig1381_at	2701.79	1.56031	0.0018
254188_at	2272.34	1.7618	0.0002		Os.25146.1.A1_at	2099.53	2.17344	0		Ta.8583.1.A1_at	7313.58	1.51791	0.0027		Contig19843_at	2699.33	1.60102	0.0018
266514_at	2229.88	1.77211	0.0002		Os.8017.1.S1_at	4166.28	2.17533	0		Ta.1257.2.A1_x_at	7304.18	1.53092	0.0027		Contig8166_at	2700.19	1.66973	0.0018
258026_at	2383.49	1.77746	0.0002		Os.13565.1.A1_at	2895.7	2.17628	0		Ta.12443.2.A1_x_at	7338.29	1.01297	0.0028		Contig13836_at	2708.61	1.69291	0.0018
247627_at	2364.53	1.78987	0.0002		Os.27483.1.S1_at	3429.6	2.17628	0		TaAffx.86266.1.S1_at	7352.79	1.04286	0.0028		Contig6537_at	2729.71	1.28139	0.0019
245127_at	2336.34	1.79533	0.0002		Os.20863.1.S1_at	2272.83	2.17723	0		Ta.485.1.A1_at	7336.56	1.06417	0.0028		Contig16134_at	2727.83	1.56544	0.0019
254667_at	2319.25	1.79953	0.0002		Os.4730.1.S1_at	2173.68	2.1777	0		Ta.20784.1.S1_at	7360.11	1.19332	0.0028		EBem09_SQ007_D05_s_at	2719.61	1.57035	0.0019
259008_at	2324.2	1.80963	0.0002		Os.13781.1.S2_at	1958.97	2.17912	0		Ta.9058.1.S1_at	7352.54	1.25612	0.0028		baak3f15_at	2724.81	1.58303	0.0019
253097_at	2346.32	1.82648	0.0002		Os.40030.1.S1_s_at	2836.03	2.1815	0		TaAffx.22704.1.S1_at	7351.47	1.3113	0.0028		Contig4763_at	2722.31	1.63559	0.0019
248248_at	2375.22	1.82715	0.0002		Os.37745.1.S1_at	2714.99	2.18388	0		Ta.13214.1.S1_at	7344.47	1.55594	0.0028		Contig2905_at	2731.57	1.63666	0.0019
253188_at	2202.55	1.82916	0.0002		Os.20936.1.S1_a_at	1707.18	2.18436	0		Ta.3333.1.A1_at	7344.53	1.6742	0.0028		Contig9800_at	2745	1.04855	0.002
248544_at	2303.04	1.83925	0.0002		Os.53655.1.A1_at	1629.76	2.18531	0		TaAffx.24514.2.S1_at	7340.87	2.83447	0.0028		Contig8854_at	2741.61	1.23916	0.002
260693_at	2218.68	1.86393	0.0002		Os.14901.1.A1_a_at	2848.69	2.18962	0		TaAffx.50804.2.S1_at	7386.14	1.0226	0.0029		HO08B11S_at	2739.93	1.51172	0.002
253254_at	2386.6	1.86846	0.0002		Os.37217.1.S1_at	3472.58	2.19154	0		Ta.6467.2.A1_at	7381.68	1.08319	0.0029		Contig11792_at	2749.17	1.51217	0.002
250252_at	2304.92	1.87617	0.0002		Os.7516.1.S1_at	2647.28	2.19684	0		TaAffx.119704.1.A1_s_at	7372.99	1.60488	0.0029		HK05P12r_x_at	2747.26	1.57878	0.002
249869_at	2207.37	1.87723	0.0002		Os.11365.1.S1_at	3981.92	2.19925	0		Ta.22830.1.S1_at	7366.6	1.69119	0.0029		Contig17574_at	2740.79	1.60102	0.002
261173_at	2270.59	1.88395	0.0002		OsAffx.193.1.S1_x_at	2618.79	2.20848	0		TaAffx.59110.1.S1_at	7375.85	1.70213	0.0029		Contig21098_at	2737.61	1.64826	0.002
263265_at	2260.36	1.89143	0.0002		Os.20617.2.S1_x_at	2678.61	2.20897	0		TaAffx.66261.1.A1_at	7395.95	1.06872	0.003		Contig18390_at	2754.52	1.42816	0.0021
265499_at	2248.15	1.90621	0.0002		Os.22278.1.S1_at	3671.17	2.21092	0		Ta.11486.1.A1_at	7391.9	1.39198	0.003		Contig12964_at	2759.95	1.44071	0.0021
250213_at	2346.47	1.90658	0.0002		OsAffx.13360.1.S1_at	2381.83	2.21288	0		Ta.4143.2.A1_at	7416.4	1.0018	0.0031		HT01D22w_at	2760.9	1.51035	0.0021
263475_at	2388.84	1.90913	0.0002		Os.413.1.S1_at	3478.31	2.21435	0		Ta.4919.1.S1_at	7428.8	1.03702	0.0031		Contig11803_at	2750.6	1.51309	0.0021
246396_at	2272.91	1.91095	0.0002		Os.57568.1.S1_at	2441.69	2.21631	0		Ta.12373.1.A1_at	7407.7	1.04123	0.0031		EBpi03_SQ003_C01_s_at	2753.91	1.52695	0.0021
252073_at	2227.26	1.91865	0.0002		Os.27345.1.S1_at	3095.93	2.21828	0		Ta.16227.1.S1_at	7419.21	1.14508	0.0031		HVSMEc0014G01f_x_at	2747.18	1.54297	0.0021
247293_at	2339.3	1.92567	0.0002		Os.49894.1.S1_at	2841.14	2.22124	0		Ta.26752.1.A1_at	7410.47	1.26024	0.0031		Contig5260_at	2761.77	1.56055	0.0021
263956_at	2258.83	1.93162	0.0002		Os.22585.1.S1_at	3900.77	2.22173	0		TaAffx.40989.1.A1_at	7407.63	1.31944	0.0031		Contig7185_at	2759.99	1.57828	0.0021
249622_at	2359.55	1.96812	0.0002		Os.57169.1.S1_at	3651.58	2.22222	0		Ta.21556.1.S1_x_at	7403.51	1.36277	0.0031		Contig21395_at	2759.26	1.59261	0.0021
247120_at	2263.81	1.97511	0.0002		Os.16286.1.S1_at	2173.91	2.2237	0		Ta.13357.1.A1_at	7412.98	1.37193	0.0031		Contig17260_at	2749.91	1.6469	0.0021
264246_at	2288.83	1.97668	0.0002		OsAffx.16975.1.S1_at	3612.9	2.2242	0		Ta.4204.1.S1_at	7403.43	1.443	0.0031		Contig9169_at	2770.84	1.45518	0.0022
256601_s_at	2290.14	1.98295	0.0002		Os.35216.2.S1_x_at	2925.83	2.22469	0		TaAffx.65575.1.A1_at	7409.52	1.45603	0.0031		Contig2010_at	2767.38	1.52277	0.0022
250103_at	2380.08	1.98649	0.0002		Os.27956.1.S1_at	1736.53	2.23264	0		Ta.24114.4.A1_x_at	7417.31	1.51976	0.0031		Contig23045_at	2763.84	1.5361	0.0022
260712_at	2217.16	2.02102	0.0002		Os.47824.1.S1_at	2333.21	2.23264	0		Ta.840.1.S1_at	7414.67	1.71851	0.0031		HT09G06u_at	2768.79	1.58856	0.0022
258878_at	2219.17	2.04332	0.0002		Os.42801.1.S1_at	2369.73	2.23364	0		Ta.12120.1.A1_at	7444.18	1.0006	0.0032		Contig18161_at	2767.21	1.58932	0.0022
252291_s_at	2238.41	2.06186	0.0002		Os.20230.1.S1_at	2534.7	2.23414	0		TaAffx.50853.1.S1_at	7457.43	1.01092	0.0032		HVSMEb0008I19r2_s_at	2770.01	1.59134	0.0022
258652_at	2268.94	2.06782	0.0002		Os.36437.1.S1_at	3917.95	2.23614	0		TaAffx.13704.2.A1_at	7444.88	1.07273	0.0032		Contig24145_at	2786.41	1.37533	0.0023
257056_at	2222.31	2.08203	0.0002		Os.11119.1.S1_a_at	1856.34	2.24065	0		Ta.5913.1.S1_at	7454.14	1.08885	0.0032		Contig5000_x_at	2777.99	1.42653	0.0023
266278_at	2342.48	2.09161	0.0002		Os.23156.1.S1_at	2326.74	2.24065	0		Ta.5969.3.S1_x_at	7449.33	1.4043	0.0032		Contig14415_at	2785	1.50105	0.0023
250287_at	2377.64	2.12902	0.0002		Os.15471.1.S1_at	1903.46	2.24165	0		Ta.19476.1.S1_at	7451.92	1.40825	0.0032		Contig20641_at	2784.68	1.51309	0.0023
253101_at	2228.41	2.15378	0.0002		Os.10150.1.S1_at	4031.83	2.24165	0		TaAffx.129222.2.S1_s_at	7458.03	1.44383	0.0032		Contig14212_at	2785.67	1.53116	0.0023
250506_at	2237.89	2.16123	0.0002		Os.48899.1.S1_at	2837.77	2.24316	0		Ta.15908.1.S1_at	7458.81	1.731	0.0032		Contig4095_s_at	2785.42	1.53163	0.0023
263231_at	2264.32	2.26603	0.0002		Os.25589.3.S1_x_at	3367.32	2.24417	0		Ta.9831.1.S1_at	7438.44	2.00602	0.0032		Contig23211_at	2777.52	1.54107	0.0023
253494_at	2365.65	2.34742	0.0002		OsAffx.27508.10.S1_s_at	3698.11	2.24972	0		Ta.22475.1.S1_at	7465.3	1.31909	0.0033		HU03I15u_s_at	2776.75	1.54631	0.0023
265892_at	2415.75	1.32083	0.0003		Os.33587.1.S1_x_at	2980.57	2.25023	0		Ta.10996.1.S1_at	7464.72	1.5916	0.0033		Contig7490_at	2778.81	1.57307	0.0023
255070_at	2392.59	1.36184	0.0003		Os.55263.1.S1_at	3473.08	2.25124	0		TaAffx.64719.1.A1_at	7490.09	1.03918	0.0034		Contig10986_at	2782.26	1.57978	0.0023
264024_at	2437.93	1.38619	0.0003		Os.12725.1.S1_at	3158.42	2.25175	0		TaAffx.22491.1.S1_at	7502.25	1.241	0.0034		Contig17143_at	2785.14	1.58554	0.0023
245671_at	2449.7	1.38793	0.0003		Os.51794.1.S1_at	1959.62	2.25327	0		TaAffx.26949.1.S1_at	7489.02	1.27372	0.0034		Contig253_s_at	2787.44	1.68719	0.0023
252300_at	2425.57	1.39218	0.0003		Os.47897.1.S1_at	2428.25	2.2553	0		TaAffx.67017.1.A1_at	7483.06	1.27665	0.0034		Contig17324_at	2796.15	1.54751	0.0024
251393_at	2426.39	1.4403	0.0003		Os.52590.1.S1_at	3426.05	2.2553	0		TaAffx.80149.1.S1_x_at	7493.53	1.38083	0.0034		Contig2503_s_at	2799.81	1.46092	0.0025
264210_at	2439.44	1.4497	0.0003		Os.5109.1.S1_at	1833.68	2.25734	0		Ta.489.1.S1_at	7506.29	1.42837	0.0034		Contig11173_at	2814.58	1.3101	0.0026
267278_at	2449.49	1.4708	0.0003		Os.28409.20.A1_a_at	3328.96	2.2604	0		TaAffx.42864.3.S1_x_at	7486.64	1.78063	0.0034		Contig14139_at	2813.79	1.35391	0.0026
248796_at	2447.03	1.52416	0.0003		Os.23712.2.S1_at	2262.67	2.26347	0		TaAffx.64205.1.A1_at	7516.3	1.03745	0.0035		Contig1776_s_at	2806.27	1.40351	0.0026
261754_at	2438.31	1.58781	0.0003		Os.46618.1.S1_at	2483.37	2.26347	0		Ta.10252.3.S1_a_at	7529.08	1.22085	0.0035		Contig15719_at	2814.73	1.44467	0.0026
264299_s_at	2395.75	1.61812	0.0003		Os.50253.1.S1_at	2411.88	2.26552	0		TaAffx.54667.1.S1_s_at	7527.21	1.30344	0.0035		Contig17505_at	2805.54	1.52905	0.0026
264467_at	2440.61	1.64772	0.0003		Os.11781.1.S1_at	3036.71	2.26655	0		TaAffx.11250.1.S1_at	7522.4	1.59058	0.0035		Contig7750_at	2814.73	1.5425	0.0026
257066_at	2403.22	1.66085	0.0003		Os.51813.1.S1_at	2540.37	2.26963	0		Ta.21245.1.S1_x_at	7524.75	2.12179	0.0035		Contig8903_at	2808.37	1.55231	0.0026
265510_at	2436.31	1.6787	0.0003		OsAffx.15120.1.S1_at	2269.66	2.27221	0		TaAffx.75110.1.S1_at	7566.27	1.06553	0.0036		Contig23868_at	2818.83	1.56031	0.0026
254304_at	2455.24	1.68265	0.0003		Os.54997.1.S1_at	2274.47	2.27376	0		Ta.8039.1.S1_at	7548.76	1.1443	0.0036		Contig3564_s_at	2824.96	1.08366	0.0027
250129_at	2427.29	1.69119	0.0003		Os.1411.1.S1_at	2837.87	2.27376	0		Ta.27511.1.S1_at	7539.84	1.15996	0.0036		Contig9632_at	2812.47	1.35833	0.0027
259990_s_at	2457.31	1.69607	0.0003		Os.32357.1.S1_x_at	2340.94	2.27428	0		Ta.6465.1.S1_a_at	7545.73	1.45159	0.0036		Contig7857_s_at	2822.65	1.38102	0.0027
245756_at	2405.82	1.70213	0.0003		Os.26976.1.A1_at	2337.14	2.27635	0		Ta.9135.2.S1_at	7544.08	1.69866	0.0036		Contig4760_s_at	2811.69	1.47536	0.0027
245168_at	2395.74	1.7322	0.0003		Os.16249.2.S1_x_at	3460.84	2.27946	0		Ta.10172.3.A1_x_at	7545.04	1.78955	0.0036		Contig17649_at	2830.14	1.54273	0.0027
264985_at	2403.23	1.75193	0.0003		Os.3634.1.S1_a_at	2039.38	2.28102	0		Ta.21245.1.S1_at	7559.29	2.04708	0.0036		rbah58n17_s_at	2812.61	1.55448	0.0027
257954_at	2409.07	1.75531	0.0003		Os.11549.1.S1_at	2056.5	2.28102	0		TaAffx.38461.1.A1_at	7560.61	2.05973	0.0036		Contig2895_at	2831.53	1.44363	0.0028
246791_at	2406.54	1.76087	0.0003		Os.23097.1.A1_at	2354.78	2.28258	0		Ta.23397.1.S1_x_at	7600.51	1.01082	0.0037		Contig10808_at	2829.56	1.54131	0.0028
260101_at	2413.66	1.78126	0.0003		Os.23678.1.A1_at	2678.22	2.28624	0		Ta.11273.1.A1_at	7584.48	1.04559	0.0037		HVSMEh0101K17f_at	2840.42	1.29601	0.0029
248382_at	2440.37	1.78763	0.0003		Os.16659.1.S2_at	3027.7	2.28624	0		Ta.21863.1.S1_at	7592.55	1.12803	0.0037		Contig9442_at	2842.43	1.49544	0.0029
258774_at	2429.64	1.80538	0.0003		Os.51663.1.S1_at	2311.52	2.29043	0		Ta.131.1.S1_at	7579.46	1.9253	0.0037		Contig7607_at	2836.36	1.51103	0.0029
260352_at	2415.43	1.81291	0.0003		Os.10287.1.S1_at	2225.89	2.292	0		Ta.28235.1.A1_s_at	7599.01	2.11193	0.0037		HU11F04u_s_at	2843.29	1.55739	0.0029
250279_at	2419.97	1.81587	0.0003		Os.7711.1.S1_at	2564.57	2.292	0		Ta.27710.1.A1_a_at	7574.15	2.29305	0.0037		Contig11090_at	2855.45	1.2655	0.003
249442_at	2410.39	1.81851	0.0003		Os.11305.1.S1_at	2963.88	2.292	0		TaAffx.84236.2.S1_at	7593.08	2.5025	0.0037		Contig682_s_at	2848.23	1.27567	0.003
259971_at	2418.6	1.82715	0.0003		Os.49582.1.S1_at	2530.58	2.29463	0		Ta.8888.1.A1_at	7617.93	1.19474	0.0038		Contig2720_at	2860.79	1.34282	0.003
252945_at	2417.25	1.87723	0.0003		OsAffx.31986.1.S1_at	2626.02	2.29463	0		Ta.12963.1.S1_at	7598.33	1.34336	0.0038		Contig21149_s_at	2856.35	1.50218	0.003
266720_s_at	2397.49	1.88359	0.0003		Os.49787.1.S1_at	3172.26	2.29832	0		TaAffx.107002.1.S1_at	7609.25	1.35465	0.0038		Contig8204_at	2856.99	1.50693	0.003
260060_at	2396.13	1.93199	0.0003		Os.11724.2.S1_s_at	3893.59	2.29938	0		Ta.21258.2.S1_at	7609.57	1.52858	0.0038		Contig4775_at	2848.07	1.50716	0.003
254414_at	2415.23	1.93798	0.0003		Os.12096.3.S1_a_at	3653.66	2.29991	0		Ta.1314.1.S1_s_at	7613.83	1.82548	0.0038		Contig1336_at	2848.06	1.54297	0.003
264005_at	2407.42	2.06101	0.0003		OsAffx.2386.1.S1_at	3754.33	2.29991	0		Ta.3531.1.S1_at	7610.57	1.94704	0.0038		Contig13248_at	2846.61	1.55497	0.003
254683_at	2428.8	2.06825	0.0003		Os.20206.1.S1_at	2576.2	2.30203	0		Ta.28369.1.S1_at	7635.17	1.05363	0.0039		Contig14083_at	2847.37	1.57381	0.003
254413_at	2406.35	2.12359	0.0003		OsAffx.21790.1.S1_at	3489.06	2.30309	0		TaAffx.91902.1.A1_at	7634.79	1.05742	0.0039		Contig5175_at	2856.57	1.62813	0.003
248040_at	2472.82	1.47623	0.0004		OsAffx.32280.1.S1_at	3643.3	2.30521	0		Ta.27547.1.S1_at	7645.89	1.06519	0.0039		Contig13855_at	2864.24	1.3151	0.0031
266071_at	2478.41	1.51883	0.0004		Os.10107.2.S1_x_at	2217.55	2.30681	0		Ta.15878.1.S1_at	7620.38	1.10497	0.0039		Contig21521_at	2860.32	1.39978	0.0031
251356_at	2463.39	1.57085	0.0004		OsAffx.17990.1.S1_at	3990.57	2.3084	0		TaAffx.84357.2.A1_at	7635.33	1.34264	0.0039		EBro08_SQ009_G15_at	2869.07	1.41483	0.0031
260876_at	2467.32	1.60617	0.0004		Os.24868.2.S1_x_at	2730.45	2.31214	0		TaAffx.14213.1.S1_at	7636.46	1.48655	0.0039		Contig24328_at	2854.03	1.4455	0.0031
261062_at	2489.95	1.62232	0.0004		Os.25589.1.S1_at	2639.84	2.31321	0		Ta.20830.1.A1_at	7643.87	1.5006	0.0039		Contig19249_at	2860.09	1.45518	0.0031
254201_at	2477.53	1.64745	0.0004		Os.56107.1.S1_at	1947	2.31803	0		TaAffx.12092.1.S1_at	7653.36	1.62893	0.0039		Contig13496_at	2853.19	1.53374	0.0031
266342_at	2483.97	1.66945	0.0004		Os.49161.1.S1_s_at	2100.52	2.32126	0		Ta.24114.10.S1_x_at	7631.15	1.68237	0.0039		Contig6836_at	2877.32	1.54799	0.0031
266155_at	2459.7	1.69147	0.0004		Os.5147.1.S1_at	1791.75	2.32234	0		Ta.15173.1.A1_at	7641.38	1.77525	0.0039		Contig2784_at	2870.7	1.55812	0.0031
245390_at	2486.22	1.84094	0.0004		Os.15152.1.S1_a_at	2963.21	2.32342	0		Ta.1308.1.S1_x_at	7650.41	1.88147	0.0039		Contig7985_at	2875.73	1.55885	0.0031
250516_at	2463.9	1.91498	0.0004		Os.33758.1.S1_s_at	2348.42	2.32504	0		Ta.4900.1.S1_at	7649.97	2.35682	0.0039		Contig17239_s_at	2860.24	1.56299	0.0031
245769_at	2493.24	2.05002	0.0004		Os.411.1.S1_a_at	2938.87	2.32612	0		Ta.4690.1.S1_at	7699.58	1.11136	0.0042		Contig15701_at	2863.21	1.56593	0.0031
267263_at	2487.02	2.38834	0.0004		Os.47438.1.A1_at	1802.83	2.32992	0		Ta.9742.1.S1_at	7692.08	1.2387	0.0042		rbags1d02_at	2867.55	1.57282	0.0031
263495_at	2533.18	1.25786	0.0005		Os.21626.1.S1_s_at	2827.71	2.32992	0		TaAffx.104931.1.S1_at	7723.17	1.00878	0.0043		HVSMEi0021C18r2_s_at	2876.81	1.57456	0.0031
255129_at	2494.44	1.35501	0.0005		Os.49648.1.S1_at	2647.45	2.33699	0		Ta.7789.1.S1_at	7716.83	1.03199	0.0043		Contig13277_at	2867.7	1.6	0.0031
246260_at	2507.62	1.40766	0.0005		OsAffx.15177.1.S1_x_at	2486	2.33754	0		Ta.12443.1.A1_x_at	7741.08	1.06496	0.0043		Contig7137_at	2875.27	1.65207	0.0031
254174_at	2512.71	1.43988	0.0005		Os.12252.1.S1_at	2805.47	2.33863	0		Ta.4199.1.S1_a_at	7736.12	1.06724	0.0043		Contig18182_at	2899.32	1.24938	0.0032
245386_at	2512.18	1.47623	0.0005		Os.47303.1.S1_at	2167.44	2.34082	0		Ta.14496.2.A1_at	7735.76	1.14038	0.0043		Contig20537_at	2899.22	1.2982	0.0032
255283_at	2493.73	1.56715	0.0005		Os.48582.1.A1_at	2816.35	2.34247	0		Ta.21319.1.S1_at	7717.94	1.17716	0.0043		Contig3288_x_at	2888.04	1.33547	0.0032
262881_at	2501.22	1.60668	0.0005		Os.51916.1.S1_at	2391.18	2.34577	0		Ta.23301.1.S1_at	7713.23	1.21996	0.0043		Contig11306_at	2883.54	1.343	0.0032
265058_s_at	2524.64	1.61812	0.0005		OsAffx.24138.1.S1_s_at	3000.56	2.34797	0		Ta.27751.5.S1_at	7741.47	1.35759	0.0043		HF18A22r_s_at	2900.2	1.41965	0.0032
248335_at	2496.47	1.64096	0.0005		Os.53128.1.S1_at	2156.59	2.34852	0		Ta.5616.1.A1_x_at	7723.25	1.52648	0.0043		Contig1300_x_at	2894.73	1.42592	0.0032
260372_at	2513.99	1.67898	0.0005		Os.24913.1.A1_at	1980.41	2.34907	0		Ta.24564.1.S1_x_at	7725.25	1.67001	0.0043		Contig10071_at	2887.94	1.47362	0.0032
263065_at	2494.51	1.69119	0.0005		Os.55096.1.S1_at	3832.77	2.35405	0		Ta.27570.1.S1_at	7714.06	1.71939	0.0043		Contig11619_at	2886.02	1.48412	0.0032
258092_at	2502.05	1.71438	0.0005		Os.8971.1.S1_at	3135.01	2.35516	0		TaAffx.4219.1.S1_at	7704.54	1.85736	0.0043		Contig9099_at	2893.07	1.50807	0.0032
251658_at	2504.42	1.72831	0.0005		OsAffx.18586.1.S1_at	3955.13	2.36128	0		Ta.1640.1.S1_a_at	7783.58	1.11136	0.0044		Contig4298_at	2900.59	1.50875	0.0032
264701_at	2506.39	1.74825	0.0005		Os.19130.1.S1_at	2354.1	2.36407	0		Ta.9243.1.S1_at	7759.58	1.13585	0.0044		Contig18933_at	2895.02	1.52695	0.0032
246831_at	2497.38	1.75469	0.0005		Os.37548.1.S1_at	2728.31	2.36407	0		Ta.4958.1.A1_at	7753.13	1.16023	0.0044		Contig9476_at	2890.63	1.52905	0.0032
248792_at	2531.37	1.75654	0.0005		Os.8032.1.S1_at	3190.82	2.36463	0		TaAffx.143996.1.S1_s_at	7755.28	1.19904	0.0044		Contig16154_at	2881.14	1.53846	0.0032
249204_at	2525.08	1.79953	0.0005		Os.25470.1.S1_at	1861.07	2.36911	0		Ta.15034.1.S1_at	7761.29	1.26662	0.0044		Contig12607_at	2883.04	1.55015	0.0032
249377_at	2499.96	1.85254	0.0005		Os.47668.1.S1_x_at	2117.76	2.36911	0		Ta.25397.1.S1_at	7760.8	1.33565	0.0044		Contig19395_at	2882.19	1.65344	0.0032
252880_at	2503.36	1.86463	0.0005		OsAffx.17366.1.S1_at	2454.33	2.37023	0		Ta.15868.1.S1_at	7776.82	1.52532	0.0044		HZ01K16u_s_at	2901.15	1.20729	0.0033
260420_at	2528.43	1.94363	0.0005		Os.5817.1.S1_at	2806.28	2.37079	0		Ta.7456.3.S1_at	7759.17	1.7343	0.0044		Contig3284_x_at	2909.06	1.29534	0.0033
245659_at	2535.77	1.94894	0.0005		Os.53210.1.S1_at	1750.24	2.37192	0		Ta.10172.2.S1_x_at	7762.86	1.81061	0.0044		Contig23882_at	2902.85	1.30141	0.0033
255028_at	2561.34	1.07724	0.0006		Os.11018.1.S1_at	2287.83	2.37192	0		TaAffx.104550.1.S1_at	7799.68	1.04199	0.0045		Contig24885_at	2908.89	1.37457	0.0033
255621_at	2562.96	1.08155	0.0006		Os.33758.2.S1_x_at	2596.22	2.37304	0		Ta.20902.2.S1_at	7793.71	1.0846	0.0045		Contig9871_at	2898.75	1.43225	0.0033
262232_at	2546.99	1.23993	0.0006		Os.33968.1.S1_at	1895.43	2.37361	0		TaAffx.84132.1.S1_at	7798	1.11645	0.0045		Contig39_at	2911.79	1.52253	0.0033
259165_at	2552.74	1.41543	0.0006		Os.49809.1.S1_x_at	3016.14	2.3753	0		Ta.28527.1.S1_at	7796.05	1.15915	0.0045		Contig7292_s_at	2906.23	1.59388	0.0033
262098_at	2569.45	1.52742	0.0006		Os.623.2.S1_x_at	3512.06	2.37756	0		Ta.8341.1.S1_at	7808.49	1.0533	0.0046		Contig17972_at	2908.56	1.61342	0.0033
265427_at	2573.32	1.58328	0.0006		Os.3409.1.S1_at	2630.7	2.37982	0		Ta.29375.1.S1_at	7805.13	1.06644	0.0046		Contig9533_at	2913.27	1.46778	0.0034
262116_at	2563.3	1.62311	0.0006		Os.9025.2.S1_at	2860.19	2.38209	0		TaAffx.44342.1.S1_at	7799.24	1.10072	0.0046		Contig24770_at	2915.45	1.61005	0.0034
258188_at	2571.15	1.69005	0.0006		Os.6314.1.S1_at	2114.78	2.38265	0		Ta.1799.1.S1_at	7845.47	1.03466	0.0048		Contig16765_at	2920.48	1.37798	0.0035
246908_at	2537.73	1.703	0.0006		Os.2867.1.A1_at	2198.6	2.38607	0		Ta.30918.1.S1_at	7841.26	1.54464	0.0048		Contig1037_s_at	2934.76	1.39821	0.0036
248985_at	2553.99	1.7322	0.0006		Os.25553.1.A1_at	2390.96	2.3912	0		Ta.4928.1.S1_s_at	7868.98	1.12486	0.0049		Contig1814_at	2926.75	1.47732	0.0036
254741_s_at	2567.33	1.77841	0.0006		Os.22661.2.S1_x_at	3680.62	2.39234	0		Ta.13559.1.S1_at	7864.64	1.14364	0.0049		Contig7573_at	2925.48	1.49076	0.0036
265480_at	2546.12	1.88466	0.0006		Os.11053.1.S1_at	3248.92	2.39292	0		Ta.760.1.S1_at	7861.66	1.15513	0.0049		Contig6096_at	2931.38	1.49589	0.0036
248000_at	2542.78	1.8997	0.0006		Os.11118.1.S1_at	3111.7	2.39464	0		TaAffx.88122.2.S1_at	7862.83	1.22115	0.0049		HA11J15u_s_at	2928.53	1.49678	0.0036
255900_at	2537.56	1.95122	0.0006		Os.5367.1.S1_at	2286.98	2.39636	0		Ta.5881.1.A1_at	7878.17	1.04134	0.005		Contig11527_at	2924.5	1.49813	0.0036
246162_at	2549.19	2.01735	0.0006		Os.54341.1.S1_at	3973.23	2.39866	0		Ta.4096.1.S1_at	7879.84	1.1409	0.005		Contig15126_at	2934.63	1.50534	0.0036
249246_at	2541.62	2.05465	0.0006		OsAffx.28501.1.S1_x_at	3418.1	2.40154	0		TaAffx.38077.1.A1_at	7885.36	1.10656	0.0051		Contig16695_at	2933.2	1.51722	0.0036
245090_at	2587.4	1.39587	0.0007		Os.26799.1.A1_at	3100.06	2.40269	0		Ta.4826.1.S1_at	7885.5	1.26374	0.0051		Contig8635_at	2921.91	1.52323	0.0036
255360_at	2590.82	1.50943	0.0007		Os.11595.1.S2_at	3900.53	2.40269	0		Ta.19715.1.S1_at	7884.42	1.89717	0.0051		Contig14587_s_at	2930.93	1.53799	0.0036
255671_at	2590.38	1.52068	0.0007		Os.18981.1.S1_x_at	2990	2.40616	0		Ta.13670.2.S1_at	7904.32	1.00503	0.0052		Contig7672_at	2935.38	1.5387	0.0036
263406_at	2586.8	1.70503	0.0007		OsAffx.28472.1.S1_x_at	2506.05	2.4108	0		Ta.21005.1.S1_at	7902.25	1.39665	0.0052		Contig17762_s_at	2923.8	1.54583	0.0036
263031_at	2583.39	1.75623	0.0007		Os.14980.1.A1_at	4182.24	2.41313	0		Ta.7738.1.S1_at	7902.83	1.5586	0.0052		Contig5196_at	2938.78	1.28617	0.0037
256378_at	2582.8	1.76367	0.0007		Os.23100.1.S1_at	2483.04	2.42072	0		Ta.30123.1.S1_at	7920.51	1.13585	0.0053		Contig4113_at	2942.81	1.37457	0.0037
259054_at	2583.27	1.86012	0.0007		Os.7750.1.S1_at	2529.81	2.42424	0		TaAffx.56730.1.S1_at	7926.09	1.27146	0.0053		Contig5948_at	2947.69	1.41343	0.0037
257888_at	2596.2	1.86637	0.0007		Os.9605.1.S1_at	2167.52	2.42601	0		Ta.11376.1.A1_at	7922.05	1.29938	0.0053		HS06C04u_s_at	2949.47	1.459	0.0037
267008_at	2580.88	1.91498	0.0007		Os.1147.1.A1_at	1951.79	2.42777	0		Ta.2448.1.S1_at	7920.95	1.79662	0.0053		Contig10283_x_at	2949.46	1.46757	0.0037
256854_at	2594.16	1.93761	0.0007		Os.12993.1.S1_at	2085.2	2.43013	0		Ta.4678.3.S1_x_at	7933.56	1.13404	0.0054		Contig25250_at	2947.65	1.50105	0.0037
265199_s_at	2582.72	2.01369	0.0007		Os.10339.1.S1_at	3987.94	2.43191	0		Ta.12715.1.S1_s_at	7933.72	1.17288	0.0054		Contig13735_at	2956.36	1.38831	0.0038
255250_at	2592.05	2.02265	0.0007		Os.51049.1.S1_at	2010.3	2.4325	0		Ta.15229.1.S1_at	7945.22	1.18064	0.0054		Contig6154_s_at	2954.25	1.43699	0.0038
254269_at	2591.91	2.15703	0.0007		OsAffx.11849.1.S1_s_at	2914.98	2.43368	0		Ta.14019.1.S1_s_at	7937.94	1.18287	0.0054		Contig5619_at	2957.57	1.45751	0.0038
AFFX-r2-Bs-thr-3_s_at	2611.56	1.13817	0.0008		Os.4963.1.S1_at	2176.71	2.43724	0		Ta.10305.1.A1_at	7935.43	1.29349	0.0054		Contig16112_at	2953.61	1.46628	0.0038
263847_at	2628.3	1.27291	0.0008		Os.53614.1.S1_at	1462.3	2.43843	0		Ta.21022.1.S1_at	7956.24	1.01153	0.0055		Contig7125_s_at	2948.36	1.47254	0.0038
261431_at	2621.96	1.43678	0.0008		Os.24403.1.A1_at	4177.79	2.43902	0		TaAffx.15430.1.A1_at	7955.1	1.09685	0.0055		Contig14720_s_at	2947.16	1.48898	0.0038
260881_at	2600.53	1.47493	0.0008		OsAffx.12806.1.S1_x_at	2661.28	2.44021	0		Ta.10247.3.A1_at	7963.58	1.16986	0.0055		Contig4281_at	2964.01	1.26646	0.0039
253900_at	2601.31	1.48258	0.0008		Os.11897.1.S1_at	1653.52	2.442	0		Ta.7032.1.S1_at	7959.94	1.34445	0.0055		Contig12553_at	2962.04	1.43658	0.0039
246259_at	2604.16	1.49835	0.0008		Os.50762.1.S1_at	1784.9	2.44379	0		Ta.9588.2.S1_a_at	7951.8	1.53633	0.0055		Contig11045_at	2968.92	1.49276	0.0039
251790_at	2631.56	1.55304	0.0008		OsAffx.24862.1.S1_at	2967.12	2.44379	0		Ta.7524.2.A1_x_at	7962.49	1.79533	0.0055		Contig4006_at	2964.78	1.51999	0.0039
264365_s_at	2609	1.5569	0.0008		Os.22360.1.S1_at	2416.58	2.44559	0		Ta.25334.1.A1_at	7979.01	1.04308	0.0056		Contig6285_at	2959.62	1.54012	0.0039
253303_at	2634.93	1.55812	0.0008		OsAffx.24157.1.S1_s_at	2359.59	2.44858	0		Ta.12520.1.A1_at	7980.91	1.0553	0.0056		HI02P10u_at	2972.41	1.46135	0.004
255575_at	2625.83	1.60026	0.0008		Os.26781.2.S1_x_at	2057.4	2.44978	0		Ta.9392.2.A1_at	7981.89	1.10193	0.0056		Contig10421_at	2977.09	1.51217	0.004
267423_at	2625.43	1.60256	0.0008		Os.32714.1.S1_at	1566.59	2.45218	0		Ta.24550.2.S1_at	7981.77	1.51999	0.0056		Contig3691_at	2980.58	1.2655	0.0041
266415_at	2628.28	1.60823	0.0008		Os.38812.1.S1_at	1807.41	2.457	0		Ta.7242.2.A1_at	8000.21	1.04439	0.0057		HV_CEa0008F11r2_at	2980.59	1.28287	0.0041
258813_at	2632.42	1.61342	0.0008		Os.6297.1.S1_at	2109.78	2.45761	0		Ta.12336.1.A1_at	8013.93	1.07227	0.0058		Contig18356_at	2978.41	1.5124	0.0041
247302_at	2629.61	1.64826	0.0008		OsAffx.14113.1.S1_s_at	2362.16	2.46063	0		TaAffx.38556.1.A1_at	8010.54	1.16158	0.0058		HA29I16r_s_at	2986.32	1.38677	0.0042
246214_at	2612.02	1.68294	0.0008		Os.47907.1.S1_at	2748.11	2.46184	0		Ta.9304.1.S1_at	8014.55	1.7507	0.0058		HVSMEm0023L02r2_s_at	2984.4	1.49633	0.0042
254157_at	2610.85	1.7337	0.0008		Os.37267.1.S1_at	3712.27	2.46184	0		Ta.10147.2.S1_x_at	8013.52	1.82615	0.0058		Contig17002_at	2985.79	1.51953	0.0042
258807_at	2625.06	1.7337	0.0008		Os.27170.1.S1_at	1923	2.46305	0		Ta.28479.1.S1_at	8019.93	1.08319	0.0059		Contig8869_at	2985.1	1.52695	0.0042
267477_at	2617.83	1.73551	0.0008		Os.48998.1.A1_s_at	2202.22	2.46305	0		Ta.1315.1.S1_at	8030.9	1.75408	0.0059		Contig2714_at	2989.37	1.31874	0.0043
258392_at	2670.88	1.26151	0.0009		Os.8559.1.S1_at	2175.4	2.46609	0		TaAffx.20475.1.S1_at	8030.61	2.00602	0.0059		Contig6595_at	2990.36	1.42653	0.0043
265823_at	2650.14	1.28123	0.0009		Os.19608.1.S1_at	2349	2.46609	0		Ta.8442.1.A1_at	8051.2	1.0826	0.006		Contig3545_at	2991.3	1.51814	0.0043
257876_at	2653.19	1.29349	0.0009		Os.15830.1.S1_at	1718.43	2.46792	0		Ta.8407.1.S1_x_at	8033.49	1.08755	0.006		Contig6787_at	2997.23	1.38083	0.0044
261317_at	2662.91	1.35777	0.0009		Os.24387.1.A1_s_at	2399.89	2.47647	0		Ta.4674.1.S1_x_at	8037.92	1.09818	0.006		HVSMEc0003A01f_at	3001.45	1.47471	0.0045
267315_at	2640.68	1.46886	0.0009		Os.28539.1.S1_at	1915.65	2.4777	0		Ta.10774.1.A1_x_at	8040.57	1.16401	0.006		Contig17965_at	3003.95	1.52323	0.0045
258322_at	2666.52	1.51057	0.0009		Os.42305.1.S1_s_at	3315.22	2.4777	0		TaAffx.27150.1.S1_s_at	8054.51	1.19346	0.006		Contig7362_at	3006.83	1.45645	0.0046
251028_at	2640.01	1.51906	0.0009		Os.10652.1.S1_at	2910.17	2.48016	0		TaAffx.68700.1.S1_at	8038.74	1.35099	0.006		Contig8683_at	3009.33	1.4758	0.0046
251780_s_at	2645.04	1.5321	0.0009		Os.47371.1.S1_at	3217.62	2.49066	0		Ta.6060.1.A1_at	8037.74	1.40272	0.006		HW08F07V_s_at	3011.11	1.50105	0.0046
246612_at	2667.86	1.61031	0.0009		Os.20851.1.A1_x_at	2304.32	2.49128	0		Ta.12401.1.A1_at	8040.82	1.43431	0.006		Contig12125_at	3014.68	1.13869	0.0047
255625_at	2640.9	1.62549	0.0009		Os.27491.1.S1_at	2163.8	2.49563	0		Ta.12787.1.S1_at	8039.22	1.56764	0.006		HS01M21w_s_at	3018.94	1.37874	0.0048
263184_at	2648.99	1.6372	0.0009		Os.54313.1.S1_at	1495.71	2.50376	0		Ta.27774.2.S1_at	8049.12	2.04708	0.006		Contig20207_s_at	3020.87	1.47232	0.0048
253672_at	2639.32	1.66196	0.0009		Os.40053.1.A1_at	2332.05	2.50627	0		TaAffx.53736.1.S1_at	8038.45	2.92654	0.006		HVSMEf0009N22f_at	3022.74	1.47667	0.0048
245349_at	2642.15	1.6835	0.0009		Os.22898.1.S1_at	3902.81	2.50689	0		Ta.29111.1.A1_at	8057.52	1.08578	0.0061		Contig10338_at	3023.19	1.4839	0.0048
250882_at	2647.67	1.69033	0.0009		Os.23770.1.A1_s_at	3114.35	2.51193	0		Ta.13396.1.S1_at	8062.37	1.20992	0.0061		Contig13673_at	3020.75	1.53398	0.0048
247545_at	2663.11	1.74246	0.0009		Os.11265.1.S1_at	2598.85	2.51256	0		Ta.23176.1.S1_at	8082.83	1.16252	0.0062		EBem10_SQ001_I24_s_at	3020.54	1.62522	0.0048
248749_at	2664.3	1.82149	0.0009		Os.48500.1.A1_s_at	3197.83	2.51383	0		Ta.28709.1.S1_at	8065.66	1.17911	0.0062		Contig18837_at	3027.73	1.10754	0.0049
259911_at	2671.51	1.98728	0.0009		Os.8371.2.S1_at	1903.93	2.51446	0		Ta.10334.1.A1_at	8061.71	1.22115	0.0062		Contig8775_at	3027.47	1.13469	0.0049
264958_at	2680.35	1.42369	0.001		Os.3280.1.S1_at	2300.17	2.51572	0		Ta.28784.1.A1_at	8067.22	1.28568	0.0062		Contig18066_at	3033.8	1.4298	0.0049
259015_at	2679.28	1.44697	0.001		OsAffx.15332.1.S1_s_at	1800.04	2.51699	0		Ta.14226.1.S1_at	8068.53	1.32293	0.0062		rbaal1f12_s_at	3031.49	1.52929	0.0049
260156_at	2679.72	1.468	0.001		Os.56224.1.S1_at	1457.7	2.51889	0		Ta.21463.1.S1_at	8085.45	1.10278	0.0063		Contig3526_at	3036.35	1.53304	0.0049
253640_at	2690.06	1.52835	0.001		OsAffx.27815.1.S1_s_at	1432.78	2.52525	0		Ta.11303.1.A1_at	8095.69	1.11025	0.0064		Contig25411_at	3036.35	1.54583	0.0049
251733_at	2686.75	1.55207	0.001		Os.31778.2.S1_at	1923.53	2.52653	0		Ta.28056.1.A1_at	8095.06	1.30685	0.0064		Contig2004_s_at	3040.92	1.25565	0.005
256235_at	2684.07	1.56617	0.001		Os.49485.1.S1_at	2043.74	2.52653	0		Ta.20909.2.S1_x_at	8093.41	1.38619	0.0064		Contig1760_s_at	3038.45	1.27943	0.005
251010_at	2678.38	1.57307	0.001		Os.18714.1.S1_a_at	2656.9	2.52845	0		Ta.9368.2.S1_x_at	8099.56	1.55328	0.0064		HVSMEf0013K24r2_s_at	3040.85	1.3816	0.005
249551_at	2673.84	1.61134	0.001		Os.22594.1.S1_at	1887.11	2.53485	0		Ta.8763.1.A1_at	8105.78	1.00482	0.0065		Contig7147_at	3042.7	1.39841	0.005
265728_at	2682.4	1.6469	0.001		Os.22560.1.A1_at	2046.49	2.53485	0		Ta.24573.1.A1_at	8104.75	1.08331	0.0065		Contig7575_at	3041.91	1.4039	0.005
258714_at	2680.73	1.70823	0.001		Os.11666.1.S1_s_at	1869.61	2.53872	0		Ta.13583.1.A1_at	8122.84	1.13212	0.0066		Contig14842_at	3038.92	1.50602	0.005
247577_at	2727.47	1.23808	0.0011		OsAffx.30138.1.S1_at	1361.82	2.54323	0		Ta.25611.1.S1_at	8122.58	1.33887	0.0066		HV_CEb0010M02r2_s_at	3043.78	1.52207	0.005
258167_at	2730.31	1.28139	0.0011		Os.11608.1.S1_at	1629.71	2.54647	0		Ta.25079.1.A1_at	8125.97	1.50353	0.0066		Contig6165_at	3034.91	1.54991	0.005
254074_at	2709.21	1.35446	0.0011		Os.54281.1.S1_at	2212.56	2.54972	0		TaAffx.11684.1.S1_at	8129.41	1.02218	0.0067		Contig14570_at	3055.45	1.40213	0.0052
250141_at	2705.35	1.40213	0.0011		Os.411.1.S1_at	2704.27	2.55493	0		Ta.7234.1.S1_at	8138.62	1.04275	0.0067		Contig6848_at	3053.19	1.44342	0.0052
246779_at	2706.21	1.47102	0.0011		Os.56129.1.S1_at	1722.64	2.55754	0		TaAffx.56355.1.S1_at	8131.96	3.13676	0.0067		Contig13062_at	3052.8	1.53139	0.0052
266458_at	2710.94	1.48302	0.0011		Os.53009.3.S1_at	1580.37	2.55885	0		TaAffx.78172.1.S1_at	8148.06	1.06758	0.0068		Contig9106_at	3052.84	1.54536	0.0052
247509_at	2737.2	1.48721	0.0011		Os.57166.1.S1_at	2524.43	2.55885	0		Ta.25719.1.S1_at	8163.97	1.02712	0.0069		Contig12503_s_at	3062.75	1.43451	0.0053
255735_at	2742.36	1.49835	0.0011		Os.4804.1.S1_at	1953.8	2.56674	0		Ta.22080.1.S1_at	8161.98	1.08061	0.0069		Contig376_s_at	3058.67	1.46199	0.0053
248697_at	2750.79	1.50083	0.0011		Os.15747.1.A1_at	2064.74	2.56937	0		TaAffx.39377.1.A1_at	8173.71	1.08707	0.0069		Contig13678_s_at	3061.85	1.49165	0.0053
259765_at	2745.78	1.50852	0.0011		Os.57408.1.S1_at	1927.3	2.57003	0		Ta.30376.1.A1_at	8165.6	1.33743	0.0069		Contig10663_at	3061.52	1.5058	0.0053
262503_at	2748.42	1.53069	0.0011		OsAffx.3569.1.S1_at	3046.38	2.57334	0		Ta.21196.2.S1_at	8164.53	1.34771	0.0069		Contig13331_s_at	3057.86	1.54895	0.0053
258201_at	2698.34	1.53775	0.0011		Os.20504.1.A1_at	1857.84	2.57599	0		Ta.10028.1.S1_s_at	8165.38	2.04248	0.0069		Contig12410_at	3059.06	1.55183	0.0053
252822_at	2695.49	1.61447	0.0011		Os.11039.1.S1_s_at	1292.1	2.58331	0		TaAffx.123037.3.A1_at	8196.24	1.06906	0.007		Contig12873_at	3067.93	1.47907	0.0054
247498_at	2750.87	1.62075	0.0011		Os.22711.1.A1_at	1551.17	2.58331	0		Ta.5052.2.A1_at	8191.58	1.07689	0.007		Contig12973_at	3064.72	1.5083	0.0054
257144_at	2717.64	1.62973	0.0011		Os.16193.1.S1_at	1527.03	2.58933	0		Ta.951.2.A1_x_at	8187.17	1.21477	0.007		Contig18796_at	3069.45	1.34862	0.0055
254890_at	2736.99	1.63747	0.0011		Os.16598.1.S1_at	1742.61	2.59067	0		Ta.26980.1.A1_at	8184.02	1.35538	0.007		Contig8220_at	3068.86	1.35556	0.0055
255502_at	2725.14	1.66639	0.0011		Os.5318.1.S1_a_at	2393.59	2.59471	0		Ta.10909.1.S1_x_at	8200.91	1.63212	0.007		Contig10131_at	3069.83	1.40292	0.0055
254389_s_at	2754.45	1.72117	0.0011		Os.27906.1.S1_a_at	2619.93	2.59471	0		Ta.7378.5.A1_at	8199.33	1.79986	0.007		HW01P03u_s_at	3072.64	1.41804	0.0055
254597_at	2740.62	1.72951	0.0011		Os.47732.1.S1_at	2739.69	2.59471	0		Ta.28805.1.S1_at	8218.61	1.16266	0.0071		Contig12264_s_at	3069.61	1.4912	0.0055
259992_at	2726.39	1.731	0.0011		Os.38309.1.S1_at	1238.18	2.59605	0		Ta.12130.2.A1_at	8225.53	1.22714	0.0071		Contig5128_s_at	3073.37	1.41945	0.0056
253836_at	2738.14	1.74459	0.0011		Os.47668.1.S1_at	1721.23	2.59943	0		Ta.26412.1.A1_at	8221.26	1.25235	0.0071		rbaal1b14_s_at	3082.87	1.41663	0.0057
248410_at	2699.77	1.74948	0.0011		OsAffx.27816.1.S1_at	1910.72	2.60552	0		TaAffx.128836.1.S1_x_at	8217.03	1.42633	0.0071		Contig20187_s_at	3087.76	1.38293	0.0058
253351_at	2740.65	1.76929	0.0011		Os.855.1.S1_at	1342.42	2.60688	0		TaAffx.128836.1.S1_at	8214.07	1.55376	0.0071		Contig14249_at	3089.44	1.48566	0.0058
260163_at	2706.43	1.77494	0.0011		OsAffx.21963.1.S1_s_at	1966.98	2.60824	0		Ta.24564.1.S1_a_at	8211.89	1.57555	0.0071		Contig2503_at	3086.56	1.49656	0.0058
261651_at	2698.13	1.79051	0.0011		Os.19803.2.S1_at	1537.11	2.61097	0		TaAffx.12845.1.S1_at	8225.71	1.5949	0.0071		Contig10274_at	3088.66	1.52462	0.0058
246076_at	2748.29	1.79051	0.0011		Os.46819.1.S1_at	2216.87	2.61097	0		TaAffx.38503.2.S1_at	8233.6	1.07216	0.0072		HVSMEn0005A13f_s_at	3089.1	1.54012	0.0058
247431_at	2721.61	1.93949	0.0011		OsAffx.31826.1.S1_x_at	3307.51	2.61097	0		Ta.7069.1.S1_at	8245.85	1.09661	0.0072		Contig11141_at	3091.04	1.43472	0.0059
261323_at	2759.58	1.27097	0.0012		Os.26827.2.A1_x_at	3204.92	2.61233	0		Ta.10602.1.A1_at	8228.81	1.15594	0.0072		HVSMEf0006A19r2_at	3090.2	1.45815	0.0059
250412_at	2777.86	1.46071	0.0012		Os.19102.1.S1_at	1681.59	2.6137	0		Ta.10247.3.A1_x_at	8225.35	1.18301	0.0072		HW07D08u_s_at	3097.58	1.19005	0.006
245299_at	2775.4	1.50875	0.0012		Os.17491.1.S1_at	1973.62	2.62123	0		Ta.25701.1.A1_at	8231.82	1.24456	0.0072		Contig17750_at	3102.6	1.29216	0.006
261315_at	2760.55	1.523	0.0012		Os.21635.1.S1_at	2554.63	2.62536	0		Ta.30722.1.S1_s_at	8223.85	1.39218	0.0072		Contig25510_at	3101.6	1.44134	0.006
257824_at	2791.44	1.52858	0.0012		Os.7743.1.S1_at	1631.53	2.63366	0		Ta.4407.1.A1_at	8261.77	1.12334	0.0074		EBem06_SQ003_C02_at	3097.86	1.46028	0.006
251879_at	2757.59	1.57134	0.0012		OsAffx.14113.1.S1_at	1829.39	2.63644	0		Ta.30736.1.A1_at	8263.67	1.28568	0.0074		Contig1632_at	3099.99	1.46735	0.006
250655_at	2790.74	1.57356	0.0012		Os.15983.1.S1_at	2571.1	2.63644	0		TaAffx.44210.1.A1_x_at	8263.31	1.3245	0.0074		Contig4278_at	3096.19	1.47297	0.006
267264_at	2798.28	1.61655	0.0012		Os.8926.1.S1_at	1372.92	2.63713	0		Ta.4639.1.S1_at	8276.27	1.15982	0.0075		Contig3947_s_at	3111.22	1.01338	0.0061
249575_at	2774.78	1.63747	0.0012		Os.5388.1.S1_at	2106.45	2.63713	0		Ta.425.1.S1_s_at	8279.82	1.76803	0.0076		Contig2490_at	3112.21	1.11557	0.0061
260231_at	2798.41	1.64853	0.0012		Os.35365.1.S1_at	1675.35	2.63783	0		Ta.770.2.S1_at	8287.33	1.04047	0.0077		HU05H13u_s_at	3103.9	1.22264	0.0061
264255_at	2776.2	1.75562	0.0012		OsAffx.3920.1.S1_s_at	2617.49	2.64271	0		Ta.11725.1.S1_at	8299.66	1.14168	0.0077		basd23g06_s_at	3106.23	1.23396	0.0061
266368_at	2774.67	1.76398	0.0012		OsAffx.3569.1.S1_x_at	2914.19	2.6441	0		Ta.2797.3.S1_at	8308.35	1.39101	0.0077		Contig3433_x_at	3105.33	1.30225	0.0061
254547_at	2773.51	1.77431	0.0012		Os.6345.1.S1_at	1553.04	2.6448	0		Ta.881.1.S1_at	8300.07	1.39179	0.0077		Contig6150_at	3109.58	1.32345	0.0061
257713_at	2781.33	1.78444	0.0012		Os.11960.1.S1_at	1730.73	2.64901	0		Ta.4508.1.S1_a_at	8301.82	1.51057	0.0077		Contig3433_at	3103.73	1.33262	0.0061
247999_at	2759.13	1.79953	0.0012		Os.11260.1.S1_at	1562.3	2.65041	0		Ta.8390.1.S1_at	8307.11	2.49252	0.0077		Contig845_at	3105.07	1.38677	0.0061
257024_at	2789.59	1.81686	0.0012		Os.15037.1.S1_a_at	3607.26	2.65041	0		Ta.20784.1.S1_x_at	8311.57	1.23564	0.0078		Contig8402_at	3103.11	1.46585	0.0061
252321_at	2776.98	1.85494	0.0012		Os.26511.1.S1_at	1910.74	2.65393	0		Ta.26116.1.A1_at	8312.75	1.25849	0.0078		Contig660_s_at	3103.99	1.48566	0.0061
250161_at	2778.16	1.87477	0.0012		Os.13596.1.S1_at	1420.25	2.65463	0		Ta.10064.1.S1_at	8305.08	1.63185	0.0078		HVSMEc0009D09f_at	3107.07	1.4881	0.0061
254167_at	2789.69	1.91828	0.0012		Os.19597.1.S1_at	3271.84	2.65463	0		Ta.26061.1.A1_at	8340.07	1.1197	0.008		Contig10110_s_at	3111.65	1.51515	0.0061
250664_at	2763.08	1.9459	0.0012		Os.17286.1.S1_at	2794.88	2.66525	0		Ta.9391.1.S1_at	8343.43	1.26231	0.008		Contig16303_at	3105.77	1.5387	0.0061
256779_at	2764.19	2.10305	0.0012		Os.48131.1.S1_s_at	3986.5	2.67165	0		Ta.11059.1.S1_at	8354.07	1.04232	0.0081		HVSMEf0008B14r2_s_at	3107.59	1.56715	0.0061
251937_at	2815.48	1.33191	0.0013		Os.6542.1.S1_at	1618.69	2.67308	0		Ta.9925.2.S1_x_at	8345.89	1.10351	0.0081		Contig5887_at	3116.78	1.2427	0.0062
267357_at	2816.83	1.45433	0.0013		Os.6116.1.S1_x_at	1417.94	2.67666	0		Ta.26028.1.A1_a_at	8352.08	1.42674	0.0081		Contig6065_s_at	3116.41	1.45307	0.0062
263384_at	2818.33	1.52579	0.0013		Os.38457.1.S1_s_at	2821.33	2.67809	0		Ta.9332.2.A1_x_at	8354.77	1.7337	0.0081		Contig1721_at	3112.16	1.63773	0.0062
251725_at	2805.66	1.57332	0.0013		Os.17490.2.A1_a_at	2774.79	2.68025	0		TaAffx.93139.1.A1_at	8374.45	1.0016	0.0082		Contig10971_at	3121.18	1.33958	0.0063
252408_at	2807.55	1.57456	0.0013		Os.49225.1.S2_at	2118.96	2.68168	0		TaAffx.128564.1.S1_at	8365.64	1.20163	0.0082		Contig4074_at	3118.55	1.47667	0.0063
249372_at	2813.19	1.58278	0.0013		Os.1316.1.S2_at	1927.84	2.6824	0		Ta.4236.1.S1_at	8370.72	1.40233	0.0082		HV_CEb0011D15r2_s_at	3120.61	1.50083	0.0063
267644_s_at	2809.39	1.61891	0.0013		Os.24906.1.S1_at	3181.5	2.68384	0		Ta.12443.1.A1_a_at	8383.3	1.04134	0.0083		Contig10039_at	3120.13	1.56079	0.0063
266399_at	2816.98	1.80408	0.0013		Os.4715.1.S1_at	2277.67	2.68456	0		Ta.18928.1.S1_at	8378.61	1.09206	0.0083		Contig12918_at	3127.97	1.14443	0.0064
250211_at	2808.6	1.81984	0.0013		Os.27746.1.A1_at	777.59	2.69251	0		Ta.13560.1.A1_at	8376.22	1.14012	0.0083		Contig15357_s_at	3124.03	1.41523	0.0064
249494_at	2817.01	1.83925	0.0013		Os.53627.1.S1_at	1577.85	2.69251	0		Ta.24268.2.A1_at	8377.8	1.20048	0.0083		Contig9585_at	3128.04	1.50015	0.0064
249860_at	2805.97	1.84809	0.0013		Os.27926.1.A1_s_at	1344.68	2.69542	0		Ta.10948.1.A1_at	8401.57	1.41064	0.0085		Contig7354_at	3132.09	1.50444	0.0065
265796_at	2805.37	2.19974	0.0013		Os.22928.2.S1_at	1115.53	2.69833	0		Ta.27780.3.S1_x_at	8403.45	1.55545	0.0085		EBpi01_SQ005_N10_at	3130.72	1.5528	0.0065
251827_at	2829.9	1.2288	0.0014		OsAffx.3504.1.S1_x_at	2577.1	2.70051	0		Ta.3361.3.S1_a_at	8398.72	2.19106	0.0085		HVSMEl0012A13f_at	3144.76	1.34862	0.0066
246861_at	2821.83	1.53965	0.0014		Os.7535.1.S1_at	1673.44	2.70709	0		Ta.22769.1.A1_s_at	8413.29	1.0322	0.0086		Contig14887_at	3136.11	1.39626	0.0066
250127_at	2835.99	1.63854	0.0014		Os.42638.1.S1_at	1760.32	2.70929	0		Ta.3828.3.A1_a_at	8418.51	1.11869	0.0086		Contig4024_at	3147.54	1.41423	0.0066
259517_at	2822.95	1.665	0.0014		Os.52597.1.S1_at	2662.07	2.71223	0		Ta.11805.1.A1_at	8413.48	1.1546	0.0086		Contig5337_at	3141.82	1.45201	0.0066
254679_at	2832.98	1.80538	0.0014		Os.26517.1.S1_at	1976.86	2.71665	0		TaAffx.92200.1.A1_s_at	8413.22	1.22504	0.0086		Contig9561_at	3139.62	1.45645	0.0066
264633_at	2830.22	1.88218	0.0014		Os.6863.1.S1_at	3398.27	2.71887	0		TaAffx.28555.1.S1_at	8430.79	1.33103	0.0087		Contig8791_at	3144.27	1.54273	0.0066
254185_at	2846.66	1.23778	0.0015		Os.15671.1.A2_at	2198.38	2.71961	0		Ta.10172.1.S1_x_at	8424.49	1.73732	0.0087		Contig14686_at	3143.55	1.55376	0.0066
249582_at	2839.55	1.43021	0.0015		Os.16164.1.S1_at	1507.84	2.72109	0		Ta.27923.2.S1_x_at	8442.26	1.01947	0.0088		Contig5609_at	3150.29	1.37268	0.0067
257832_at	2846.14	1.43041	0.0015		Os.32943.1.S1_at	1861.32	2.73	0		TaAffx.28939.1.S1_at	8447.45	1.0618	0.0088		HA11P12u_s_at	3154.08	1.43143	0.0067
255726_at	2838.97	1.56495	0.0015		Os.52587.1.S1_at	1953.46	2.73149	0		Ta.25875.1.S1_x_at	8440.69	1.1279	0.0088		Contig10944_at	3151	1.43968	0.0067
251839_at	2839.54	1.62973	0.0015		Os.8965.1.S1_at	2632.81	2.73149	0		Ta.21047.1.S1_x_at	8438.9	1.2285	0.0088		Contig2018_at	3147.36	1.47689	0.0067
264190_at	2844.44	1.78285	0.0015		Os.11786.2.S1_at	2945.08	2.73299	0		Ta.28563.1.A1_at	8444.19	1.25266	0.0088		HU13L08u_at	3151.61	1.51286	0.0067
248918_at	2860.2	1.18133	0.0016		Os.38447.1.S1_s_at	2107.57	2.73748	0		Ta.25290.1.S1_at	8438.21	1.3245	0.0088		Contig16092_at	3146.93	1.55304	0.0067
247175_at	2856.38	1.49701	0.0016		Os.18381.1.S1_at	1437.92	2.74574	0		Ta.27031.1.S1_at	8462.61	1.01082	0.0089		Contig5526_s_at	3155.42	1.39043	0.0068
264447_at	2848.74	1.52882	0.0016		Os.16891.1.S1_at	2214.17	2.76243	0		Ta.5115.1.S1_at	8451.84	1.07945	0.0089		Contig13815_at	3157.86	1.39626	0.0068
262860_at	2857.32	1.59084	0.0016		Os.11786.2.S1_x_at	1977.43	2.76932	0		TaAffx.15558.1.S1_at	8466.59	1.1489	0.0089		Contig5812_at	3157.2	1.52486	0.0068
261749_at	2849.63	1.63532	0.0016		OsAffx.19418.1.S1_at	3085.51	2.77008	0		Ta.21047.1.S1_at	8464.86	1.18892	0.0089		Contig21706_at	3159.41	1.50421	0.0069
263296_at	2849.94	1.64663	0.0016		Os.11666.1.S1_at	1591.12	2.77469	0		TaAffx.44210.1.A1_at	8458.82	1.41643	0.0089		Contig8737_at	3158.34	1.50421	0.0069
259226_at	2850.04	1.75871	0.0016		Os.50053.1.A1_at	2401.73	2.77469	0		Ta.15228.1.S1_at	8471.11	1.04624	0.009		Contig23272_at	3162.09	1.43308	0.007
253360_at	2863.06	1.81324	0.0016		OsAffx.19478.1.S1_at	1883.75	2.77546	0		Ta.25217.1.S1_s_at	8467.61	1.08307	0.009		Contig19947_s_at	3164.19	1.45794	0.007
254562_at	2852.02	1.82382	0.0016		Os.11595.1.S1_at	2387.74	2.77546	0		Ta.9280.1.S1_x_at	8475.44	1.01999	0.0091		Contig5469_at	3165.85	1.47124	0.0071
260138_at	2870.43	1.42106	0.0017		Os.15152.2.S1_at	3147.22	2.77932	0		Ta.6143.1.S1_at	8481.33	1.03864	0.0091		HW05J24u_s_at	3175.01	1.4839	0.0072
261937_at	2878.97	1.50875	0.0017		Os.27430.1.S1_at	2435.18	2.78242	0		Ta.28294.1.S1_x_at	8485.27	1.13404	0.0091		HVSMEn0016A20r2_s_at	3177.29	1.07319	0.0073
254834_at	2877.24	1.60411	0.0017		Os.10497.1.S1_s_at	1110.78	2.78474	0		TaAffx.82046.1.S1_at	8480.94	1.47732	0.0091		HVSMEg0001I10f_s_at	3177.79	1.26759	0.0073
260350_at	2866.27	1.64908	0.0017		Os.19954.1.S1_at	2734.04	2.78707	0		Ta.6522.1.A1_at	8505.94	1.03961	0.0094		Contig7501_s_at	3176.11	1.44279	0.0073
262440_at	2866.08	1.6756	0.0017		Os.20851.1.A1_at	1844.27	2.79408	0		TaAffx.66003.1.S1_at	8508.93	1.16537	0.0094		Contig4941_at	3176.58	1.47341	0.0073
262378_at	2875.72	1.69981	0.0017		Os.20863.2.S1_x_at	1808.26	2.80112	0		Ta.1623.1.S1_at	8511.81	1.41723	0.0094		Contig23874_at	3175.47	1.50263	0.0073
246272_at	2875.66	1.7334	0.0017		Os.14052.1.S1_at	1353.76	2.80191	0		Ta.9940.1.A1_at	8517.31	1.61996	0.0094		HVSMEg0007G16r2_at	3175.41	1.53069	0.0073
251273_at	2866.16	1.76211	0.0017		OsAffx.16669.1.S1_at	2392.87	2.8169	0		Ta.10127.2.A1_x_at	8514.31	1.85151	0.0094		Contig12707_at	3184.21	1.43369	0.0074
258524_at	2877.34	1.84843	0.0017		OsAffx.22303.1.S1_at	3728.31	2.81849	0		TaAffx.7419.1.A1_x_at	8533.15	1.07458	0.0095		Contig8724_at	3189.88	1.37137	0.0075
258507_at	2872.09	1.86986	0.0017		Os.9836.1.S1_at	1682.91	2.81928	0		Ta.122.1.S1_x_at	8529.52	1.15314	0.0095		Contig9809_at	3187.08	1.43164	0.0075
250863_at	2886.27	1.5015	0.0018		Os.25355.1.A1_at	2147.39	2.83447	0		Ta.25492.1.S1_at	8530.64	1.22745	0.0095		Contig9980_at	3187.06	1.44781	0.0075
255469_at	2888.45	1.61708	0.0018		Os.19385.1.S1_at	1796.96	2.84091	0		Ta.10205.1.S1_at	8523.02	1.51883	0.0095		HA03N08r_s_at	3186.74	1.48898	0.0075
253046_at	2889.96	1.79565	0.0018		OsAffx.27752.1.S1_s_at	1393.82	2.84333	0		Ta.9369.1.A1_at	8540.12	1.01585	0.0096		Contig10552_at	3194.21	1.4341	0.0076
260794_at	2890.16	1.82916	0.0018		Os.10131.1.S1_a_at	2508.54	2.84495	0		TaAffx.37975.1.A1_at	8537.99	1.09733	0.0096		Contig4207_at	3193.02	1.5015	0.0076
264783_at	2886.3	1.88501	0.0018		Os.37729.1.S1_s_at	1740.23	2.86451	0		Ta.4296.1.S1_at	8536.16	1.2577	0.0096		Contig3760_at	3193.83	1.52509	0.0076
260004_at	2896.98	1.20569	0.0019		Os.55509.1.S1_at	2528.81	2.87191	0		TaAffx.120742.1.S1_at	8549.34	1.08307	0.0097		Contig3315_s_at	3201.57	1.18821	0.0077
247793_at	2906.42	1.22429	0.0019		OsAffx.3920.1.S1_at	1727.52	2.87687	0		Ta.9719.3.A1_at	8542.14	1.29333	0.0097		Contig16262_at	3201.72	1.34264	0.0077
249838_at	2893.2	1.38045	0.0019		OsAffx.31767.1.S1_x_at	1821.3	2.88268	0		Ta.9957.1.S1_at	8546.65	1.8943	0.0097		Contig13914_at	3199.11	1.43906	0.0077
261607_at	2909.41	1.42005	0.0019		Os.18094.2.S1_a_at	2485.34	2.88434	0		Ta.27674.1.A1_x_at	8564.33	1.11074	0.0098		Contig3745_at	3199.8	1.49009	0.0077
259310_s_at	2908.47	1.49633	0.0019		OsAffx.15533.1.S1_at	1730.44	2.886	0		Ta.9949.1.S1_at	8566.29	2.03252	0.0098		Contig14531_at	3199.59	1.55135	0.0077
258052_at	2902.3	1.5321	0.0019		OsAffx.12887.2.S1_at	1908.2	2.8885	0		TaAffx.111349.1.S1_s_at	8570.84	1.09337	0.0099		Contig631_at	3199.31	1.56666	0.0077
251336_at	2904.15	1.60051	0.0019		Os.5325.1.S1_at	1489.39	2.89519	0		Ta.12537.1.A1_at	8578.45	1.25818	0.01		Contig8515_s_at	3206.93	1.3816	0.0078
259339_at	2904.08	1.60488	0.0019		Os.21243.1.S1_at	2351.37	2.89519	0		Ta.27830.1.S1_at	8591.44	1.04679	0.0101		AF026538_at	3208.26	1.37495	0.0079
246954_at	2904.3	1.61473	0.0019		Os.55274.1.S1_at	2088.91	2.89939	0		Ta.8440.1.S1_at	8591.85	1.40964	0.0101		Contig8078_at	3210.02	1.44739	0.0079
255418_at	2900.16	1.7059	0.0019		Os.4775.2.S1_at	1304.37	2.90782	0		Ta.20658.1.S1_a_at	8585.43	1.46327	0.0101		Contig11684_at	3213.81	1.14273	0.008
251245_at	2892.98	1.76929	0.0019		Os.27043.1.A1_at	1873.07	2.90951	0		Ta.9332.2.A1_at	8595.71	1.39431	0.0102		Contig14450_at	3221.01	1.39276	0.008
261845_at	2903.04	1.88182	0.0019		Os.50587.1.S1_at	1931.17	2.9129	0		TaAffx.80606.1.S1_at	8599.37	2.53036	0.0102		Contig24601_at	3214.43	1.44907	0.008
260696_at	2920.59	1.1936	0.002		Os.53358.1.S1_at	2215.24	2.92569	0		Ta.1752.1.A1_at	8602.52	1.00867	0.0103		Contig13707_at	3221.86	1.41924	0.0081
262782_at	2920.66	1.43719	0.002		OsAffx.18737.1.S1_at	1663.3	2.92826	0		Ta.8565.1.S1_at	8604.5	1.01082	0.0103		Contig4031_x_at	3220.18	1.45412	0.0081
245292_at	2917.9	1.53586	0.002		Os.37717.1.A1_s_at	1425.84	2.93341	0		Ta.24650.2.A1_x_at	8607.42	1.03263	0.0103		Contig16379_s_at	3225.66	1.47885	0.0081
264252_at	2919.79	1.56691	0.002		Os.17424.1.S1_x_at	1013.24	2.95072	0		Ta.24724.1.S1_a_at	8607.19	1.04243	0.0103		Contig2811_at	3220.12	1.53421	0.0081
267280_at	2919.84	1.61212	0.002		Os.24306.1.S1_at	1309.57	2.95946	0		Ta.25043.1.S1_at	8617.53	1.69779	0.0104		Contig10144_at	3229.65	1.39295	0.0082
253840_at	2920.32	1.72087	0.002		Os.941.1.S1_at	1616.78	2.98686	0		Ta.6214.1.S1_x_at	8614.34	1.86881	0.0104		HY08M06u_at	3229.45	1.49948	0.0082
254624_at	2931.27	1.59363	0.0021		Os.17356.1.A1_a_at	1195.15	2.99401	0		Ta.4678.1.S1_x_at	8628.01	1.0395	0.0105		Contig9234_at	3236.04	1.51492	0.0083
252095_at	2934.97	1.6072	0.0021		Os.46647.1.S1_at	1812.31	3.00661	0		Ta.20421.1.S1_at	8635.27	1.13148	0.0105		HVSMEc0008I05r2_s_at	3238.2	1.52602	0.0083
249411_at	2932.49	1.80083	0.0021		Os.6976.1.S1_s_at	1253.22	3.0175	0		Ta.10597.1.S1_at	8629.37	1.17841	0.0105		Contig15241_at	3239.1	1.30719	0.0084
247716_at	2944.85	1.25691	0.0022		OsAffx.8415.1.S1_at	1209.29	3.01841	0		Ta.1308.1.S1_at	8627.56	1.70532	0.0105		Contig2008_s_at	3240.15	1.43123	0.0084
265481_at	2940.37	1.37646	0.0022		Os.24474.1.A1_at	1604.33	3.0248	0		TaAffx.94115.1.S1_at	8642.17	1.40667	0.0106		Contig10316_s_at	3239.27	1.46499	0.0084
253708_at	2944.24	1.38389	0.0022		Os.13708.2.A1_at	2491.39	3.0248	0		Ta.9043.1.S1_at	8643.07	1.44886	0.0106		HT11A18u_s_at	3241.54	1.5015	0.0084
267084_at	2945.58	1.41103	0.0022		Os.37773.1.S1_x_at	2100.31	3.03122	0		Ta.11926.1.S1_at	8653.81	1.07689	0.0107		Contig15314_at	3249.63	1.3693	0.0086
250688_at	2944.59	1.42126	0.0022		Os.49448.1.S1_at	1983.12	3.04507	0		Ta.24569.1.A1_x_at	8650.23	1.13071	0.0107		HA10H15u_at	3248.04	1.41343	0.0086
255010_at	2940.82	1.49566	0.0022		Os.6516.1.S1_at	1644.92	3.05344	0		Ta.1977.2.A1_at	8655.59	1.21595	0.0107		rbaal1f07_s_at	3254.59	1.3048	0.0087
262313_at	2945.62	1.50466	0.0022		OsAffx.14523.1.S1_s_at	1471.74	3.0553	0		Ta.27192.1.S1_at	8663.12	1.00939	0.0108		Contig5134_at	3259.34	1.2747	0.0088
253859_at	2946.02	1.51699	0.0022		Os.6594.1.S1_at	1493.82	3.06091	0		Ta.28472.1.S1_at	8667.54	1.04515	0.0108		HVSMEm0015M15r2_s_at	3256.87	1.29786	0.0088
257279_at	2952.5	1.40667	0.0023		Os.6116.1.S1_at	1366.71	3.06185	0		Ta.7223.3.S1_x_at	8663.92	1.08307	0.0108		HT12G07u_s_at	3255.12	1.36556	0.0088
261250_at	2956.63	1.43534	0.0023		Os.49639.1.S1_at	1158.17	3.06279	0		Ta.11616.1.A1_at	8664.97	1.22339	0.0108		Contig26426_at	3257.31	1.39063	0.0088
262609_at	2954.72	1.56863	0.0023		Os.37876.1.S1_at	1682.32	3.06279	0		Ta.7378.3.S1_at	8665.86	1.23062	0.0108		EBro02_SQ006_L04_x_at	3255.68	1.42918	0.0088
254722_at	2962.87	1.58103	0.0023		Os.8741.1.S1_at	1978.98	3.08928	0		TaAffx.103486.1.A1_x_at	8660.71	1.56348	0.0108		HU10E12u_s_at	3260.22	1.44009	0.0088
248148_at	2963.39	1.6442	0.0023		Os.4700.1.S1_at	2400.36	3.10559	0		Ta.6147.1.S1_x_at	8677.14	1.01926	0.0109		Contig5601_at	3255.99	1.4828	0.0088
247136_at	2953.34	1.78859	0.0023		OsAffx.20641.1.S1_at	1019.47	3.13185	0		Ta.6285.1.A1_at	8675.31	1.03573	0.0109		HVSMEm0018L16r2_s_at	3259.9	1.49589	0.0088
258873_at	2946.62	1.90621	0.0023		Os.2694.1.S1_at	1272.36	3.13578	0		Ta.27098.1.S1_at	8677.51	1.0446	0.0109		Contig12054_at	3260.57	1.5058	0.0088
247176_at	2953	2.0028	0.0023		Os.1437.1.S1_at	1063.55	3.14465	0		Ta.9345.1.S1_at	8669.23	1.22971	0.0109		HS06J22u_s_at	3264.53	1.44238	0.0089
259217_at	2963.85	2.10305	0.0023		Os.11040.1.S1_x_at	1502.41	3.15159	0		Ta.10170.1.S1_at	8674.38	1.76336	0.0109		Contig22334_at	3274.13	1.47623	0.0092
264612_at	2949.15	2.12721	0.0023		Os.39806.1.S1_at	2173.79	3.15457	0		Ta.18955.1.S1_at	8681.74	1.03413	0.011		Contig8671_at	3273.42	1.52207	0.0092
263831_at	2969.98	1.13636	0.0024		Os.11450.1.S2_a_at	3074.68	3.15657	0		Ta.26378.1.A1_s_at	8691.94	1.04767	0.011		Contig22182_at	3277.35	1.523	0.0092
257333_at	2985.73	1.21758	0.0024		Os.35044.2.S1_x_at	2561.48	3.16356	0		Ta.10091.1.A1_at	8677.71	1.10754	0.011		Contig17116_at	3282.05	1.31044	0.0093
257951_at	2985.84	1.46951	0.0024		Os.18462.1.S1_at	1329.92	3.1736	0		Ta.4347.1.S1_at	8685.52	1.12221	0.011		Contig5215_at	3282.93	1.41203	0.0093
266097_at	2975.9	1.47514	0.0024		Os.30269.1.S1_at	1188.84	3.18167	0		TaAffx.78406.1.S1_at	8687.15	1.37741	0.011		EBro05_SQ003_D01_s_at	3280.47	1.49858	0.0093
257129_at	2970.46	1.51423	0.0024		Os.47303.1.S1_s_at	1373.55	3.19898	0		Ta.9877.1.S1_x_at	8684.3	1.91865	0.011		Contig9283_at	3287.56	1.44425	0.0094
248375_at	2977.33	1.58529	0.0024		OsAffx.19478.2.S1_s_at	1875.07	3.21647	0		TaAffx.70171.1.A1_s_at	8697.06	1.66889	0.0111		Contig25357_at	3288	1.46757	0.0094
254286_at	2974.94	1.6559	0.0024		Os.45997.1.S1_x_at	1283.63	3.21958	0		Ta.14300.1.S1_at	8715.39	1.02722	0.0112		Contig10182_at	3285.16	1.47275	0.0094
265354_at	2988.31	1.73974	0.0024		Os.43896.1.S1_at	1779.1	3.23834	0		TaAffx.4613.2.A1_at	8709.74	1.06849	0.0112		Contig8049_at	3285.45	1.48943	0.0094
266841_at	2970.67	1.76211	0.0024		Os.52005.1.S1_at	1321.65	3.25309	0		Ta.25405.2.S1_a_at	8705.66	1.09481	0.0112		Contig20427_at	3286.44	1.54464	0.0094
253458_at	2986.19	1.89179	0.0024		Os.623.3.S1_x_at	2614.01	3.26584	0		Ta.12709.1.S1_at	8711.05	1.36668	0.0112		Contig2496_at	3291.33	1.27275	0.0095
256285_at	2967.67	1.972	0.0024		Os.39214.1.S1_at	1021.56	3.26904	0		Ta.12753.1.S1_at	8720.77	1.00796	0.0113		Contig10981_at	3289.69	1.38236	0.0095
263875_at	2990.53	1.40885	0.0025		OsAffx.13543.1.S1_s_at	1209.58	3.27118	0		TaAffx.129158.1.A1_at	8726.08	1.13033	0.0113		Contig14312_at	3289.39	1.43225	0.0095
258925_at	2982.32	1.47016	0.0025		Os.33244.1.S1_at	1388.8	3.27869	0		TaAffx.29476.1.S1_at	8724.68	2.30044	0.0113		Contig17415_at	3289.09	1.46199	0.0095
264583_at	2984	1.64474	0.0025		Os.18480.1.S1_at	1857.39	3.28084	0		Ta.22560.1.S1_at	8732.07	1.11719	0.0114		HB22P12r_x_at	3295.77	1.45455	0.0096
266578_at	2993.87	1.66113	0.0025		Os.16044.1.S1_at	1349.97	3.28839	0		Ta.10147.3.S1_x_at	8730.36	1.54655	0.0114		HU11O24u_at	3293.43	1.47427	0.0096
259380_at	2990.33	1.79759	0.0025		Os.14923.1.S1_at	1436.13	3.29164	0		TaAffx.22908.1.S1_x_at	8735.72	1.28436	0.0115		HX11M07r_s_at	3292.88	1.54679	0.0096
247212_at	3000.84	1.17675	0.0026		Os.18830.1.S1_at	1474.27	3.32005	0		TaAffx.8133.1.S1_at	8738.63	1.33672	0.0115		Contig955_s_at	3300	1.37043	0.0097
247265_at	2997.55	1.30005	0.0026		Os.39000.1.S1_at	2016.95	3.32116	0		Ta.16067.1.S1_at	8748.66	1.02891	0.0116		HB11I22r_at	3300.5	1.47951	0.0097
252213_at	3000.8	1.3725	0.0026		Os.5638.1.S1_at	921.783	3.32447	0		Ta.14741.1.A1_at	8745.32	1.06123	0.0116		Contig13891_at	3303.83	1.45096	0.0098
246524_at	2996.43	1.56079	0.0026		Os.27232.1.S1_at	650.773	3.36247	0		Ta.12149.1.S1_x_at	8741.05	1.09818	0.0116		HK05P12r_s_at	3302.18	1.47754	0.0098
258085_at	3003.78	1.70097	0.0026		Os.51176.1.S1_at	1741.79	3.36247	0		Ta.12050.1.A1_at	8752.64	1.12549	0.0116		Contig22700_at	3308.12	1.32679	0.01
252068_at	2995.3	1.77211	0.0026		Os.52780.1.S1_at	1653.82	3.367	0		Ta.2471.2.A1_at	8746.43	1.12931	0.0116		Contig18374_at	3314.95	1.49098	0.0103
261088_at	2998.29	2.17061	0.0026		Os.38099.1.S1_at	1145.43	3.37838	0		Ta.4724.1.A1_at	8756.59	1.17247	0.0116		Contig10919_s_at	3319.57	1.29904	0.0104
265325_at	3011.85	1.523	0.0027		OsAffx.6397.1.S1_at	1413.57	3.38295	0		TaAffx.12185.1.S1_at	8742.46	1.21758	0.0116		HVSMEm0005N22r2_s_at	3317.88	1.37741	0.0104
247140_at	3012.51	1.56446	0.0027		Os.18503.1.S1_s_at	1346.96	3.39559	0		Ta.18257.1.A1_x_at	8750.86	1.38927	0.0116		Contig5365_s_at	3320.6	1.39412	0.0105
260943_at	3013.51	1.57729	0.0027		Os.7537.1.S1_at	1139.55	3.41413	0		Ta.4125.1.A1_x_at	8761.58	1.01916	0.0117		Contig19860_at	3324.23	1.36818	0.0106
262722_at	3006.15	1.57853	0.0027		Os.46021.1.S1_at	944.389	3.41763	0		Ta.10023.1.S1_at	8762.86	1.44425	0.0117		Contig8437_at	3324.99	1.41784	0.0106
264000_at	3010.57	1.61838	0.0027		Os.20063.1.S1_x_at	1312.39	3.42231	0		Ta.21983.1.S1_at	8765.1	1.6952	0.0117		rbaal11f18_at	3328.9	1.27584	0.0107
253759_at	3010.56	1.72652	0.0027		Os.8221.1.S1_a_at	1675.48	3.42231	0		Ta.1586.1.A1_at	8770.78	1.17675	0.0118		EBem05_SQ001_I09_at	3327.73	1.47406	0.0107
247800_at	3016.96	1.15754	0.0028		Os.9988.1.S1_at	1287.51	3.43525	0		Ta.12231.1.A1_at	8771.47	1.24208	0.0118		Contig17085_at	3331.53	1.32468	0.0108
250096_at	3018.41	1.58907	0.0028		Os.49023.1.S1_x_at	935.129	3.43997	0		Ta.9233.2.S1_a_at	8772.92	1.77305	0.0118		Contig7803_at	3332.46	1.32485	0.0108
251916_at	3028.81	1.62893	0.0028		Os.34372.1.S1_at	1957.56	3.44471	0		Ta.10325.1.S1_at	8774.42	2.53936	0.0118		HVSMEg0013I19r2_s_at	3330.08	1.4374	0.0108
264186_at	3017.55	1.69779	0.0028		Os.50134.1.S1_at	1335.02	3.4459	0		Ta.5646.1.A1_x_at	8787.63	1.12752	0.0119		Contig3563_at	3331.56	1.45328	0.0108
254759_at	3028.16	1.54464	0.0029		Os.28098.1.S1_at	2249.56	3.47343	0		Ta.9897.1.S1_at	8782.39	1.15902	0.0119		HT01D24w_s_at	3330.33	1.49276	0.0108
252075_at	3030.27	1.5916	0.0029		Os.12501.1.S1_at	1131.49	3.47584	0		Ta.2955.2.A1_x_at	8788.3	1.24984	0.0119		Contig21387_at	3335.8	1.10939	0.0109
253519_at	3027.61	1.6852	0.0029		Os.17424.1.S1_at	855.831	3.48797	0		Ta.11070.1.S1_at	8794.94	1.00503	0.012		Contig8070_at	3339.46	1.2444	0.0111
251078_at	3027.55	1.76523	0.0029		Os.22857.1.A1_at	801.702	3.49284	0		Ta.9429.1.S1_at	8792.81	1.19732	0.012		Contig4942_at	3342.69	1.24891	0.0111
251372_at	3043.29	1.33262	0.003		Os.15092.1.S1_at	1485.39	3.49284	0		Ta.26156.1.S1_at	8802.3	1.03831	0.0121		Contig7083_at	3338.85	1.35593	0.0111
259769_at	3040.19	1.57406	0.003		Os.11039.3.S1_at	954.21	3.51	0		Ta.25997.1.A1_at	8813.9	1.47623	0.0122		Contig5949_s_at	3342.52	1.41323	0.0111
260262_at	3036.35	1.61865	0.003		Os.28617.1.S1_at	1735.18	3.51865	0		Ta.1450.2.S1_x_at	8822.82	1.39782	0.0123		Contig9858_at	3342.5	1.43472	0.0111
260897_at	3038.47	1.71999	0.003		Os.54469.1.S1_at	796.148	3.52858	0		Ta.91.1.S1_at	8820.74	1.65399	0.0123		Contig1358_at	3339.58	1.468	0.0111
255011_at	3046	1.2809	0.0031		Os.37773.1.S1_at	1499.21	3.52858	0		TaAffx.14343.1.S1_at	8828.38	1.3101	0.0124		Contig13384_at	3339.38	1.49321	0.0111
248970_at	3052.76	1.41423	0.0031		Os.2239.1.S1_at	1092.23	3.59583	0		Ta.12590.1.S1_x_at	8830.81	4	0.0125		Contig6001_at	3343.93	1.31857	0.0112
255305_at	3054.55	1.49903	0.0031		Os.51807.1.S1_at	1659.99	3.61011	0		TaAffx.78782.1.S1_at	8846.12	1.13469	0.0127		Contig6430_s_at	3346.33	1.37325	0.0112
264344_at	3055.53	1.58983	0.0031		Os.10590.1.S1_s_at	928.166	3.61141	0		Ta.10456.1.A1_at	8857.91	1.04275	0.0128		Contig14148_at	3345.62	1.46156	0.0112
265070_at	3048.14	1.66528	0.0031		Os.9820.1.S1_at	1008.8	3.61402	0		TaAffx.73402.1.S1_at	8852.83	1.36799	0.0128		Contig12733_at	3344.55	1.46499	0.0112
246789_at	3047.42	1.71615	0.0031		Os.29959.1.S1_at	1201.26	3.6245	0		Ta.22936.1.S1_at	8857.94	1.45054	0.0128		rbaal13n12_s_at	3350.26	1.22895	0.0113
257087_at	3052.02	1.73581	0.0031		Os.32357.1.S1_at	1234.36	3.6483	0		Ta.9999.1.S1_at	8865.23	1.6176	0.0128		Contig14061_at	3348.4	1.33547	0.0113
259910_at	3052.09	1.79824	0.0031		OsAffx.19357.1.S1_at	1247.56	3.71471	0		Ta.2783.1.S1_at	8854.18	2.01329	0.0128		Contig10546_at	3349.13	1.45497	0.0113
253104_at	3062.9	1.317	0.0032		Os.52036.1.S1_at	1468.74	3.71885	0		Ta.14106.1.A1_at	8865.21	1.39899	0.0129		Contig9124_at	3349.27	1.4622	0.0113
247038_at	3058.91	1.33708	0.0032		Os.6662.1.S1_at	1316.31	3.72301	0		TaAffx.15434.1.S1_at	8870.79	1.40469	0.0129		Contig6904_at	3347.99	1.47689	0.0113
266802_at	3061.32	1.36091	0.0032		Os.12134.1.S1_at	1758.47	3.72717	0		Ta.4826.3.S1_x_at	8875.64	1.13714	0.013		Contig5433_at	3362.04	1.11532	0.0117
253830_at	3054.4	1.39082	0.0032		Os.1818.1.S1_at	1228.06	3.72856	0		Ta.3055.1.S1_at	8879.82	1.23092	0.013		Contig15642_at	3364.73	1.40746	0.0117
251828_at	3057.91	1.57629	0.0032		OsAffx.11701.1.S1_s_at	822.172	3.75235	0		Ta.346.1.A1_at	8879.85	1.52393	0.013		Contig5121_s_at	3362.77	1.43947	0.0117
251753_at	3065.65	1.30276	0.0033		Os.11682.1.S1_at	1708.76	3.76081	0		Ta.12946.1.S1_at	8888.19	1.03885	0.0131		Contig19548_at	3364.1	1.46071	0.0117
262592_at	3065.47	1.40627	0.0033		Os.55479.1.S1_at	1559.76	3.76506	0		Ta.2415.1.S1_at	8893.22	1.50921	0.0131		HT09G06u_s_at	3371.81	1.45836	0.0119
258312_at	3069.78	1.4341	0.0033		OsAffx.4557.1.S1_s_at	1102.29	3.82263	0		Ta.12127.1.A1_at	8890.56	2.59202	0.0131		Contig16049_at	3368.55	1.48566	0.0119
259609_at	3067.15	1.56397	0.0033		Os.12096.4.S1_s_at	2329.98	3.8373	0		Ta.3568.2.S1_at	8900.35	1.08707	0.0132		Contig8899_at	3371.75	1.48655	0.0119
260144_at	3069.81	1.56887	0.0033		Os.18257.1.S1_at	1479.01	3.86698	0		Ta.10206.1.S1_at	8899.3	1.56715	0.0132		Contig11464_at	3369	1.50286	0.0119
258555_at	3065.71	1.75747	0.0033		Os.47871.1.S1_at	1283.9	3.87597	0		Ta.22046.1.A1_at	8905.45	1.00918	0.0133		Contig3532_s_at	3377.05	1.221	0.012
258037_at	3071.39	1.54943	0.0034		Os.9155.1.S1_at	760.339	3.89408	0		Ta.1790.1.S1_at	8913.67	1.07388	0.0134		Contig12587_at	3376.1	1.37798	0.012
259178_at	3074.18	1.72028	0.0034		Os.17652.1.S2_s_at	1306.37	3.89712	0		Ta.7471.1.A1_at	8908.05	1.20525	0.0134		HA08f06r_s_at	3375.06	1.47037	0.012
261086_at	3082.29	1.40272	0.0035		Os.4671.1.S1_a_at	739.222	3.92773	0		Ta.3794.1.S1_at	8909.2	1.23183	0.0134		Contig5143_at	3378.51	1.45455	0.0121
263897_at	3082.71	1.48148	0.0035		Os.11327.1.S1_at	716.773	3.93236	0		Ta.5842.1.S1_at	8923.69	1.09337	0.0135		rbaal13j08_at	3387.63	1.07956	0.0122
262296_at	3084.42	1.53046	0.0035		Os.26565.3.S1_at	1196.1	3.93546	0		Ta.4208.1.S1_a_at	8921.28	1.41343	0.0135		Contig17101_at	3385.12	1.42045	0.0122
264588_at	3081.38	1.55304	0.0035		Os.15557.1.S1_at	1560.82	3.94789	0		Ta.261.1.S1_at	8931.36	1.1212	0.0136		Contig9120_at	3384.05	1.44655	0.0122
258160_at	3092.33	1.55933	0.0035		Os.2322.1.S1_at	749.015	3.95101	0		TaAffx.19463.2.S1_at	8926.45	1.18287	0.0136		Contig12945_at	3383.28	1.4758	0.0122
247983_at	3088.61	1.63292	0.0035		Os.46582.1.S1_at	1378.76	3.97141	0		Ta.7456.3.S1_x_at	8925.46	1.57233	0.0136		Contig3341_at	3382.45	1.51814	0.0122
248426_at	3092.86	1.63827	0.0035		OsAffx.27219.1.S1_at	1058.52	3.98883	0		TaAffx.61545.1.S1_at	8928.4	1.59033	0.0136		Contig10904_at	3392.3	1.38274	0.0123
253704_at	3080.52	1.64555	0.0035		Os.49446.1.S1_at	646.159	4.03063	0		TaAffx.113494.1.S1_at	8934.77	1.10889	0.0137		Contig3659_at	3391	1.42755	0.0123
246944_at	3083.65	1.65618	0.0035		Os.17652.1.S1_s_at	1278.32	4.03063	0		Ta.25976.1.A1_at	8934.4	1.27453	0.0137		Contig7461_s_at	3387.08	1.43926	0.0123
247751_at	3099.39	1.12133	0.0036		Os.53228.1.S1_at	701.965	4.03551	0		TaAffx.23084.1.S1_at	8936.74	2.82965	0.0137		Contig4920_s_at	3391.64	1.44321	0.0123
250409_at	3097.38	1.51676	0.0036		Os.11491.1.S1_at	1064.03	4.08998	0		TaAffx.128418.48.A1_at	8944.08	1.04439	0.0138		Contig19697_at	3390.9	1.47558	0.0124
254917_at	3090.51	1.65508	0.0036		Os.56098.1.S1_at	872.541	4.09333	0		Ta.3056.2.S1_a_at	8947.92	1.11458	0.0138		Contig3301_s_at	3397.73	1.45518	0.0125
256927_at	3102.52	1.36388	0.0037		Os.56098.1.S1_x_at	814.851	4.11523	0		Ta.12543.1.S1_at	8953.19	1.44238	0.0139		rbags14a15_s_at	3402.93	1.4622	0.0127
266566_at	3103.9	1.37874	0.0037		OsAffx.23594.1.S1_at	1660.61	4.12882	0		Ta.12244.1.S1_at	8960.37	1.08625	0.014		HB23E16r_s_at	3401.42	1.48236	0.0127
260687_at	3107.68	1.43885	0.0037		OsAffx.26317.1.S2_at	1007.85	4.15282	0		Ta.20434.1.S1_at	8968.85	1.02638	0.0141		Contig23726_at	3408.54	1.46477	0.0129
256387_at	3099.61	1.47319	0.0037		Os.17916.1.S1_at	1219.48	4.19639	0		Ta.3017.1.S1_at	8967.9	1.05108	0.0141		Contig18447_at	3410.41	1.02712	0.013
245868_at	3103.04	1.48987	0.0037		OsAffx.26050.5.S1_at	1032.59	4.25894	0		Ta.18070.1.S1_at	8967.08	1.2108	0.0141		Contig24933_at	3414.99	1.35704	0.0131
260581_at	3100.75	1.55039	0.0037		Os.27875.1.S1_at	1317.89	4.27899	0		Ta.5812.1.A1_at	8974.85	1.00786	0.0142		Contig13474_at	3415.81	1.37457	0.0131
248537_at	3108.14	1.57729	0.0037		Os.49059.1.A1_at	1047.38	4.3122	0		Ta.5251.1.A1_at	8971.76	1.23047	0.0142		Contig8085_at	3415.17	1.38274	0.0131
251200_at	3116.31	1.49298	0.0038		OsAffx.12887.2.S1_s_at	1064.35	4.33088	0		Ta.4073.1.A1_at	8969.57	1.33191	0.0142		Contig5661_at	3417.14	1.3885	0.0131
253393_at	3119.4	1.3816	0.0039		Os.6664.1.S1_at	1477.81	4.34594	0		Ta.9107.3.A1_at	8977.46	1.42511	0.0142		HF21N20r_s_at	3416.1	1.47384	0.0131
260832_at	3120.29	1.47754	0.0039		Os.35020.1.S1_at	1284.26	4.34972	0		Ta.9884.1.S1_at	8975.04	1.86012	0.0142		Contig26311_at	3413.73	1.48898	0.0131
261224_at	3122.3	1.68833	0.0039		Os.11250.1.S1_at	727.398	4.3573	0		Ta.28201.1.S1_at	8982.64	1.11334	0.0143		Contig12302_at	3419.87	1.15567	0.0132
254227_at	3128.64	1.47776	0.004		Os.57456.1.S1_x_at	1041.71	4.37063	0		TaAffx.86660.1.S1_at	8990.3	1.1325	0.0144		Contig10240_at	3420.69	1.3776	0.0132
260042_at	3129.76	1.50263	0.004		Os.9022.1.S1_at	1152.14	4.4843	0		Ta.21743.1.S1_at	8991.39	1.20149	0.0144		Contig23795_at	3425.05	1.10534	0.0133
257985_at	3130.51	1.53917	0.004		Os.53137.1.S1_at	799.461	4.50045	0		Ta.4381.1.S1_s_at	9006.54	1.01071	0.0145		Contig6356_at	3422.54	1.30293	0.0133
257019_at	3132.83	1.48987	0.0041		Os.15621.1.S1_at	788.325	4.54545	0		Ta.21280.1.S1_at	9004.4	1.13792	0.0145		Contig8263_at	3425.66	1.11869	0.0134
246042_at	3132.76	1.50716	0.0041		Os.20063.1.S1_at	776.42	4.55166	0		Ta.7402.1.S1_at	8998.42	1.15768	0.0145		Contig12132_s_at	3427.46	1.39101	0.0134
258735_at	3133.24	1.63399	0.0041		Os.26687.1.S1_at	779.903	4.56413	0		Ta.447.2.S1_a_at	9004.59	1.55159	0.0145		Contig9465_at	3430.57	1.47493	0.0135
251104_at	3148.26	1.81851	0.0042		Os.10570.1.S1_at	808.483	4.63392	0		Ta.23044.1.A1_s_at	9024.76	2.27273	0.0149		Contig20645_at	3432.35	1.43554	0.0136
252368_at	3153.88	1.37382	0.0043		Os.56875.1.S1_at	944.347	4.64037	0		TaAffx.119984.1.S1_at	9029.26	1.01266	0.015		EBpi01_SQ005_J09_s_at	3433.03	1.44886	0.0136
249309_at	3152.31	1.43349	0.0043		Os.6618.1.S1_at	882.559	4.70146	0		Ta.1249.1.S1_at	9028.45	1.5949	0.015		Contig4486_at	3436.47	1.47471	0.0137
254874_at	3156.47	1.54847	0.0043		Os.10556.1.S1_at	1348.55	4.81232	0		TaAffx.38175.1.A1_at	9038.84	1.00817	0.0151		Contig22570_at	3438.35	1.19962	0.0138
253526_at	3149.42	1.60077	0.0043		Os.54410.1.S1_at	912.049	4.96032	0		TaAffx.111818.2.S1_at	9035.37	1.06428	0.0151		Contig25290_at	3437.13	1.44634	0.0138
250293_s_at	3151.08	1.68663	0.0043		Os.22277.1.S1_at	642.452	5.23286	0		Ta.3659.2.S1_at	9045.57	1.17897	0.0152		Contig2477_s_at	3438.79	1.46477	0.0138
246289_at	3158.94	1.4247	0.0044		Os.23482.1.S1_at	787.156	5.35332	0		TaAffx.105405.1.S1_at	9043.4	1.38122	0.0152		HVSMEf0005H03r2_s_at	3446.83	1.29116	0.014
257596_at	3161.17	1.43554	0.0044		Os.54579.1.S1_s_at	621.865	5.35619	0		Ta.30385.1.A1_at	9039.91	1.45412	0.0152		Contig17166_at	3444.51	1.42167	0.014
254858_at	3165.4	1.50286	0.0045		Os.39973.1.S1_s_at	1041.52	5.36193	0		TaAffx.57156.1.S1_at	9040.94	2.05381	0.0152		Contig16773_at	3443.09	1.44155	0.014
265344_at	3167.51	1.53822	0.0045		Os.6389.1.S1_at	713.541	5.47945	0		TaAffx.29342.1.S1_at	9042.2	2.74424	0.0152		Contig11433_s_at	3452.04	1.38773	0.0142
253079_s_at	3164.21	1.6239	0.0045		Os.55380.1.S1_at	966.09	5.51268	0		Ta.21172.1.A1_x_at	9055.09	1.40076	0.0154		Contig19246_at	3453.39	1.40885	0.0143
247199_at	3165.19	1.63399	0.0045		Os.27379.1.S1_at	780.827	5.70125	0		Ta.2761.1.S1_at	9058.83	1.08838	0.0155		HVSMEa0013I11r2_s_at	3457.4	1.39528	0.0144
256416_at	3166.77	1.85117	0.0045		Os.49245.1.S1_at	1002.1	5.9312	0		Ta.1182.1.S1_at	9060.46	1.19417	0.0155		EBro02_SQ001_B17_at	3456.13	1.47842	0.0144
265184_at	3173.61	1.30976	0.0046		Os.18595.1.A1_at	443.284	6.0024	0		TaAffx.6538.2.S1_at	9067.37	1.25945	0.0156		Contig23549_at	3459.79	1.40766	0.0145
257147_at	3171.91	1.42146	0.0046		Os.10933.1.S1_at	905.176	6.04961	0		Ta.10172.1.S1_at	9068.67	1.70329	0.0156		HU12E11u_s_at	3458.79	1.42066	0.0145
260561_at	3176.14	1.84502	0.0046		Os.12415.1.S1_at	781.196	6.08273	0		Ta.25917.1.A1_at	9075.98	1.28041	0.0157		HY08M06u_x_at	3459.2	1.42755	0.0145
267470_at	3177.47	1.34971	0.0047		Os.15938.1.S1_at	831.808	6.84932	0		Ta.16958.1.S1_at	9078.18	1.03029	0.0158		Contig7870_at	3463.19	1.39121	0.0146
263548_at	3180.72	1.38773	0.0047		Os.6274.1.S1_at	341.111	6.93963	0		Ta.7518.2.S1_at	9079.43	1.16959	0.0158		Contig4192_at	3460.3	1.41663	0.0146
261366_at	3186.49	1.56986	0.0047		Os.15490.1.S1_at	478.923	6.98324	0		Ta.7436.3.S1_at	9078.45	1.40095	0.0158		Contig13194_at	3463.91	1.44342	0.0146
247542_at	3181.01	1.60231	0.0047		Os.42784.1.S1_at	392.218	7.10227	0		Ta.14243.1.A1_at	9078.74	1.79051	0.0158		Contig13368_at	3461.42	1.46649	0.0146
256697_at	3180.84	1.6592	0.0047		Os.12633.1.S1_s_at	540.226	7.12758	0		Ta.2704.1.S1_at	9084.08	1.03961	0.0159		Contig14046_at	3468.05	1.32521	0.0147
247529_at	3192	1.41263	0.0048		Os.12633.1.S1_at	517.746	7.21501	0		Ta.9020.1.S1_at	9092.49	1.05474	0.0159		Contig18503_at	3465.46	1.3468	0.0147
258890_at	3195.03	1.22055	0.0049		Os.28200.1.S1_x_at	350.26	7.23589	0		Ta.8361.1.S1_a_at	9094.65	1.11632	0.0159		Contig8571_at	3466.42	1.38485	0.0147
263073_at	3196.45	1.78571	0.0049		Os.12551.1.S1_s_at	520.015	7.72201	0		TaAffx.12943.1.S1_at	9086.48	1.1383	0.0159		Contig12616_at	3466.4	1.39821	0.0147
AFFX-ThrX-3_at	3205.58	1.04047	0.005		Os.51718.1.S1_at	323.778	8.83392	0		TaAffx.10874.1.S1_at	9088.83	1.25408	0.0159		Contig21097_at	3467.69	1.43947	0.0147
256529_at	3199.78	1.37155	0.005		Os.12241.1.S1_at	4717.09	1.03061	0.0001		Ta.9697.1.S1_s_at	9087.42	1.63425	0.0159		Contig11677_s_at	3472.01	1.31839	0.015
249483_at	3202.02	1.47275	0.005		Os.11997.1.S1_at	4781.43	1.07204	0.0001		TaAffx.3194.2.S1_at	9082.95	1.70039	0.0159		Contig6835_at	3473.4	1.36855	0.015
251304_at	3213.2	1.38735	0.0051		OsAffx.20681.1.S1_s_at	5010.86	1.11	0.0001		TaAffx.52017.2.S1_at	9095.93	1.74004	0.0159		HV_CEa0002N08r2_at	3474.22	1.37552	0.015
249112_at	3215.7	1.45794	0.0051		Os.50727.1.A1_x_at	5025.56	1.12575	0.0001		Ta.9029.1.A1_at	9090.55	1.76118	0.0159		Contig24156_at	3474.16	1.4476	0.015
265807_at	3220.25	1.4758	0.0051		Os.22197.1.S1_at	5042.61	1.13392	0.0001		Ta.26257.1.A1_at	9099.23	1.20005	0.016		Contig2561_s_at	3476.92	1.39801	0.0151
247513_at	3219.6	1.51309	0.0051		Os.8668.1.S1_at	4455.16	1.15915	0.0001		TaAffx.52385.2.S1_s_at	9103.4	1.31874	0.016		HV14H10u_at	3479.34	1.29199	0.0152
259184_at	3210.96	1.53327	0.0051		Os.1000.1.S1_at	5068.78	1.1609	0.0001		Ta.9394.1.S1_at	9104.77	1.10693	0.0161		HVSMEk0002N06r2_at	3479.69	1.43843	0.0152
263221_at	3219.08	1.60256	0.0051		Os.20306.1.S1_at	4851.9	1.21581	0.0001		Ta.18070.1.S1_x_at	9107.51	1.21907	0.0161		Contig12425_at	3481.49	1.45033	0.0152
261398_at	3210.76	1.62417	0.0051		Os.48723.1.A1_at	5093.58	1.23503	0.0001		TaAffx.109079.1.S1_at	9108.43	2.98151	0.0161		Contig10978_at	3486.12	1.49165	0.0154
246120_at	3214.36	1.76897	0.0051		Os.11335.1.S1_at	4644.31	1.23762	0.0001		Ta.12058.1.S1_at	9117.3	2.1901	0.0162		HVSMEf0005P13f_s_at	3494.58	1.34716	0.0157
253163_at	3231.14	1.35281	0.0052		Os.68.1.S1_at	4524.82	1.26072	0.0001		Ta.13946.1.S1_at	9123.57	1.12982	0.0163		Contig9699_at	3493.34	1.36388	0.0157
259502_at	3227.98	1.51745	0.0052		Os.21634.1.S1_at	4483.7	1.26342	0.0001		Ta.28055.2.S1_a_at	9125.68	1.09565	0.0164		Contig10600_at	3493.35	1.37855	0.0157
266718_at	3231.95	1.54036	0.0052		Os.29966.1.S1_x_at	5092.06	1.26984	0.0001		TaAffx.106064.1.S1_at	9129.45	1.57704	0.0164		Contig9042_s_at	3492.72	1.42531	0.0157
259651_at	3222.99	1.57282	0.0052		Os.18633.1.S1_at	4249.89	1.27	0.0001		TaAffx.128541.59.A1_at	9129.57	2.81294	0.0164		Contig7359_at	3497.1	1.34862	0.0158
246909_at	3229.11	1.66611	0.0052		Os.6313.1.S1_at	4930.92	1.28139	0.0001		Ta.24550.2.S1_x_at	9141.5	1.42369	0.0165		Contig13669_at	3496.36	1.42837	0.0158
258679_at	3228.86	1.76741	0.0052		Os.40003.1.S1_x_at	4997.63	1.28205	0.0001		Ta.7378.7.S1_at	9136.46	1.59464	0.0165		Contig20090_at	3499.18	1.45138	0.0159
257853_at	3228.61	1.9216	0.0052		Os.12856.2.S1_at	4674.28	1.28238	0.0001		TaAffx.61040.3.S1_at	9141.47	1.20992	0.0166		Contig14870_at	3502.44	1.21699	0.016
258102_at	3236.3	1.48214	0.0053		Os.29866.1.S1_at	4603.58	1.28419	0.0001		Ta.16085.1.S1_at	9155.03	1.0201	0.0167		Contig1079_x_at	3503.69	1.40076	0.016
250131_at	3234.77	1.53941	0.0053		Os.30032.1.S1_at	4742.67	1.28733	0.0001		Ta.25249.1.A1_at	9150.56	1.04188	0.0167		HW09P22u_at	3507.21	1.36482	0.0161
257866_at	3235.55	1.63961	0.0053		Os.16954.1.S1_at	5105.83	1.28883	0.0001		Ta.197.1.S1_at	9154.24	1.08284	0.0167		Contig11313_at	3507.6	1.37931	0.0161
259043_at	3235.49	1.75531	0.0053		Os.49506.1.S1_at	4455.79	1.28916	0.0001		Ta.19085.1.S1_at	9156.14	1.11099	0.0167		Contig2406_at	3505.35	1.39121	0.0161
265511_at	3241.67	1.295	0.0054		Os.27143.1.S1_at	4256.76	1.29618	0.0001		TaAffx.44057.1.S1_s_at	9150.57	1.15982	0.0167		Contig9852_at	3508.89	1.22911	0.0162
245761_at	3239.32	1.32066	0.0054		Os.5282.1.S2_at	5046.06	1.30617	0.0001		Ta.16653.1.S1_x_at	9154.73	1.11957	0.0168		Contig10941_at	3508.33	1.30856	0.0162
267319_at	3238.82	1.39978	0.0054		OsAffx.24877.1.S1_at	4839.73	1.3089	0.0001		Ta.8221.1.S1_at	9162.62	1.07724	0.0169		Contig23344_at	3508.52	1.42328	0.0162
250935_at	3250.92	1.5024	0.0056		Os.27301.1.S1_at	5111.43	1.32468	0.0001		TaAffx.114473.1.S1_at	9170.3	1.12676	0.0169		Contig25806_at	3513.86	1.30719	0.0163
257595_at	3247.61	1.81951	0.0056		OsAffx.30109.1.S1_at	4564.07	1.32485	0.0001		Ta.25494.1.S1_at	9164.53	1.13546	0.0169		HV06O23u_at	3513.24	1.38122	0.0163
253581_at	3259.98	1.36743	0.0057		Os.29966.1.S1_at	4945	1.32784	0.0001		Ta.25609.1.S1_at	9165.28	1.18441	0.0169		rbah37c06_s_at	3511.74	1.43947	0.0163
247585_at	3255.94	1.39063	0.0057		Os.56077.1.S1_x_at	4950.73	1.32926	0.0001		TaAffx.84357.3.S1_at	9162.54	1.27372	0.0169		Contig8038_s_at	3512.51	1.47995	0.0163
252983_at	3258.2	1.39978	0.0057		Os.15798.1.S1_at	4556.39	1.33369	0.0001		Ta.14931.1.S1_at	9161.98	1.83184	0.0169		Contig23161_at	3515.74	1.44009	0.0164
257444_at	3254.67	1.67168	0.0057		Os.25677.1.S1_at	5096.01	1.33547	0.0001		Ta.13841.2.A1_at	9172.18	1.20308	0.017		Contig11689_at	3516.32	1.4497	0.0164
259186_at	3259.06	1.69866	0.0057		Os.46941.1.S1_s_at	4295.92	1.34481	0.0001		Ta.26531.1.A1_at	9183.7	1.17082	0.0171		Contig346_at	3517.62	1.23122	0.0165
265999_at	3264.28	1.3885	0.0058		Os.9797.1.S1_at	4655.46	1.34698	0.0001		Ta.9478.1.S1_s_at	9180.89	1.31096	0.0171		HVSMEc0014G08r2_at	3518.81	1.41503	0.0165
256149_at	3263.59	1.44175	0.0058		Os.12856.1.S1_x_at	4969.28	1.34771	0.0001		Ta.28605.1.S1_at	9187.92	1.08648	0.0172		HV11O04r_s_at	3521.18	1.3077	0.0166
266520_at	3264.31	1.55352	0.0058		Os.4164.2.S1_a_at	4274.39	1.35318	0.0001		Ta.7436.2.S1_at	9187.02	1.16171	0.0172		Contig18449_at	3522.24	1.41683	0.0166
252624_at	3269.53	1.25502	0.0059		Os.7065.1.S1_at	4815.81	1.35373	0.0001		Ta.21213.2.S1_x_at	9203.55	1.06349	0.0175		Contig4823_at	3521.66	1.52742	0.0166
263122_at	3268.25	1.4573	0.0059		Os.51245.1.S1_at	4614.51	1.35667	0.0001		TaAffx.105251.1.S1_at	9202.38	1.08354	0.0175		Contig11290_at	3523.39	1.35556	0.0167
264652_at	3267.2	1.50489	0.0059		Os.50772.1.S1_at	5090.72	1.36687	0.0001		Ta.3867.1.S1_at	9203.38	1.20077	0.0175		Contig17430_at	3524.27	1.44509	0.0167
250956_at	3268.4	1.59617	0.0059		Os.9795.1.S1_at	4649.28	1.36761	0.0001		TaAffx.5619.1.S1_at	9210.14	1.34427	0.0175		Contig20700_at	3526.51	1.36799	0.0168
246434_at	3271.93	1.49321	0.006		Os.45173.1.S1_x_at	5131.07	1.3725	0.0001		Ta.14115.2.S1_at	9212.56	1.02522	0.0176		AFFX-r2-Bs-dap-3_at	3527.19	1.42167	0.0168
261220_at	3280.84	1.47689	0.0061		Os.28427.1.S2_a_at	4649.87	1.37268	0.0001		Ta.4381.2.S1_x_at	9215.08	1.04308	0.0176		Contig11886_at	3529.81	1.34192	0.0169
246139_at	3278.27	1.55352	0.0061		Os.17160.1.S1_at	4751.51	1.37779	0.0001		Ta.8457.1.A1_a_at	9214.23	1.10717	0.0176		Contig11548_at	3538.34	1.36426	0.0172
261081_at	3279.33	1.58028	0.0061		Os.9580.1.S1_at	4519.86	1.38064	0.0001		Ta.23141.3.S1_x_at	9212.54	1.67112	0.0176		Contig9437_at	3538.06	1.39723	0.0172
245803_at	3279.17	1.58253	0.0061		Os.27060.1.A1_at	4844.01	1.39043	0.0001		Ta.55.2.S1_at	9219.61	1.62973	0.0177		HK03P19r_s_at	3536.76	1.42187	0.0172
247989_at	3281.74	1.71615	0.0061		Os.7699.1.S1_at	4435.38	1.39997	0.0001		Ta.468.1.S1_at	9224.56	1.03455	0.0178		Contig14464_at	3542.29	1.3519	0.0173
245302_at	3283.8	1.35943	0.0062		Os.47959.1.S1_at	4757.49	1.40311	0.0001		TaAffx.84870.1.S1_at	9227.4	2.41371	0.0178		Contig7946_at	3540.85	1.42878	0.0173
265675_at	3284.42	1.49611	0.0062		Os.5277.1.S1_at	4832.15	1.40469	0.0001		Ta.7377.1.S1_at	9230.91	1.12625	0.0179		Contig11705_at	3544.7	1.29735	0.0174
260444_at	3289.74	1.45751	0.0063		Os.51797.1.S1_at	4461.18	1.40726	0.0001		Ta.21245.2.S1_x_at	9231.89	2.2168	0.0179		HM02H10u_at	3546.04	1.09721	0.0175
250380_at	3288.46	1.49187	0.0063		Os.18038.1.S1_at	4295.41	1.41143	0.0001		TaAffx.84637.1.S1_at	9234.86	1.67252	0.018		Contig11710_at	3552.33	1.43678	0.0179
261116_at	3288.34	1.5569	0.0063		Os.27868.1.A1_s_at	4421.81	1.42268	0.0001		TaAffx.31927.1.S1_at	9238.74	1.06293	0.0181		HVSMEb0005E07r2_at	3554.1	1.23548	0.018
247851_at	3294.2	1.54583	0.0064		Os.8114.1.A1_x_at	4614.3	1.42268	0.0001		Ta.10470.1.S1_at	9238.4	1.08932	0.0181		Contig3565_s_at	3554.21	1.25628	0.018
254984_s_at	3292.03	1.72236	0.0064		Os.50727.1.S1_x_at	5051.73	1.42288	0.0001		Ta.9706.1.S1_a_at	9240.14	1.12108	0.0181		rbaal7g10_at	3554.08	1.3459	0.018
254500_at	3293.47	1.76585	0.0064		Os.21950.1.S1_at	4444.02	1.42735	0.0001		TaAffx.6223.1.S1_at	9239.68	1.32837	0.0181		Contig19968_at	3556.71	1.29132	0.0181
257038_at	3297.12	1.51676	0.0065		Os.19424.1.A1_at	4913.48	1.42939	0.0001		Ta.7209.1.S1_at	9245.17	1.48126	0.0181		Contig1237_s_at	3559.34	1.37174	0.0182
247992_at	3295.66	1.52462	0.0065		Os.51419.1.S1_at	4664.28	1.42959	0.0001		TaAffx.57156.1.S1_x_at	9245.1	1.93199	0.0181		Contig14077_at	3566.54	1.33976	0.0184
250896_at	3300.71	1.30344	0.0066		Os.21875.1.S1_at	4908.99	1.4298	0.0001		TaAffx.12718.1.A1_at	9248.81	1.00806	0.0182		Contig6366_at	3564.76	1.40845	0.0184
263015_at	3301.67	1.50353	0.0066		Os.10590.1.S1_at	4768.62	1.43123	0.0001		Ta.16119.1.S1_at	9250.92	1.12334	0.0182		Contig3790_at	3570.58	1.02807	0.0186
249195_s_at	3299.36	1.72058	0.0066		Os.27766.1.A1_at	5041.55	1.43451	0.0001		TaAffx.120564.1.A1_at	9247.5	1.1685	0.0182		EBed02_SQ002_E18_s_at	3569.71	1.21256	0.0186
265025_at	3303.48	1.2647	0.0067		Os.6325.1.A1_x_at	4591.16	1.43534	0.0001		Ta.7246.1.S1_at	9251.54	1.18526	0.0182		Contig20667_s_at	3569.51	1.42288	0.0186
259970_at	3309.26	1.31423	0.0067		OsAffx.24125.1.S1_s_at	5025.36	1.43968	0.0001		TaAffx.26180.1.S1_at	9253.07	1.26952	0.0182		Contig10265_at	3571.02	1.44634	0.0186
261272_at	3302.33	1.37571	0.0067		Os.4176.1.S1_at	4860.18	1.44655	0.0001		TaAffx.48347.1.S1_at	9258.86	1.70271	0.0183		Contig12958_at	3573.4	1.29066	0.0187
262600_at	3304.24	1.63399	0.0067		Os.18061.1.S1_at	4862.83	1.44823	0.0001		Ta.14039.1.S1_x_at	9263	1.5586	0.0184		Contig25977_at	3573.06	1.35336	0.0187
245703_at	3308.41	1.89861	0.0067		OsAffx.12462.1.S1_s_at	5129.94	1.45012	0.0001		TaAffx.120138.1.A1_at	9267.75	1.99045	0.0185		Contig26361_at	3574.56	1.39024	0.0187
251636_at	3310.74	1.42796	0.0068		Os.4666.1.S1_at	4306.2	1.45033	0.0001		Ta.8258.3.S1_at	9270.02	2.08899	0.0186		Contig23170_at	3575.16	1.40548	0.0187
248258_at	3315.15	1.51309	0.0068		Os.52056.1.S1_at	4481.4	1.45264	0.0001		TaAffx.27045.1.S1_at	9284.13	1.19746	0.0188		Contig4475_at	3573.67	1.43102	0.0187
260248_at	3313.75	1.64015	0.0068		Os.7061.1.S1_at	4909.76	1.45328	0.0001		Ta.16556.1.S1_at	9285.11	1.74856	0.0188		Contig4004_at	3572.93	1.43123	0.0187
245253_at	3318.86	1.38639	0.0069		Os.9823.1.S1_at	4954.2	1.45518	0.0001		Ta.29617.1.S1_at	9286.82	1.1956	0.0189		Contig5654_at	3580.94	1.33458	0.0189
255243_at	3324.78	1.25423	0.007		Os.5140.1.S1_at	4914.67	1.46092	0.0001		Ta.26929.2.S1_a_at	9297.22	1.32135	0.019		EBpi07_SQ002_L11_s_at	3580.22	1.40805	0.0189
248759_at	3321.47	1.33726	0.007		Os.30386.1.S1_at	4641.46	1.46327	0.0001		TaAffx.78308.1.S1_x_at	9302.13	1.08767	0.0191		Contig6164_s_at	3581.73	1.39334	0.019
249800_at	3324.49	1.45075	0.007		Os.11437.1.S1_at	4922.87	1.46671	0.0001		Ta.12198.1.A1_at	9304.16	1.22639	0.0191		Contig12746_at	3582.24	1.41483	0.019
264146_at	3320.88	1.45222	0.007		OsAffx.18584.1.S1_at	5142.89	1.46929	0.0001		Ta.27778.6.S1_x_at	9304.29	1.53965	0.0191		Contig3163_at	3584.33	1.41543	0.0191
260415_at	3323.78	1.49432	0.007		Os.10615.1.S1_x_at	4342.51	1.46994	0.0001		Ta.14995.2.S1_a_at	9307.54	1.02428	0.0192		EBem09_SQ001_C17_at	3588.25	1.42674	0.0192
248366_at	3327.21	1.3624	0.0071		Os.26592.1.S2_at	5081.27	1.4708	0.0001		Ta.10329.15.S1_at	9308.04	1.13882	0.0192		Contig4914_s_at	3588.12	1.43926	0.0192
251529_at	3324.21	1.63693	0.0071		Os.14195.1.S1_at	4342.07	1.47319	0.0001		Ta.14258.1.S1_at	9305.97	1.4912	0.0192		Contig26350_at	3589.73	1.288	0.0193
265273_at	3328.49	1.64285	0.0071		Os.23087.1.S1_at	4268.21	1.47406	0.0001		Ta.28330.1.S1_at	9313.12	1.44739	0.0193		Contig25578_at	3589.19	1.31182	0.0193
248581_at	3327.22	1.96002	0.0071		Os.24191.1.S1_at	4482.18	1.47601	0.0001		TaAffx.65618.1.S1_at	9319.39	1.06667	0.0194		Contig6066_s_at	3590.05	1.4247	0.0193
257594_at	3335.31	1.45836	0.0072		Os.21222.1.S1_at	4671.35	1.48082	0.0001		Ta.11389.1.A1_at	9321.82	1.21877	0.0194		Contig7088_at	3595.88	1.06236	0.0195
266000_at	3334.37	1.53046	0.0072		Os.49566.1.S1_at	4498.06	1.48346	0.0001		Ta.5770.1.S1_at	9322.4	1.2577	0.0194		Contig10144_s_at	3596.75	1.25392	0.0195
253879_s_at	3339.07	1.33779	0.0073		Os.34789.1.S1_at	5013.57	1.48478	0.0001		Ta.4751.1.A1_at	9318.94	1.2604	0.0194		Contig9536_at	3594.29	1.32696	0.0195
267611_at	3337.65	1.40568	0.0073		Os.56045.1.S1_at	4632.94	1.48655	0.0001		Ta.4850.1.A1_at	9324.37	1.20846	0.0195		Contig21106_at	3596.47	1.33351	0.0195
264285_at	3344.65	1.33103	0.0074		Os.51544.1.S1_at	5056.75	1.48721	0.0001		TaAffx.9091.1.S1_s_at	9324.61	2.87687	0.0195		Contig15047_at	3596.29	1.38639	0.0195
249999_at	3344.01	1.44592	0.0074		Os.8263.1.S1_s_at	4910.58	1.49187	0.0001		TaAffx.64288.1.A1_at	9333.72	1.02249	0.0197		Contig12407_at	3598.18	1.25094	0.0196
254417_at	3347.57	1.46306	0.0074		Os.55332.1.S1_at	4802.06	1.49276	0.0001		Ta.15831.1.A1_at	9344.4	1.01605	0.0199		HV_CEa0006B20r2_at	3603.8	1.23457	0.0198
255681_at	3342.28	1.65563	0.0074		Os.10880.1.S1_at	4897.5	1.49499	0.0001		TaAffx.109798.1.S1_s_at	9349.94	1.05385	0.0199		HW03O03u_at	3606.55	1.40667	0.0199
256209_at	3351.17	1.46349	0.0076		Os.18993.2.S1_at	4763.94	1.49544	0.0001		TaAffx.56231.1.S1_at	9345.52	1.06293	0.0199		Contig15142_at	3605.92	1.44886	0.0199
262421_at	3359.14	1.2647	0.0078		Os.50862.1.S1_at	4424.58	1.49611	0.0001		TaAffx.13595.2.S1_at	9349.87	1.13882	0.0199		HS16G07u_at	3609.12	1.37024	0.02
247436_at	3360.51	1.64528	0.0078		Os.51797.1.S1_x_at	4735.17	1.49768	0.0001		Ta.11475.1.S1_x_at	9347.47	1.1443	0.0199		Contig9706_at	3610.14	1.38217	0.0201
253987_at	3357.56	1.68379	0.0078		Os.5927.1.S1_at	4730.68	1.49858	0.0001		TaAffx.12884.1.S1_at	9346.45	1.18413	0.0199		Contig9081_at	3611.05	1.4374	0.0201
258186_s_at	3361.08	1.73581	0.0078		OsAffx.30839.1.S1_at	4841.35	1.50083	0.0001		TaAffx.62565.1.A1_at	9350.62	1.30907	0.0199		Contig10395_at	3612.3	1.37155	0.0202
260813_at	3363.2	1.35062	0.0079		Os.57536.1.S1_at	4936.23	1.50444	0.0001		Ta.1739.2.S1_at	9343.05	1.39548	0.0199		Contig20070_at	3613.28	1.40135	0.0202
249289_at	3361.8	1.83554	0.0079		Os.25325.1.A1_at	4750.09	1.50989	0.0001		TaAffx.53922.1.S1_at	9352.46	1.41123	0.0199		Contig2638_at	3617.63	1.26534	0.0204
261265_at	3367.38	1.22474	0.008		Os.27098.2.A1_s_at	4654.8	1.51012	0.0001		TaAffx.107531.1.S1_at	9354.13	1.58655	0.0199		Contig12251_at	3616.48	1.33976	0.0204
257698_at	3365.93	1.32714	0.008		Os.50583.1.S1_at	4309.17	1.51194	0.0001		Ta.8065.1.S1_at	9353.78	1.7671	0.0199		Contig5627_at	3616.28	1.38141	0.0204
259214_at	3366.95	1.36949	0.008		Os.7806.1.S1_at	4951.57	1.51309	0.0001		Ta.12383.1.A1_at	9359.41	1.39256	0.02		Contig9543_at	3617.48	1.44613	0.0204
248710_at	3368.68	1.41303	0.008		Os.52715.1.S1_at	4559.25	1.51446	0.0001		TaAffx.130713.1.A1_at	9365.56	1.12233	0.0201		Contig5436_at	3620.05	1.37627	0.0205
256595_x_at	3367.31	1.46843	0.008		OsAffx.15686.1.S1_at	4794.31	1.51469	0.0001		TaAffx.128418.62.S1_at	9362.51	1.15433	0.0201		HE01K03u_at	3623.47	1.33316	0.0206
262746_at	3369.15	1.52114	0.008		Os.32366.1.S1_at	4984.83	1.51607	0.0001		Ta.22355.1.S1_at	9381.08	1.11869	0.0204		Contig9220_at	3622.66	1.41523	0.0206
254050_s_at	3367.93	1.52672	0.008		OsAffx.19258.2.S1_x_at	4554.37	1.51814	0.0001		Ta.7736.1.A1_at	9379.45	1.15727	0.0204		Contig6905_s_at	3622.76	1.44009	0.0206
261482_at	3368.05	1.58504	0.008		Os.16036.1.S1_at	4628.33	1.51906	0.0001		TaAffx.113873.1.S1_at	9380.96	1.17288	0.0204		Contig9488_at	3619.97	1.45476	0.0206
255742_at	3373.5	1.38064	0.0081		Os.23082.1.S1_at	5080.48	1.5193	0.0001		Ta.27678.1.S1_at	9384.26	1.46692	0.0204		Contig8614_at	3625.86	1.23487	0.0208
255553_at	3370.13	1.43328	0.0081		OsAffx.28387.1.S1_s_at	4287.28	1.51953	0.0001		Ta.12048.1.A1_at	9385.32	1.6835	0.0204		HT11N18r_s_at	3627.26	1.09637	0.0209
254321_at	3371.65	1.51883	0.0081		Os.7329.1.S1_s_at	5058.79	1.51976	0.0001		Ta.22582.1.S1_at	9400.68	1.1396	0.0206		Contig6205_at	3627.8	1.37836	0.021
247026_at	3373.66	1.5361	0.0081		Os.57135.1.S1_at	4580.09	1.52068	0.0001		Ta.11331.1.S1_at	9409.4	1.0012	0.0208		rbags36i03_s_at	3629.48	1.42592	0.021
261758_at	3381.35	1.34481	0.0082		Os.7198.1.S1_at	4712.72	1.52718	0.0001		Ta.12732.1.S1_at	9408.74	1.01968	0.0208		Contig8260_s_at	3632.37	1.40095	0.0211
261144_s_at	3377.84	1.41784	0.0082		Os.16018.1.S1_at	4567.68	1.52765	0.0001		Ta.13553.1.S1_at	9411.8	1.06621	0.0208		HW04H17u_s_at	3632.5	1.41403	0.0211
250502_at	3375.19	1.57381	0.0082		Os.55956.1.S1_at	4948.3	1.52858	0.0001		Ta.26378.1.A1_at	9414.42	1.03252	0.0209		Contig9298_at	3632.51	1.42328	0.0211
264708_at	3379.59	1.59566	0.0082		Os.49305.2.S1_x_at	4823.79	1.52975	0.0001		Ta.1767.1.A1_at	9415.8	1.17536	0.0209		Contig8955_at	3630.21	1.46821	0.0211
261192_at	3374.62	1.68294	0.0082		Os.51683.1.S1_at	4532.83	1.53163	0.0001		Ta.8172.1.A1_at	9421.04	1.18008	0.0209		Contig7503_at	3635.2	1.25423	0.0212
259545_at	3385.17	1.30565	0.0083		Os.11432.1.S1_s_at	4771.95	1.53233	0.0001		Ta.1383.1.S1_s_at	9416.32	1.1805	0.0209		Contig3302_at	3635.28	1.36724	0.0212
253629_at	3382.82	1.39587	0.0083		Os.39933.1.S1_x_at	4988.15	1.53304	0.0001		Ta.4850.1.A1_x_at	9416.64	1.26695	0.0209		Contig6841_at	3635.34	1.3988	0.0212
250849_at	3389.42	1.4839	0.0085		Os.14042.1.S1_at	4763.65	1.53516	0.0001		Ta.24114.3.S1_a_at	9418.01	1.52835	0.0209		Contig19809_at	3635.19	1.24008	0.0213
260436_at	3390.47	1.51976	0.0085		Os.24917.1.S1_at	5002.4	1.53633	0.0001		Ta.18747.1.S1_at	9422.75	1.21951	0.021		HVSMEb0005B15f_s_at	3637.51	1.36333	0.0213
249039_at	3388.76	1.88964	0.0085		Os.17148.1.A1_at	4888.3	1.53752	0.0001		Ta.28728.1.S1_at	9423.3	1.2596	0.021		HU05I22u_at	3634.81	1.40135	0.0213
252474_at	3391.79	1.37703	0.0086		Os.52165.1.S1_at	4547.99	1.5387	0.0001		Ta.8025.1.S1_at	9427.47	1.27389	0.0211		Contig8444_at	3637.62	1.42572	0.0213
247748_at	3393.37	1.45391	0.0086		Os.9108.2.A1_a_at	4683.52	1.54226	0.0001		TaAffx.11437.1.S1_at	9432.49	1.18287	0.0212		Contig25662_at	3637.48	1.47973	0.0213
250320_at	3394.51	1.4782	0.0086		Os.24034.2.S1_x_at	4420.85	1.54369	0.0001		Ta.24171.1.S1_s_at	9436.82	1.1956	0.0212		Contig25674_at	3641.22	1.40174	0.0215
254839_at	3393.7	1.75408	0.0086		Os.23172.1.S1_x_at	5043.02	1.54392	0.0001		Ta.9594.1.S1_at	9441	1.03445	0.0213		Contig18683_at	3642.91	1.43719	0.0215
267230_at	3401.78	1.10072	0.0089		Os.3391.1.S1_at	4744.56	1.54488	0.0001		Ta.8400.1.A1_at	9443.19	1.23655	0.0213		Contig16611_at	3644.52	1.37931	0.0216
259661_at	3404.27	1.24193	0.0089		Os.50843.1.S1_at	5088.01	1.54607	0.0001		TaAffx.31162.1.S1_at	9439.13	1.89825	0.0213		Contig6474_s_at	3646.29	1.30395	0.0217
259306_at	3403.47	1.26775	0.0089		Os.48981.1.S1_at	4778.68	1.54679	0.0001		Ta.12652.2.S1_at	9450.12	1.08672	0.0214		Contig9618_s_at	3646.27	1.30582	0.0217
261154_at	3400.3	1.54512	0.0089		Os.23555.1.A1_at	4329.76	1.54703	0.0001		Ta.2446.1.S1_a_at	9445.61	1.81422	0.0214		Contig6976_s_at	3647.27	1.43205	0.0217
260410_at	3402.18	1.5586	0.0089		Os.7279.2.S1_x_at	4977.35	1.55015	0.0001		Ta.3312.1.A1_at	9458.11	1.1655	0.0216		X15691_x_at	3651	1.32696	0.0218
256464_at	3399.98	1.59591	0.0089		Os.46304.1.S1_a_at	5000.37	1.55087	0.0001		Ta.21549.1.A1_at	9458.16	1.26984	0.0216		Contig10131_s_at	3651.07	1.33138	0.0218
266294_at	3405.99	1.79662	0.0089		Os.35653.1.S1_a_at	4606.23	1.55231	0.0001		Ta.7524.2.A1_a_at	9456.94	1.82548	0.0216		Contig11175_s_at	3652.36	1.33387	0.0218
265084_at	3400.43	1.96696	0.0089		Os.52821.1.S1_at	4511.3	1.55255	0.0001		TaAffx.110589.4.S1_s_at	9467.52	1.01678	0.0217		Contig8436_s_at	3653.08	1.35722	0.0218
252063_at	3407.46	1.12638	0.009		Os.16320.1.S1_at	4987.89	1.55521	0.0001		TaAffx.59000.1.S1_x_at	9470.65	1.0694	0.0217		EBem10_SQ002_L23_s_at	3650.42	1.40154	0.0218
246429_at	3407.68	1.56177	0.009		Os.28435.1.S1_a_at	4888.74	1.55715	0.0001		Ta.25841.1.A1_at	9463.89	1.11185	0.0217		Contig11226_s_at	3650.62	1.40292	0.0218
263412_at	3410.93	1.14299	0.0091		Os.47660.1.S1_s_at	4570.89	1.55763	0.0001		Ta.12035.1.S1_at	9468.79	1.27845	0.0217		Contig13614_at	3654.13	1.39978	0.0219
245781_at	3408.99	1.3344	0.0091		Os.31380.1.A1_x_at	4858.47	1.55836	0.0001		Ta.11312.1.A1_at	9476.57	1.03864	0.0218		Contig11778_at	3655.84	1.32696	0.022
256934_at	3408.81	1.36761	0.0091		OsAffx.22025.1.S1_at	4629.75	1.56128	0.0001		Ta.16907.1.S1_at	9476	1.70999	0.0218		Contig12100_at	3656.91	1.36911	0.022
247429_at	3410.01	1.4518	0.0091		Os.14084.1.S1_at	4991.35	1.56226	0.0001		Ta.28328.2.S1_x_at	9474.85	1.91351	0.0218		rbah41a21_s_at	3658.22	1.30634	0.0221
259884_at	3411.36	1.53752	0.0091		Os.20156.1.S1_at	4855.06	1.56568	0.0001		Ta.9924.1.S1_at	9474.49	1.95695	0.0218		rbasd18k05_at	3659.19	1.40667	0.0221
267300_at	3412.3	1.71321	0.0091		Os.37909.1.S1_at	4706.02	1.56666	0.0001		TaAffx.112770.1.S1_x_at	9474.88	2.52207	0.0218		Contig8673_s_at	3658.34	1.4374	0.0221
247060_at	3410.01	1.80701	0.0091		Os.26958.1.S1_at	4536.15	1.56764	0.0001		Ta.18758.1.S1_at	9480.18	1.15115	0.0219		Contig15259_at	3661.78	1.30736	0.0222
256813_at	3421.15	1.31165	0.0092		Os.30021.2.S1_at	4330.71	1.57282	0.0001		Ta.9588.1.A1_at	9482.24	1.0201	0.022		Contig18959_at	3661.88	1.39762	0.0222
248100_at	3419.92	1.31423	0.0092		Os.41891.1.S1_at	4896.53	1.57555	0.0001		TaAffx.98367.1.S1_at	9483.28	1.1636	0.022		Contig19896_at	3660.45	1.42227	0.0222
252023_at	3414.44	1.3508	0.0092		Os.12186.1.S1_at	4930.96	1.57629	0.0001		TaAffx.52191.1.S1_x_at	9487.51	1.60565	0.022		Contig13801_s_at	3661.75	1.40174	0.0223
248765_at	3415.98	1.41965	0.0092		Os.30077.1.S1_at	4439.89	1.57654	0.0001		Ta.2278.3.S1_x_at	9484	1.86916	0.022		Contig7968_at	3665.22	1.27178	0.0224
259037_at	3416.26	1.45836	0.0092		Os.27138.1.S1_at	4928.42	1.57654	0.0001		Ta.2383.3.S1_s_at	9493.65	1.288	0.0221		HT05E09u_s_at	3666.26	1.33014	0.0224
251579_at	3419.32	1.47885	0.0092		OsAffx.28857.1.S1_at	4545.32	1.57729	0.0001		Ta.5541.1.S1_a_at	9489.15	1.33672	0.0221		Contig9958_at	3665.63	1.43	0.0224
264835_at	3415.01	1.49298	0.0092		Os.48262.1.A1_at	4766.29	1.57778	0.0001		TaAffx.13704.1.A1_s_at	9496.73	1.09266	0.0222		Contig433_x_at	3666.62	1.0653	0.0225
250149_at	3423.13	1.34409	0.0093		Os.48092.1.A1_at	4641.3	1.57878	0.0001		TaAffx.36863.1.A1_at	9498.67	1.23686	0.0222		Contig10644_at	3670.36	1.40311	0.0225
265478_at	3425.32	1.17952	0.0094		Os.5594.1.S1_at	4994.02	1.58278	0.0001		Ta.12214.1.A1_at	9503.04	1.14653	0.0223		Contig24689_at	3668.79	1.41723	0.0225
247357_at	3429.06	1.42939	0.0095		Os.53080.1.S1_at	4423.18	1.58353	0.0001		Ta.11475.1.S1_at	9508.56	1.05009	0.0224		Contig14990_at	3666.88	1.44071	0.0225
248657_at	3430.68	1.66334	0.0095		Os.3927.1.S1_x_at	4591.12	1.58403	0.0001		TaAffx.57045.1.S1_at	9506	1.06022	0.0224		Contig7863_at	3668.53	1.07573	0.0226
254193_at	3435.23	1.24008	0.0096		Os.43600.1.S1_at	4543.54	1.58453	0.0001		TaAffx.19583.2.A1_at	9507.88	1.18878	0.0224		Contig16727_at	3672.07	1.38007	0.0226
246495_at	3432.99	1.31492	0.0096		Os.18455.1.S1_at	4425.01	1.58831	0.0001		Ta.14372.1.S1_at	9512.63	1.18022	0.0225		Contig194_s_at	3670	1.40865	0.0226
247266_at	3436.42	1.48633	0.0096		Os.19434.1.S1_at	5075.5	1.58907	0.0001		TaAffx.38094.1.A1_at	9513.91	1.18779	0.0226		Contig9837_at	3670.11	1.43451	0.0226
258114_at	3435.34	1.59719	0.0096		OsAffx.27338.1.S1_s_at	4802.01	1.59134	0.0001		Ta.12456.1.A1_at	9515.35	1.21124	0.0226		Contig4941_s_at	3672.85	1.42146	0.0227
266296_at	3438.74	1.32873	0.0097		Os.10574.1.S1_at	4895.52	1.59185	0.0001		Ta.3267.1.S1_at	9516.97	1.80701	0.0227		Contig8616_at	3676.37	1.05031	0.0228
262747_at	3440.29	1.39198	0.0097		Os.49745.1.S1_at	4754.48	1.59286	0.0001		Ta.4325.1.A1_at	9522.64	1.00583	0.0228		HT05D14u_s_at	3675.72	1.05252	0.0228
257081_at	3443.44	1.47973	0.0098		Os.54977.1.S1_at	4891.56	1.59337	0.0001		Ta.10243.1.S1_x_at	9521.93	1.07654	0.0228		Contig13799_at	3677.38	1.21758	0.0228
249914_at	3443.09	1.54943	0.0098		Os.14216.1.S1_at	4991.63	1.59464	0.0001		Ta.7149.1.A1_s_at	9520.36	1.20919	0.0228		Contig23791_at	3677.85	1.26151	0.0228
246460_at	3442.71	1.65618	0.0098		Os.72.1.S1_s_at	4558.04	1.59515	0.0001		Ta.12834.1.S1_s_at	9525.6	1.68833	0.0229		Contig9115_at	3676.85	1.31544	0.0228
245401_at	3448.52	1.20584	0.0099		Os.46223.1.S1_s_at	4955.9	1.59642	0.0001		Ta.6189.1.S1_at	9532.48	1.09757	0.023		Contig8591_at	3675.43	1.36593	0.0228
265547_at	3444.75	1.27243	0.0099		Os.23173.1.S1_at	5109.31	1.59847	0.0001		Ta.27657.7.S1_x_at	9531.47	1.17786	0.023		HVSMEg0017H24r2_at	3679.35	1.40174	0.0228
267509_at	3446.22	1.30039	0.0099		Os.429.1.S1_at	5129.49	1.60179	0.0001		Ta.27751.6.S1_at	9533.61	1.34898	0.023		HA10E21u_s_at	3678.58	1.42613	0.0228
250013_at	3449.67	1.49365	0.01		Os.55270.1.S1_s_at	4955.39	1.60231	0.0001		Ta.13156.1.S1_at	9544.58	1.04428	0.0233		Contig23320_at	3676.6	1.46135	0.0228
248833_at	3451.21	1.53516	0.01		Os.55227.1.S1_at	4569.77	1.60385	0.0001		Ta.28691.1.A1_x_at	9548.17	1.33654	0.0233		Contig14285_at	3686.52	1.28156	0.0232
267028_at	3453.06	1.30582	0.0101		Os.25477.1.S1_at	4825.95	1.60385	0.0001		Ta.25992.1.S1_at	9551.57	1.03327	0.0234		Contig10551_at	3688.25	1.38889	0.0233
245353_at	3452.04	1.32732	0.0101		Os.8681.1.S1_at	4658.34	1.60617	0.0001		TaAffx.63965.1.A1_at	9556.86	1.10363	0.0235		Contig20543_at	3689.7	1.41985	0.0234
248336_at	3451.51	1.37931	0.0101		Os.20557.1.S1_s_at	4858.31	1.6072	0.0001		TaAffx.84579.1.S1_at	9567.15	1.01163	0.0237		Contig8249_at	3691.47	1.42146	0.0234
248060_at	3453.14	1.54536	0.0101		Os.27605.1.S1_at	4715.91	1.60953	0.0001		TaAffx.4123.2.S1_x_at	9572.01	1.09999	0.0237		Contig5853_at	3690.95	1.45751	0.0234
257791_at	3452.29	1.56274	0.0101		Os.8765.1.S1_a_at	4809	1.61082	0.0001		Ta.11000.1.A1_x_at	9568.52	1.18793	0.0237		Contig6430_at	3693.62	1.3914	0.0236
260753_at	3455.51	1.11669	0.0102		Os.14762.3.S1_at	4424.21	1.61134	0.0001		TaAffx.56718.1.S1_at	9571.68	1.35153	0.0237		HVSMEm0022N13r2_at	3693.64	1.40017	0.0236
260999_at	3454.47	1.49925	0.0102		Os.56348.1.S1_at	4999.68	1.6129	0.0001		Ta.12142.1.A1_at	9568.28	1.46994	0.0237		Contig8857_at	3694.53	1.41683	0.0236
247287_at	3455.07	1.56104	0.0102		Os.17228.1.S1_at	4595.59	1.61394	0.0001		Ta.28379.3.S1_x_at	9564.09	1.63399	0.0237		Contig14594_at	3696.4	1.32996	0.0237
262505_at	3456.07	1.64096	0.0102		Os.16453.1.S1_at	4737.1	1.61865	0.0001		Ta.9332.1.S1_x_at	9568.82	1.71262	0.0237		Contig11917_at	3698.14	1.30276	0.0238
259153_at	3460.53	1.38217	0.0103		OsAffx.25777.1.S1_at	4710.96	1.61996	0.0001		Ta.3501.1.S1_at	9573.39	1.00412	0.0238		Contig11520_at	3699.06	1.31251	0.0238
247374_at	3460.6	1.4652	0.0103		Os.51369.1.S1_at	4766.32	1.62127	0.0001		Ta.1991.1.S1_at	9574.58	1.05865	0.0238		Contig9331_s_at	3698.56	1.39276	0.0238
254791_at	3461.61	1.48765	0.0103		Os.26837.1.S2_at	4907.84	1.6218	0.0001		Ta.25228.1.S1_at	9576.48	1.11148	0.0238		HS06K05u_s_at	3701.7	1.37779	0.0239
267246_at	3457.45	1.52323	0.0103		Os.49572.1.A1_at	4262.88	1.62417	0.0001		TaAffx.92274.1.A1_at	9574.02	1.17897	0.0238		Contig4207_s_at	3701.34	1.4298	0.0239
263082_at	3459.9	1.6239	0.0103		Os.56892.1.S1_at	4864.42	1.62417	0.0001		TaAffx.4544.2.S1_s_at	9576.15	1.38198	0.0238		HU10K22u_s_at	3703.67	1.24456	0.024
264741_at	3459.3	1.6247	0.0103		Os.25454.1.S1_at	4662.7	1.62496	0.0001		Ta.22178.1.A1_at	9582.1	1.25	0.0239		Contig3281_s_at	3702.45	1.38274	0.024
252081_at	3465.63	1.44217	0.0105		Os.57299.1.S1_at	4822.38	1.62496	0.0001		Ta.15885.1.S1_at	9584.34	1.02249	0.024		Contig16879_at	3705.22	1.39451	0.024
253735_at	3469.63	1.52532	0.0107		OsAffx.20724.2.S1_s_at	4609.37	1.62602	0.0001		Ta.24501.1.S1_at	9584.44	1.79824	0.024		HVSMEk0014B12r2_at	3702.16	1.40786	0.024
250007_at	3474.62	1.08755	0.0108		Os.52183.1.S1_at	4892.59	1.62707	0.0001		Ta.11623.1.S1_s_at	9589.5	1.1558	0.0241		Contig14141_at	3704.18	1.42857	0.024
249928_at	3474.11	1.25094	0.0108		Os.33697.1.S1_at	4532.35	1.63052	0.0001		TaAffx.42375.1.S1_at	9596.27	1.22684	0.0242		Contig19399_at	3705.91	1.40706	0.0241
261613_at	3475.24	1.28866	0.0108		Os.16532.1.S1_at	4303.72	1.63372	0.0001		Ta.7178.1.S1_s_at	9606.19	1.00837	0.0243		Contig5439_s_at	3707.74	1.38122	0.0242
261860_at	3477.7	1.57085	0.0108		Os.38043.1.S1_x_at	5068.77	1.63399	0.0001		Ta.6451.1.S1_at	9600.23	1.167	0.0243		Contig4883_at	3710.02	1.36668	0.0243
248466_at	3479.32	1.42066	0.0109		Os.11239.1.S1_at	4425.45	1.63479	0.0001		Ta.16922.1.S1_at	9604.82	1.23808	0.0243		Contig11877_at	3709.51	1.42939	0.0243
246384_at	3480.47	1.46327	0.0109		Os.53363.1.S1_at	4333.46	1.63506	0.0001		Ta.29622.1.S1_at	9611.99	1.43596	0.0243		Contig15880_at	3711.39	1.41183	0.0245
261487_at	3483.13	1.24828	0.011		Os.26637.1.S1_at	4971.73	1.63506	0.0001		Ta.27777.1.S2_at	9608.96	1.54775	0.0243		Contig5710_at	3714.21	1.29299	0.0246
262788_at	3484.91	1.27486	0.011		Os.56121.1.S1_x_at	4276.01	1.63586	0.0001		TaAffx.54099.2.S1_x_at	9617.5	1.34012	0.0244		AFFX-DapX-M_at	3715.84	1.38427	0.0247
251009_at	3485.55	1.58003	0.011		Os.28769.1.S1_at	4807.57	1.63666	0.0001		Ta.18654.1.S1_at	9616.11	2.57732	0.0244		Contig24491_at	3718.83	1.26823	0.0248
255686_at	3482.86	1.62022	0.011		Os.51848.1.S1_x_at	4946.7	1.63747	0.0001		Ta.21508.3.S1_at	9619.42	1.08696	0.0245		Contig3496_at	3717.79	1.40944	0.0248
AFFX-Athal-25SrRNA_s_at	3487.77	1.01533	0.0111		Os.54473.1.S1_at	4744.46	1.6415	0.0001		Ta.23989.1.A1_at	9621.35	1.22489	0.0245		Contig7319_at	3719.97	1.15009	0.0249
259319_at	3485.17	1.42025	0.0111		Os.49131.1.S1_at	5042.38	1.64231	0.0001		Ta.2946.2.S1_at	9621.54	1.4828	0.0245		Contig2500_at	3719.66	1.26759	0.0249
262237_at	3487.41	1.51172	0.0111		Os.7057.1.S1_at	4639.78	1.64582	0.0001		Ta.14366.2.S1_a_at	9623.13	1.29049	0.0246		Contig12968_at	3721.07	1.28949	0.0249
248115_at	3488.51	1.67701	0.0111		Os.49567.1.S1_at	4738.01	1.64826	0.0001		TaAffx.23214.1.S1_at	9627.48	2.61712	0.0246		rbags12n24_s_at	3722.99	1.3328	0.025
250105_at	3492.39	1.57903	0.0112		OsAffx.14090.1.S1_at	4861.13	1.64908	0.0001		Ta.2920.1.A1_a_at	9631.96	1.03306	0.0247		Contig10834_s_at	3721.44	1.3795	0.025
267496_at	3493.48	1.61786	0.0113		OsAffx.31107.1.S1_at	4690.32	1.6518	0.0001		Ta.7906.1.A1_s_at	9632.05	1.08237	0.0247		Contig25482_at	3723.18	1.44425	0.025
266108_at	3503.4	1.37552	0.0116		Os.27569.1.S2_at	5004.9	1.65371	0.0001		Ta.4199.3.S1_at	9634.6	1.11682	0.0247		EBma03_SQ003_L08_s_at	3725.49	1.04548	0.0252
259445_at	3503.7	1.6592	0.0116		Os.17782.1.S1_at	4294.25	1.65563	0.0001		Ta.24609.2.A1_at	9632.8	1.13572	0.0247		Contig6074_at	3725.75	1.34807	0.0252
251432_at	3502.75	1.8031	0.0116		Os.5652.1.S1_at	4489.2	1.65563	0.0001		Ta.7378.18.S1_at	9632.38	1.55594	0.0247		Contig13064_at	3728.48	1.44383	0.0253
261114_at	3505.27	1.33103	0.0117		Os.51752.2.S1_x_at	4703.7	1.65563	0.0001		Ta.13981.1.S1_at	9641.98	1.09135	0.0248		Contig5440_at	3729.16	1.38543	0.0254
262194_at	3509.73	1.4245	0.0118		Os.54296.1.S1_at	5059.67	1.657	0.0001		Ta.537.1.A1_at	9642.2	1.46284	0.0248		Contig2098_at	3731.69	1.24549	0.0256
256092_at	3506.69	1.44949	0.0118		OsAffx.5270.1.S1_at	4521.93	1.65837	0.0001		Ta.10535.1.S1_at	9638.51	1.74886	0.0248		Contig7410_at	3735.78	1.3089	0.0258
258119_at	3511.69	1.46199	0.0118		Os.29067.2.S1_at	4652.92	1.6592	0.0001		TaAffx.27375.1.S1_at	9643.36	2.66951	0.0249		Contig5532_at	3736.31	1.32855	0.0258
249416_at	3507.59	1.46951	0.0118		Os.39305.1.A1_x_at	5111.55	1.66003	0.0001		Ta.27329.1.S1_at	9650.43	1.07021	0.025		Contig11413_at	3735.2	1.41623	0.0258
258660_at	3509.96	1.6469	0.0118		Os.54343.1.S1_at	4750.57	1.66058	0.0001		Ta.8460.1.S1_at	9650.07	1.13379	0.025		Contig9763_s_at	3735.05	1.42857	0.0258
261991_at	3508.01	1.70329	0.0118		Os.15829.1.S1_at	4946.06	1.66306	0.0001		Ta.18648.1.S1_at	9654.12	1.09541	0.0251		Contig7143_s_at	3737.66	1.20163	0.0259
258678_at	3513.35	1.4243	0.0119		Os.5657.1.S1_at	4244.93	1.66417	0.0001		TaAffx.128827.3.A1_at	9653.34	1.3611	0.0251		Contig20825_at	3737.63	1.39684	0.0259
266989_at	3513.87	1.53257	0.0119		Os.17433.1.S1_at	4631.35	1.66528	0.0001		Ta.7870.1.S1_at	9659.66	1.03178	0.0252		Contig1037_at	3741.22	1.37212	0.0262
250998_at	3513.23	1.53374	0.0119		Os.6403.1.S1_at	4649.23	1.66889	0.0001		Ta.23373.3.S1_at	9657.01	1.30856	0.0252		Contig825_s_at	3741.19	1.39101	0.0262
248230_at	3518.66	1.45858	0.0121		Os.23213.1.S1_at	4953.27	1.67252	0.0001		Ta.10883.2.S1_at	9663.96	1.0395	0.0253		HV_CEa0014A18r2_at	3744.02	1.41243	0.0262
252487_at	3517.42	1.82548	0.0121		Os.17490.1.A1_at	4248.46	1.67308	0.0001		Ta.5346.3.A1_at	9661.43	1.17606	0.0253		Contig18347_at	3743.04	1.37118	0.0263
247543_at	3521.22	1.08542	0.0122		Os.51076.1.S1_at	5005.3	1.67364	0.0001		TaAffx.118735.1.A1_at	9662.64	1.18092	0.0253		Contig21680_at	3743.55	1.39997	0.0263
251233_at	3528.03	1.46908	0.0124		Os.7932.1.S1_at	4620.09	1.67448	0.0001		Ta.10896.1.S1_x_at	9670.67	1.59898	0.0254		Contig5362_at	3746.58	1.23122	0.0264
258501_at	3530.82	1.36184	0.0125		OsAffx.7023.1.S1_at	4668.4	1.67476	0.0001		Ta.12254.1.S1_a_at	9678.57	1.43926	0.0256		Contig16494_s_at	3748.73	1.38141	0.0265
253812_at	3533.04	1.17165	0.0126		Os.50953.1.S1_at	4266.68	1.67616	0.0001		Ta.9111.1.S1_at	9690.11	1.16863	0.0258		Contig11161_s_at	3749.43	1.22309	0.0266
267361_at	3532.78	1.40944	0.0126		OsAffx.6114.1.S1_at	4299.18	1.67926	0.0001		TaAffx.12907.1.A1_at	9689.1	1.26024	0.0258		Contig26196_at	3750.86	1.294	0.0266
252606_at	3535.75	1.41263	0.0126		Os.12761.1.S1_at	4859.01	1.68152	0.0001		Ta.14500.1.S1_s_at	9686.19	1.27437	0.0258		Contig25358_at	3749.61	1.33833	0.0266
261553_at	3533.21	1.46671	0.0126		Os.19165.1.S1_at	4625.14	1.68237	0.0001		Ta.22820.1.S1_at	9691.52	1.6559	0.0258		HU02F20u_s_at	3753.56	1.29299	0.0267
262314_at	3532.15	1.54226	0.0126		Os.50407.1.S1_at	4437.88	1.68435	0.0001		TaAffx.12072.1.S1_at	9696.72	1.13727	0.0259		HVSMEc0001A15f_at	3751.64	1.37137	0.0267
262682_at	3537.3	1.41004	0.0127		Os.23283.1.S1_at	5066	1.68691	0.0001		Ta.25699.1.S1_at	9697.09	1.153	0.0259		Contig6302_at	3753.47	1.41523	0.0267
253220_s_at	3538.96	1.48544	0.0127		Os.12429.1.S1_at	4530.09	1.68719	0.0001		Ta.12621.1.S1_at	9696.31	1.21877	0.0259		Contig20217_s_at	3754.5	1.43968	0.0267
261248_at	3538.23	1.48987	0.0127		OsAffx.18862.1.S1_at	4303.8	1.68805	0.0001		Ta.30529.1.S1_at	9698.54	1.24891	0.0259		Contig15786_at	3754.45	1.2164	0.0268
258682_at	3540.29	1.47167	0.0128		Os.37893.1.S1_at	4668.82	1.68947	0.0001		Ta.30556.1.A1_at	9706.22	1.24425	0.0261		Contig7509_at	3752.97	1.36295	0.0268
253691_at	3546.72	1.35336	0.0129		Os.33493.1.S1_x_at	4731.39	1.68947	0.0001		Ta.10133.2.S1_x_at	9706.44	1.41103	0.0261		HVSMEa0006C16r2_s_at	3756.34	1.40865	0.0268
261863_at	3543	1.62311	0.0129		OsAffx.17261.1.S1_at	4307.33	1.69033	0.0001		Ta.756.1.S1_x_at	9710.36	1.07354	0.0262		Contig11985_at	3757.98	1.32048	0.0269
255923_at	3548.44	1.57803	0.013		Os.6393.1.S1_at	4545.36	1.6909	0.0001		TaAffx.92719.1.S1_at	9713.34	1.28386	0.0262		Contig14673_at	3757.55	1.39489	0.0269
265035_at	3553.77	1.52579	0.0131		Os.22671.1.S1_x_at	4420.77	1.69119	0.0001		Ta.11031.1.A1_at	9719.46	1.05552	0.0264		HK04P22r_s_at	3759.41	1.40924	0.0269
265664_at	3551.1	1.61499	0.0131		Os.47251.1.S1_at	4335.48	1.69319	0.0001		TaAffx.56963.1.S1_at	9722.38	1.09004	0.0264		Contig15045_at	3759.11	1.45159	0.0269
263023_at	3555.88	1.33049	0.0132		OsAffx.23193.1.S1_at	4701.98	1.69578	0.0001		TaAffx.3522.2.S1_at	9722.59	1.10497	0.0264		Contig12376_at	3762.52	1.28304	0.0271
258209_at	3553.58	1.53163	0.0132		Os.38022.1.S1_at	4844.79	1.69664	0.0001		Ta.11413.1.A1_at	9724.92	1.46864	0.0264		Contig2683_s_at	3762.96	1.34971	0.0271
259655_at	3557.98	1.3587	0.0133		Os.51850.1.S1_at	4723.56	1.6975	0.0001		Ta.30602.1.A1_at	9727.96	1.09266	0.0265		Contig8917_at	3765.25	1.28932	0.0272
246756_at	3557.47	1.40924	0.0133		Os.16249.1.S1_s_at	5143.11	1.6975	0.0001		Ta.2797.3.S1_x_at	9732.43	1.34354	0.0266		rbah44m04_s_at	3764.8	1.40706	0.0272
248551_at	3557.3	1.60256	0.0133		Os.1637.1.S1_at	4443.75	1.70387	0.0001		Ta.16142.1.S1_at	9743.59	1.10011	0.0269		Contig6083_at	3770.3	1.37382	0.0276
253052_at	3567.57	1.39082	0.0136		Os.72.1.S1_at	4875.69	1.70561	0.0001		Ta.5457.1.S1_at	9742.44	1.19976	0.0269		EBed07_SQ002_I13_s_at	3770.46	1.40331	0.0276
262804_at	3565.91	1.42167	0.0136		Os.26967.1.S2_at	4430.78	1.7059	0.0001		Ta.2999.1.S1_at	9749.46	1.10096	0.027		Contig3642_at	3769.48	1.41403	0.0276
249831_at	3566.84	1.44844	0.0136		Os.49307.1.S1_at	4507.09	1.70707	0.0001		Ta.20096.1.S1_at	9754.8	1.11433	0.0272		Contig388_at	3770.85	1.41945	0.0276
249027_at	3566.99	1.47601	0.0136		Os.54897.1.S1_at	5143.11	1.70853	0.0001		Ta.18785.1.S1_at	9760.85	1.00725	0.0273		Contig6002_s_at	3776.4	1.26088	0.028
251309_at	3570.46	1.41343	0.0137		OsAffx.10327.1.S1_at	4301.33	1.70882	0.0001		TaAffx.38298.1.A1_at	9767.15	1.04026	0.0273		Contig2180_at	3775.47	1.37722	0.028
247624_at	3569.19	1.49723	0.0137		Os.55944.1.S1_at	4239.97	1.70999	0.0001		TaAffx.12419.3.A1_at	9765.82	1.10132	0.0273		Contig18411_at	3775.75	1.386	0.028
266995_at	3570.32	1.79501	0.0137		OsAffx.30275.1.S1_at	4273.78	1.71086	0.0001		Ta.4850.2.S1_x_at	9763.59	1.2692	0.0273		Contig9686_at	3781.17	1.44321	0.0283
251426_at	3572.82	1.43143	0.0138		Os.10839.1.S1_at	4520.03	1.71174	0.0001		Ta.23833.2.S1_x_at	9771.97	1.29988	0.0274		Contig16053_at	3782.1	1.35943	0.0284
266362_at	3571.58	1.46327	0.0138		Os.53578.1.S1_at	4718.27	1.71174	0.0001		Ta.20455.1.S1_a_at	9773.64	1.48544	0.0274		Contig7293_at	3785.99	1.18483	0.0286
261193_at	3577.95	1.11982	0.0139		Os.52383.1.S1_at	4692.7	1.71204	0.0001		TaAffx.36643.1.A1_at	9775.43	1.06022	0.0275		Contig17909_at	3786.23	1.42288	0.0286
265289_at	3577.71	1.49098	0.0139		OsAffx.3062.1.S1_at	4757.11	1.7188	0.0001		Ta.14759.1.S1_at	9778.32	1.06918	0.0275		Contig11676_at	3788.79	1.31752	0.0288
266449_at	3577.22	1.49231	0.0139		Os.49074.1.A1_at	4703.4	1.72028	0.0001		TaAffx.28357.1.S1_at	9773.44	1.38332	0.0275		Contig7953_at	3790.96	1.3637	0.0289
248005_at	3576.84	1.53116	0.0139		Os.52594.1.S1_at	4447.79	1.72622	0.0001		Ta.14837.2.S1_x_at	9779.91	1.38504	0.0275		Contig15225_at	3790.5	1.38639	0.0289
264513_at	3575.18	1.6239	0.0139		Os.51778.1.S1_at	4744.38	1.72622	0.0001		TaAffx.82753.2.S1_at	9779.01	1.42776	0.0275		Contig13230_at	3793.24	1.35026	0.029
247268_at	3581.64	1.34318	0.014		Os.10682.1.S1_at	4265.55	1.72712	0.0001		Ta.11512.1.A1_at	9772.91	1.63079	0.0275		Contig5120_at	3793.17	1.35612	0.029
246897_at	3581.05	1.62259	0.014		Os.38399.1.S1_at	4561.88	1.72801	0.0001		Ta.30852.1.S1_at	9786.01	1.10668	0.0276		Contig25876_at	3792.45	1.38007	0.029
252027_at	3581.3	1.67029	0.014		Os.55388.1.S1_at	4645.54	1.72831	0.0001		Ta.4996.1.S1_x_at	9784.45	1.13804	0.0276		Contig11411_at	3794.69	1.41323	0.0291
259598_at	3584.03	1.39723	0.0141		Os.5752.1.S1_s_at	4991.16	1.72951	0.0001		TaAffx.113787.1.S1_at	9783.35	1.1443	0.0276		Contig16906_at	3796.91	1.36407	0.0292
252427_at	3584.24	1.40568	0.0141		Os.47326.1.S1_at	4635.89	1.7307	0.0001		Ta.13444.1.S1_at	9785.44	1.28205	0.0276		Contig11977_at	3799.19	1.3508	0.0293
266757_at	3584.36	1.43123	0.0141		Os.55968.1.S1_at	4857.1	1.7313	0.0001		Ta.12136.1.A1_at	9784.65	1.66003	0.0276		Contig15062_at	3798.47	1.45645	0.0293
260727_at	3588.42	1.17055	0.0142		Os.49281.1.S1_s_at	5071.25	1.73611	0.0001		Ta.14176.1.S1_at	9791.22	1.365	0.0278		Contig9951_s_at	3800.7	1.34391	0.0294
245119_at	3587.2	1.28584	0.0142		Os.32248.1.S1_at	5108.67	1.73702	0.0001		Ta.10046.1.S1_at	9790.5	1.55569	0.0278		HV_CEa0014H05r2_at	3802.18	1.35704	0.0295
264219_at	3589.89	1.58078	0.0143		Os.19863.1.S1_a_at	4495.98	1.74004	0.0001		Ta.2001.1.S1_at	9793.34	1.62893	0.0278		Contig13218_at	3809.03	1.23168	0.03
261901_at	3598.14	1.34391	0.0146		Os.23397.1.S2_at	4611.25	1.74095	0.0001		Ta.21664.1.S1_at	9801.17	1.04987	0.028		Contig13038_at	3808.44	1.31874	0.03
261601_at	3602.27	1.61031	0.0148		Os.11326.1.S1_at	4554.67	1.74307	0.0001		Ta.23329.1.A1_at	9803.41	1.276	0.028		Contig16591_at	3811.92	1.37722	0.0302
251729_at	3600.91	1.65044	0.0148		Os.5515.1.S1_at	4627.75	1.74338	0.0001		Ta.581.2.S1_a_at	9805.02	1.34066	0.028		Contig24524_at	3814.25	1.38274	0.0302
257881_at	3601.12	1.74795	0.0148		Os.323.1.S1_at	5054.73	1.74611	0.0001		Ta.8559.2.S1_at	9811.96	1.28932	0.0281		HT09N08u_s_at	3814.02	1.41463	0.0303
259878_at	3604.04	1.20322	0.0149		Os.15867.1.A1_at	4326	1.74764	0.0001		Ta.22488.1.S1_at	9809.99	1.53233	0.0281		Contig16249_at	3817.56	1.3563	0.0304
251282_at	3604.71	1.34445	0.0149		Os.55497.1.S1_at	4458.3	1.74795	0.0001		TaAffx.27015.1.S1_at	9814.9	2.25683	0.0282		HV_CEb0020D05r2_s_at	3818.35	1.39353	0.0304
259116_at	3605.2	1.44279	0.0149		Os.49440.1.S1_at	4610.44	1.74886	0.0001		Ta.29511.1.A1_at	9822.49	1.30599	0.0283		HVSMEk0021B02r2_s_at	3817.37	1.39958	0.0304
259295_at	3609.76	1.42369	0.0151		Os.11957.1.S1_at	4996.68	1.74886	0.0001		Ta.9909.1.S1_at	9819.7	1.62127	0.0283		Contig6282_at	3819.47	1.39626	0.0306
267026_at	3609.46	1.8498	0.0151		Os.54244.1.S1_at	4840.68	1.75131	0.0001		TaAffx.92460.1.A1_s_at	9822.01	1.77462	0.0283		Contig18081_at	3820.7	1.42126	0.0306
255452_at	3610.7	1.35099	0.0152		Os.5780.1.S1_at	4291.94	1.75316	0.0001		Ta.20376.1.S1_at	9837.19	1.002	0.0286		Contig4366_at	3822.36	1.3312	0.0307
254492_at	3612.72	1.33565	0.0153		Os.38340.1.S1_at	4500.45	1.755	0.0001		Ta.13403.1.S1_at	9833.3	1.09206	0.0286		Contig8587_s_at	3824.33	1.3508	0.0309
247819_at	3614.16	1.53398	0.0153		Os.22698.1.S1_at	4690.06	1.75871	0.0001		Ta.5041.1.S1_at	9838.86	1.16591	0.0286		Contig14596_at	3825.53	1.3113	0.031
249957_at	3616.98	1.44321	0.0154		Os.23410.1.A1_at	5027.38	1.75901	0.0001		TaAffx.128740.2.S1_x_at	9839.69	1.39334	0.0286		Contig11856_at	3827.5	1.37741	0.031
267534_at	3618.51	1.49388	0.0155		Os.16563.1.S1_at	5021.38	1.76243	0.0001		Ta.447.1.S1_x_at	9837.66	1.71939	0.0286		Contig11226_at	3826.38	1.38466	0.031
256356_s_at	3619.07	1.56961	0.0155		OsAffx.12897.1.S1_at	4536.78	1.76616	0.0001		TaAffx.3154.1.S1_at	9836.73	1.86047	0.0286		Contig17632_at	3827.02	1.40607	0.031
262626_at	3617.74	1.63827	0.0155		OsAffx.24173.1.S1_at	4720.51	1.76772	0.0001		TaAffx.128796.1.S1_at	9843.6	1.03103	0.0287		Contig9938_at	3830.01	1.33565	0.0312
265339_at	3621.33	1.14443	0.0156		Os.35061.1.S1_at	4988.85	1.77399	0.0001		Ta.26205.1.A1_at	9848.54	1.27992	0.0288		HM05O08r_s_at	3830.39	1.40311	0.0313
252009_at	3621.94	1.42939	0.0156		Os.7751.1.S1_at	4705.24	1.78126	0.0001		TaAffx.23478.1.S1_at	9849.47	1.28386	0.0289		Contig17931_at	3835.61	1.28932	0.0316
255429_at	3620.59	1.55982	0.0156		Os.6976.2.A1_at	4705.11	1.78158	0.0001		Ta.7378.18.S1_x_at	9857.89	1.45858	0.029		Contig13706_at	3834.04	1.33887	0.0316
261056_at	3623.9	1.23274	0.0157		Os.55494.1.S1_at	4518.61	1.78285	0.0001		Ta.19569.1.S1_at	9858.38	1.61655	0.029		Contig5189_at	3834.88	1.40056	0.0316
263117_at	3628.28	1.27291	0.0158		Os.36264.1.S1_at	4971.96	1.78412	0.0001		Ta.27835.1.A1_at	9867.58	1.20817	0.0292		Contig21661_at	3836.82	1.26662	0.0317
247356_at	3625.66	1.40115	0.0158		Os.30557.1.S1_at	5033.92	1.78827	0.0001		Ta.10896.1.S1_a_at	9866.39	1.66806	0.0292		Contig20024_at	3836.48	1.34427	0.0317
252372_at	3628.23	1.56299	0.0158		OsAffx.13615.1.S1_x_at	4913.43	1.78891	0.0001		Ta.3345.2.S1_at	9873.84	1.09902	0.0293		Contig14961_at	3836.93	1.39198	0.0317
266355_at	3629.74	1.21996	0.0159		Os.28441.1.S1_at	4306.55	1.79533	0.0001		Ta.10099.1.S1_x_at	9871.97	1.41563	0.0293		Contig20718_at	3838.05	1.42694	0.0317
260565_at	3629.46	1.26454	0.0159		Os.15306.1.S1_a_at	4444.2	1.79533	0.0001		Ta.26119.1.A1_at	9868.3	1.46714	0.0293		EBem08_SQ004_K18_at	3837.89	1.39451	0.0318
256534_at	3630.93	1.53586	0.0159		Os.46819.2.S1_x_at	4455.48	1.79695	0.0001		Ta.25972.1.A1_at	9873.38	1.56764	0.0293		Contig17604_at	3841.33	1.38985	0.0319
253861_at	3631.2	1.50466	0.016		Os.11331.1.S1_at	4569.7	1.79791	0.0001		Ta.3588.1.S1_at	9877.37	1.08849	0.0294		rbags24e18_at	3840.71	1.39528	0.0319
259879_at	3634.1	1.33833	0.0161		Os.11941.1.S1_at	4423.25	1.80343	0.0001		Ta.4938.1.S1_at	9884.42	1.0227	0.0296		Contig7539_s_at	3841.03	1.3421	0.032
249158_at	3634.93	1.53563	0.0161		Os.11189.1.S1_at	4889.38	1.80375	0.0001		Ta.23293.1.S1_x_at	9884.1	1.85632	0.0296		Contig6783_at	3842.93	1.41683	0.032
267081_at	3634.72	1.60539	0.0161		Os.11185.1.S1_a_at	4954.74	1.80799	0.0001		Ta.30753.1.A1_at	9889.71	1.04789	0.0298		Contig272_s_at	3843.59	1.39353	0.0321
247655_at	3635.61	1.38966	0.0162		Os.53726.1.S1_at	4719.89	1.80865	0.0001		Ta.10237.2.S1_at	9891.38	1.12575	0.0298		Contig23039_at	3844.52	1.40076	0.0321
267550_at	3639.95	1.56055	0.0163		Os.11421.1.S1_at	5044.21	1.80995	0.0001		Ta.1575.1.S1_at	9892.53	1.16158	0.0298		Contig12090_at	3846.06	1.40568	0.0322
252429_at	3641.11	1.2692	0.0164		Os.50130.1.S1_at	4321.18	1.81061	0.0001		Ta.10348.1.S1_a_at	9890.66	1.62866	0.0298		Contig5780_at	3848.24	1.43988	0.0324
250114_s_at	3641.8	1.37061	0.0164		Os.15767.2.S1_x_at	4243.89	1.81094	0.0001		Ta.27575.1.S1_at	9898.16	1.66003	0.0299		EBed02_SQ002_O20_at	3849.49	1.37741	0.0325
246161_at	3641.68	1.45985	0.0164		Os.50175.2.S1_at	4943.83	1.81127	0.0001		Ta.23970.1.A1_at	9903.4	1.27307	0.03		Contig10173_at	3854.71	1.29904	0.0329
251858_at	3643.73	1.24409	0.0165		Os.33755.1.S1_at	5107.99	1.81127	0.0001		Ta.25514.1.S1_at	9909.59	1.03993	0.0302		Contig5358_at	3856.48	1.16713	0.0331
256806_at	3645.74	1.55909	0.0165		Os.4346.1.S1_at	4876.25	1.81587	0.0001		Ta.29349.1.S1_s_at	9911.8	1.0618	0.0302		Contig22030_at	3857.92	1.27243	0.0331
265244_at	3647.99	1.37912	0.0166		Os.14234.1.S1_at	5018.59	1.81653	0.0001		Ta.14470.3.S1_at	9913.67	1.16144	0.0302		Contig18021_at	3858.21	1.29517	0.0331
254872_at	3649.06	1.6581	0.0167		Os.49105.1.S1_at	4985.18	1.81851	0.0001		Ta.10859.2.A1_at	9911.62	1.26566	0.0302		Contig16494_at	3859.13	1.33636	0.0331
264671_at	3652.96	1.36426	0.0168		OsAffx.6350.1.S1_at	4726.01	1.81884	0.0001		Ta.21309.1.S1_at	9911.26	1.80213	0.0302		Contig9041_s_at	3858.66	1.35833	0.0331
246953_at	3653.27	1.38064	0.0168		OsAffx.11919.1.S1_s_at	4956.49	1.81884	0.0001		Ta.11925.1.A1_at	9918.87	1.18807	0.0303		Contig11461_s_at	3858.2	1.40449	0.0331
252527_at	3650.81	1.51515	0.0168		Os.18064.1.S1_at	4515.57	1.81917	0.0001		Ta.18152.1.S1_a_at	9916.82	1.38313	0.0303		EBpi05_SQ002_I18_s_at	3860.59	1.42633	0.0332
249978_at	3657.92	1.33227	0.0169		Os.51291.1.S1_at	4337.46	1.82382	0.0001		TaAffx.108384.1.S1_s_at	9919.68	1.43184	0.0303		rbaal24i07_x_at	3862.27	1.41263	0.0334
257262_at	3656.55	1.33422	0.0169		Os.19553.1.S1_at	4551.8	1.82482	0.0001		Ta.10018.1.S1_at	9919.58	1.59847	0.0303		HVSMEm0019L10r2_s_at	3865.19	1.29483	0.0335
260870_at	3656.27	1.37931	0.0169		Os.33816.1.S1_at	4802.25	1.82815	0.0001		Ta.12654.1.S1_at	9922.74	1.18078	0.0304		Contig6533_at	3866	1.26199	0.0336
258575_at	3655.04	1.71145	0.0169		Os.6177.1.S2_a_at	5139.1	1.83419	0.0001		Ta.4795.2.A1_s_at	9925.48	1.02082	0.0305		Contig12509_at	3865.15	1.30822	0.0336
261023_at	3662.68	1.14403	0.017		OsAffx.3088.1.S1_at	4427.02	1.84366	0.0001		Ta.6060.2.S1_at	9924.87	1.22489	0.0305		Contig13808_at	3865.72	1.37988	0.0336
262495_at	3658.76	1.34463	0.017		Os.14497.1.S1_at	5012.94	1.84468	0.0001		TaAffx.113515.1.S1_at	9928.13	1.82849	0.0305		Contig4419_at	3868.67	1.11359	0.0338
247722_at	3659.69	1.34844	0.017		OsAffx.14375.1.S1_at	5130.84	1.84468	0.0001		Ta.5541.3.S1_at	9931.33	1.33743	0.0306		Contig14920_at	3868.94	1.39997	0.0338
263669_at	3661.15	1.53351	0.017		OsAffx.32032.4.S1_s_at	5109.48	1.8457	0.0001		Ta.20297.1.S1_at	9929.98	3.43997	0.0306		Contig4531_at	3870.57	1.37798	0.0339
245854_at	3660.43	1.58403	0.017		OsAffx.14410.1.S1_s_at	4279.24	1.84638	0.0001		TaAffx.50797.1.A1_at	9943.45	1.15075	0.0309		Contig10122_at	3870.19	1.38696	0.0339
251321_at	3662.13	1.3132	0.0171		Os.9021.2.S1_at	4608.99	1.85219	0.0001		TaAffx.128643.2.A1_at	9942.78	1.53468	0.0309		Contig8790_at	3871.98	1.33833	0.034
248008_at	3664.91	1.33726	0.0171		Os.9212.1.S1_at	4701.5	1.85288	0.0001		TaAffx.130148.1.S1_s_at	9944.92	1.13276	0.031		Contig20754_at	3871.83	1.31372	0.0341
255066_at	3662.97	1.38658	0.0171		Os.17199.1.S1_at	5092.02	1.85288	0.0001		TaAffx.128510.4.S1_x_at	9950.38	1.00331	0.0311		Contig3904_at	3874.91	1.38064	0.0342
265799_at	3664.41	1.51149	0.0171		Os.55441.1.S1_at	4262.38	1.85598	0.0001		TaAffx.108765.1.S1_at	9963.21	1.06815	0.0314		Contig3835_s_at	3874.41	1.39841	0.0342
254850_at	3662.49	1.53941	0.0171		Os.25156.1.A1_at	4586.34	1.85701	0.0001		TaAffx.131999.1.S1_at	9965.16	1.14364	0.0314		Contig11675_s_at	3876.23	1.37419	0.0343
249359_at	3667.54	1.28254	0.0172		Os.6009.3.S1_a_at	4590.96	1.8577	0.0001		Ta.22984.1.S1_x_at	9962.43	1.34535	0.0314		Contig3287_x_at	3878.56	1.1274	0.0345
252323_at	3667.45	1.36855	0.0172		Os.12167.1.S1_at	4738.08	1.8577	0.0001		Ta.5384.1.A1_at	9962.28	1.44009	0.0314		Contig11727_at	3880.93	1.37043	0.0345
248744_at	3666.24	1.5024	0.0172		Os.12646.1.S1_at	5036.87	1.86776	0.0001		Ta.9881.1.S1_at	9960.13	1.52323	0.0314		Contig20169_at	3879.78	1.39063	0.0345
256014_at	3670.59	1.49678	0.0173		Os.8768.1.S1_a_at	4480.94	1.86811	0.0001		Ta.23814.1.S1_at	9972.24	1.1655	0.0317		Contig24508_at	3882.03	1.36036	0.0346
257484_at	3671.15	1.59413	0.0173		OsAffx.32055.1.S1_at	4796.4	1.87512	0.0001		Ta.8258.1.S1_x_at	9976.25	1.8379	0.0318		ChlorContig4_at	3882.53	1.36874	0.0346
248553_at	3670	1.63185	0.0173		OsAffx.3602.1.S1_at	4271.07	1.87582	0.0001		Ta.9117.1.A1_at	9982.28	1.46284	0.0319		Contig20916_at	3880.68	1.37043	0.0346
253198_at	3672.62	1.52695	0.0174		OsAffx.29543.1.S1_x_at	5063.92	1.87652	0.0001		TaAffx.22908.1.S1_at	9986.57	1.12233	0.032		Contig10557_s_at	3882	1.38639	0.0346
244901_at	3676.03	1.32608	0.0175		Os.27482.1.A1_at	4762.97	1.87793	0.0001		TaAffx.109581.3.S1_s_at	9994.07	1.69062	0.0322		Contig9036_at	3879.76	1.41443	0.0346
266182_at	3676.66	1.39762	0.0176		OsAffx.2760.1.S1_at	4427.08	1.88253	0.0001		Ta.3922.1.S1_at	10004.6	1.28849	0.0325		EBro02_SQ002_C17_s_at	3883.83	1.28041	0.0347
252166_at	3681.07	1.36017	0.0178		Os.52483.1.S1_at	4655.96	1.89072	0.0001		Ta.25566.1.S1_at	10008.9	1.19617	0.0326		Contig24512_at	3884.7	1.386	0.0347
266572_at	3681.26	1.41563	0.0178		Os.55283.1.S1_at	5000.19	1.89107	0.0001		Ta.8688.1.A1_at	10010.4	1.47254	0.0326		S0001000007H12F1_at	3885.77	1.38927	0.0348
256033_at	3680.19	1.48412	0.0178		Os.27001.2.S1_at	5049.33	1.89107	0.0001		Ta.9059.1.S1_a_at	10011.4	1.06101	0.0327		Contig7057_at	3886.8	1.42187	0.0349
255994_at	3682.33	1.42837	0.0179		Os.11225.1.S1_at	4597.26	1.89179	0.0001		TaAffx.115144.1.S1_at	10016.3	1.21581	0.0327		Contig15509_at	3888.29	1.31113	0.035
256808_at	3685.2	1.64069	0.018		Os.18881.1.S1_at	4854.52	1.89251	0.0001		TaAffx.81871.1.S1_at	10013.9	1.36054	0.0327		Contig14179_at	3889.53	1.26295	0.0351
250874_at	3684.29	1.73671	0.018		Os.51063.1.S1_at	4570.62	1.89466	0.0001		TaAffx.97429.1.S1_at	10023.7	1.13404	0.0329		Contig15000_at	3889.22	1.36091	0.0351
248153_at	3685.81	1.32293	0.0181		Os.6142.1.S1_s_at	4564.8	1.89681	0.0001		Ta.11612.1.A1_at	10022.1	1.17165	0.0329		HS08K24u_at	3889.81	1.3986	0.0351
249806_at	3687.39	1.38677	0.0181		Os.36834.1.S1_at	4567.76	1.90367	0.0001		Ta.11043.1.A1_at	10028.2	1.02375	0.0331		Contig9479_s_at	3891.11	1.26056	0.0352
246189_at	3686.43	1.5067	0.0181		Os.47971.1.A1_at	4692.94	1.90658	0.0001		TaAffx.55188.1.S1_at	10035.2	1.82815	0.0331		Contig5003_at	3891.83	1.41363	0.0353
267489_s_at	3688.31	1.54273	0.0181		Os.6177.3.S1_at	4299.91	1.91278	0.0001		Ta.5682.1.S1_at	10044.3	1.06078	0.0334		Contig18034_at	3893.24	1.42248	0.0353
264851_at	3689.83	1.42674	0.0182		Os.53982.1.S1_at	4336.6	1.91681	0.0001		TaAffx.58525.1.S1_at	10048.4	1.12511	0.0334		Contig23293_at	3894.99	1.37912	0.0354
250385_at	3689.99	1.638	0.0182		Os.16414.1.S1_x_at	5024.45	1.91718	0.0001		Ta.25758.1.A1_at	10045.1	1.14969	0.0334		Contig9342_at	3896.34	1.03252	0.0355
247041_at	3697.19	1.25786	0.0184		Os.9355.1.S1_at	4472.86	1.92086	0.0001		Ta.27746.1.S1_at	10046.9	1.40944	0.0334		Contig22289_at	3897.9	1.21951	0.0355
248579_at	3695.74	1.53586	0.0184		OsAffx.7280.1.S1_at	4698.01	1.92345	0.0001		Ta.25321.2.A1_a_at	10051.1	1.05977	0.0335		Contig5712_at	3896.3	1.29299	0.0355
250476_at	3700.15	1.30276	0.0185		Os.8753.1.S1_at	4790.19	1.93087	0.0001		Ta.11598.1.A1_at	10052.9	1.18652	0.0336		HG01F14u_s_at	3896.84	1.36221	0.0355
258731_at	3700.49	1.49858	0.0185		OsAffx.19484.1.S1_at	4987.85	1.93349	0.0001		TaAffx.111712.1.S1_at	10059.8	1.10656	0.0338		rbaal35o24_at	3899.79	1.18652	0.0357
251225_at	3700.55	1.55521	0.0185		Os.17823.1.S1_a_at	4924.74	1.93424	0.0001		TaAffx.128848.1.S1_at	10062.2	1.32118	0.0338		HS07G21u_s_at	3900.78	1.35593	0.0357
263010_at	3697.77	1.57085	0.0185		OsAffx.12064.1.S1_at	5115.26	1.93723	0.0001		TaAffx.6814.1.S1_at	10061.4	2.17202	0.0338		Contig13417_at	3901.43	1.36054	0.0358
252482_at	3697.11	1.61551	0.0185		Os.16068.2.S1_at	4999.77	1.94363	0.0001		Ta.30377.1.S1_at	10065.1	1.01399	0.0339		Contig6173_at	3902.57	1.39743	0.0358
252745_at	3701.53	1.43021	0.0186		Os.5195.1.S1_at	4963.39	1.95084	0.0001		Ta.7357.1.S1_at	10069.1	1.01729	0.0339		HW08B16u_s_at	3902.51	1.40449	0.0358
248289_at	3700.09	1.50015	0.0186		Os.536.1.S1_at	4768.88	1.95198	0.0001		Ta.11319.1.A1_at	10070.3	1.14811	0.0339		HU14G08u_at	3903.57	1.4403	0.0358
249581_at	3703.04	1.10266	0.0187		OsAffx.2612.1.S1_at	4967.36	1.95733	0.0001		Ta.1290.2.S1_at	10066.6	1.33618	0.0339		Contig9566_at	3903.42	1.27992	0.0359
261832_at	3706.97	1.18892	0.0189		Os.26994.1.A1_at	5118.25	1.95771	0.0001		Ta.9875.1.S1_at	10069	1.34499	0.0339		Contig14361_at	3905.44	1.40489	0.0359
246568_at	3707.82	1.38466	0.0189		Os.20773.1.S1_at	4641.57	1.96078	0.0001		TaAffx.115505.1.S1_x_at	10073.3	1.06644	0.034		Contig24583_at	3911.99	1.12752	0.0364
251227_at	3707.36	1.53116	0.0189		Os.51762.1.S1_at	4606.73	1.96348	0.0001		Ta.9335.1.S1_at	10075.8	1.03178	0.0341		Contig5687_s_at	3912.14	1.34753	0.0364
252076_at	3712.24	1.19446	0.0191		Os.14571.1.S1_at	4450.77	1.9658	0.0001		TaAffx.121281.1.A1_at	10080.1	1.16347	0.0342		Contig10137_at	3914.63	1.1566	0.0366
262629_at	3713.36	1.31044	0.0191		Os.16958.1.S1_at	4747.89	1.96618	0.0001		Ta.5333.1.S1_at	10087.3	1.10828	0.0345		Contig842_x_at	3920.35	1.03573	0.037
251721_s_at	3713.72	1.49522	0.0191		OsAffx.29121.1.S1_at	4609.47	1.96889	0.0001		Ta.10068.1.S1_at	10087.9	1.71438	0.0345		Contig6242_at	3923.7	1.07354	0.0371
259169_at	3714.51	1.42796	0.0192		Os.42305.2.S1_x_at	4247.08	1.972	0.0001		Ta.8258.2.S1_at	10093.2	1.82882	0.0346		Contig10306_s_at	3922.07	1.34012	0.0371
258856_at	3715.67	1.30174	0.0193		Os.52689.1.S1_at	4552.55	1.98177	0.0001		TaAffx.31501.1.S1_at	10095.2	1.96541	0.0347		Contig18428_at	3921.41	1.365	0.0371
256569_at	3717.74	1.30463	0.0193		Os.35827.1.S1_at	4513.86	2.0008	0.0001		Ta.1966.1.S1_x_at	10117.2	1.02229	0.0353		Contig4773_at	3923.13	1.39256	0.0371
260038_at	3727.53	1.15513	0.0198		Os.54989.1.S1_at	4793.37	2.01167	0.0001		Ta.11239.1.A1_at	10112.1	1.15407	0.0353		Contig10142_at	3925.93	1.29349	0.0372
255622_at	3729.22	1.31544	0.0199		Os.26856.1.S1_at	4772.25	2.01369	0.0001		Ta.21650.1.A1_at	10116.6	1.51446	0.0354		Contig428_at	3924.42	1.37024	0.0372
256249_at	3730.18	1.6239	0.0199		Os.54369.1.S1_at	4501.96	2.02061	0.0001		Ta.5818.3.S1_x_at	10122.4	1.17069	0.0355		Contig13801_at	3924.5	1.37174	0.0372
260770_at	3734.67	1.213	0.0202		Os.27797.1.A1_at	4287.75	2.0247	0.0001		Ta.6084.1.S1_at	10122.2	1.52975	0.0355		Contig8355_at	3929.38	1.13973	0.0375
256091_at	3735.21	1.29099	0.0202		Os.25521.2.S1_x_at	4896.97	2.02716	0.0001		TaAffx.112043.1.S1_at	10123.9	1.09505	0.0356		HD04D15u_at	3930.62	1.29971	0.0375
245861_at	3734.46	1.29282	0.0202		OsAffx.30872.1.S1_s_at	4330.55	2.03293	0.0001		Ta.11576.1.A1_at	10128.6	1.0989	0.0357		Contig6164_at	3929.81	1.39997	0.0375
260936_at	3737.18	1.40746	0.0203		OsAffx.17036.1.S1_at	5102.76	2.04625	0.0001		Ta.27657.9.S1_at	10127.5	1.20948	0.0357		Contig14054_at	3933.22	1.13598	0.0377
262656_at	3739.55	1.25723	0.0204		Os.22000.1.S1_at	4550.56	2.04708	0.0001		Ta.8450.1.S1_x_at	10132	1.07216	0.0358		Contig17478_at	3932.9	1.35099	0.0377
257293_at	3739.79	1.36575	0.0204		Os.27224.2.A1_at	4662.2	2.04708	0.0001		Ta.25514.1.S1_s_at	10134.6	1.08814	0.0358		Contig10822_at	3934.99	1.32996	0.0378
248255_at	3739	1.38141	0.0204		Os.9660.1.S1_at	4943.63	2.05381	0.0001		Ta.6896.1.A1_x_at	10138	1.04286	0.036		Contig1072_s_at	3935.69	1.40924	0.0378
266359_at	3738.76	1.44321	0.0204		Os.26864.2.S1_x_at	4895.93	2.06356	0.0001		Ta.21353.2.S1_at	10142.2	1.0543	0.0361		Contig7602_s_at	3935.33	1.42268	0.0378
246343_at	3738.28	1.47514	0.0204		Os.623.1.S1_x_at	4241.15	2.06954	0.0001		TaAffx.13303.1.S1_at	10142.4	1.61734	0.0361		Contig8159_at	3937.24	1.32873	0.0379
259615_at	3738.78	1.51999	0.0204		Os.24548.1.A1_at	5071.77	2.07814	0.0001		Ta.16678.1.S1_at	10143.8	1.12007	0.0362		Contig8934_at	3937.11	1.40528	0.0379
262407_at	3740.34	1.60539	0.0204		Os.24995.1.S1_a_at	4320.33	2.0982	0.0001		Ta.14588.1.S1_x_at	10149.5	1.04624	0.0363		Contig17310_at	3938.73	1.3468	0.038
264746_at	3740.81	1.4039	0.0205		Os.11458.1.S1_at	5029.28	2.1097	0.0001		Ta.1929.1.S1_at	10154.1	1.00614	0.0364		Contig1138_at	3940.02	1.32714	0.0381
260626_at	3743.04	1.61082	0.0206		OsAffx.23903.2.S1_s_at	4790.91	2.11238	0.0001		TaAffx.10989.1.S1_at	10157.1	1.01471	0.0364		Contig2267_s_at	3941.56	1.38773	0.0382
261176_at	3743.15	1.64853	0.0206		Os.7366.1.S1_at	4657.35	2.11461	0.0001		Ta.12974.1.S1_at	10154.7	1.06576	0.0364		Contig695_s_at	3943.53	1.32485	0.0383
253017_at	3744.8	1.4403	0.0207		Os.11830.1.S1_at	4468.18	2.13447	0.0001		Ta.22349.1.S1_at	10154.7	1.08802	0.0364		Contig8604_at	3941.95	1.37646	0.0383
262875_at	3748.22	1.05843	0.0209		Os.26441.1.S1_s_at	4969.13	2.14316	0.0001		TaAffx.22459.1.S1_at	10156	1.44509	0.0364		Contig8064_at	3943.31	1.33726	0.0384
249910_at	3747.57	1.27943	0.0209		OsAffx.16782.1.S1_at	4566.94	2.14546	0.0001		Ta.10387.1.A1_at	10172.9	1.03842	0.037		Contig7254_s_at	3945.95	1.19789	0.0385
265192_at	3749.23	1.42146	0.0209		OsAffx.24953.1.S1_s_at	4744.79	2.1815	0.0001		Ta.16204.1.S1_x_at	10175.2	1.21124	0.0371		Contig17239_at	3947.86	1.36799	0.0386
255496_at	3747.93	1.47863	0.0209		Os.14088.1.S1_at	4877.02	2.19829	0.0001		Ta.4508.3.S1_a_at	10175.5	1.48017	0.0371		Contig8561_at	3950.14	1.38485	0.0388
250053_at	3748.46	1.55039	0.0209		Os.48017.1.S1_x_at	4588.79	2.2041	0.0001		Ta.25839.1.A1_a_at	10178.3	1.09517	0.0372		Contig16574_at	3952.72	1.2604	0.039
254225_at	3751.45	1.48787	0.0211		Os.57028.1.S1_at	4326.37	2.25175	0.0001		Ta.22493.1.S1_x_at	10183	1.13199	0.0372		Contig8978_at	3952.93	1.33032	0.039
264289_at	3753.53	1.59974	0.0212		Os.26828.2.S1_at	4557.1	2.27583	0.0001		TaAffx.7955.1.S1_at	10181.8	1.153	0.0372		Contig14729_at	3954.95	1.37533	0.0391
253114_at	3755.19	1.52952	0.0213		Os.30547.1.S1_at	4680.92	2.32775	0.0001		Ta.1764.1.S1_at	10185.3	1.3574	0.0373		Contig10361_at	3957.31	1.21818	0.0393
266288_s_at	3753.96	1.57233	0.0213		Os.54377.1.S1_at	4789.49	2.36463	0.0001		Ta.23671.1.S1_x_at	10195.4	1.0725	0.0376		HS09O21u_at	3958.27	1.37212	0.0394
245348_at	3756.81	1.08885	0.0214		Os.11935.1.S1_at	4266.89	2.39464	0.0001		Ta.10587.1.A1_at	10199.6	1.72384	0.0377		AFFX-r2-Bs-dap-M_at	3958.7	1.40076	0.0394
262678_at	3758.28	1.32188	0.0215		Os.52191.1.A1_at	5003.19	2.41371	0.0001		Ta.5165.2.A1_a_at	10206.5	1.04954	0.0379		Contig17642_at	3961.05	1.35925	0.0396
261407_at	3758.21	1.4403	0.0215		Os.53457.1.S1_at	4907.71	2.46609	0.0001		Ta.9888.1.A1_at	10204.1	1.54536	0.0379		Contig20244_at	3960.19	1.38985	0.0396
248817_at	3760.15	1.61447	0.0216		Os.15247.1.S1_s_at	5439.96	1.04723	0.0002		TaAffx.54157.2.S1_at	10209.8	1.21139	0.038		Contig9932_at	3962.45	1.41064	0.0397
267579_at	3761.75	1.68152	0.0217		Os.16404.1.S1_at	5342.28	1.07654	0.0002		Ta.21660.1.S1_at	10219.2	1.13533	0.0384		Contig11681_at	3964.53	1.36388	0.0398
257654_at	3765.59	1.11582	0.0218		OsAffx.13195.1.S1_at	5364.34	1.07956	0.0002		Ta.5350.1.S1_at	10225.1	1.06655	0.0385		Contig11076_at	3965.33	1.23168	0.0399
247937_at	3764.72	1.47319	0.0218		Os.27545.1.S1_at	5238.89	1.09325	0.0002		Ta.13510.1.S1_at	10226	1.0826	0.0385		HVSMEa0006D18r2_s_at	3966.78	1.35759	0.04
258565_at	3769.86	1.26231	0.0219		Os.34556.1.S1_at	5363.63	1.10963	0.0002		Ta.24098.1.S1_at	10222.9	1.08684	0.0385		Contig9125_at	3968.22	1.34862	0.0401
254926_at	3764.37	1.29166	0.0219		Os.27155.1.S1_at	5419.86	1.16442	0.0002		Ta.13467.1.S1_at	10224.4	1.18652	0.0385		HVSMEa0017O08r2_at	3969.95	1.40509	0.0402
265476_at	3769.92	1.3344	0.0219		Os.25811.1.S1_at	5399.32	1.22115	0.0002		Ta.16280.1.S1_at	10225.2	1.30497	0.0385		rbasd18c22_s_at	3971.19	1.37703	0.0403
247430_at	3766.92	1.37988	0.0219		Os.39617.1.S1_at	5356.98	1.24208	0.0002		Ta.12298.1.A1_at	10229.8	1.03477	0.0386		Contig19858_at	3974.22	1.33565	0.0405
264204_at	3766.84	1.38198	0.0219		Os.18022.1.S1_at	5338.19	1.25345	0.0002		Ta.16181.1.S1_at	10230.7	1.16904	0.0386		Contig21378_at	3974	1.41844	0.0405
260129_at	3764.49	1.38293	0.0219		Os.6020.1.S1_at	5397.23	1.27796	0.0002		TaAffx.54721.1.S1_at	10233.3	1.04723	0.0387		Contig20887_s_at	3976.6	1.36799	0.0407
259500_at	3765.42	1.44196	0.0219		Os.27331.1.S1_at	5286.59	1.30976	0.0002		TaAffx.21775.1.S1_at	10237	1.14548	0.0387		Contig3606_at	3977.96	1.40174	0.0408
260486_at	3771.91	1.14758	0.022		Os.9825.1.S1_at	5376.23	1.32083	0.0002		Ta.2019.1.S1_x_at	10235.8	1.70068	0.0387		Contig11968_at	3980.2	1.34282	0.0409
259997_at	3770.85	1.35026	0.022		Os.49475.1.S1_at	5345.87	1.3282	0.0002		Ta.5902.1.A1_at	10243.8	1.06485	0.0388		Contig2925_at	3981.65	1.37344	0.041
248983_at	3769.83	1.36911	0.022		Os.6671.2.S1_x_at	5423.25	1.33797	0.0002		Ta.19155.1.S1_s_at	10238.1	1.20236	0.0388		Contig9121_at	3982.47	1.09123	0.0411
258345_at	3775.28	1.41123	0.022		Os.40338.1.S1_at	5282.44	1.34644	0.0002		Ta.6205.1.S1_at	10242.6	1.33262	0.0388		Contig16358_at	3983.98	1.33511	0.0411
253273_at	3772.41	1.47842	0.022		Os.54859.1.S1_at	5419.51	1.34935	0.0002		Ta.8220.3.S1_x_at	10241.8	1.85254	0.0388		Contig6850_at	3983.81	1.36556	0.0411
248270_at	3774.2	1.49276	0.022		OsAffx.15787.2.S1_s_at	5410.35	1.35172	0.0002		Ta.15863.1.A1_at	10245.7	1.33138	0.0389		Contig15750_at	3983.77	1.37287	0.0412
253714_at	3772.19	1.60436	0.022		Os.7327.1.S2_a_at	5283.85	1.36968	0.0002		Ta.10698.1.A1_s_at	10242.6	1.33174	0.0389		HV14I04u_s_at	3984.96	1.44051	0.0412
267596_s_at	3775.17	1.20091	0.0221		Os.9152.1.S1_at	5169.28	1.37118	0.0002		Ta.25687.1.S1_at	10243.1	1.79147	0.0389		Contig12727_at	3985.75	1.39179	0.0413
249688_at	3776.6	1.46284	0.0221		Os.15708.1.S1_a_at	5440.43	1.37514	0.0002		TaAffx.28047.1.S1_at	10253.1	3.22061	0.0391		Contig12656_s_at	3988.02	1.30907	0.0415
248037_at	3780.82	1.26279	0.0222		Os.28769.1.S2_at	5201.22	1.37722	0.0002		Ta.13568.1.S1_at	10256.9	1.00614	0.0392		Contig5454_at	3988.83	1.3459	0.0415
262160_at	3777.49	1.36799	0.0222		Os.26977.1.A1_at	5169.51	1.38102	0.0002		Ta.39.2.S1_at	10257.5	1.22399	0.0392		Contig10352_at	3990.74	1.26231	0.0417
256892_at	3781.26	1.39237	0.0222		Os.57189.1.S1_at	5300.92	1.38293	0.0002		Ta.10698.1.A1_at	10262.6	1.18765	0.0393		rbaal17n22_s_at	3991.35	1.31839	0.0417
259012_at	3779.82	1.42755	0.0222		Os.4156.1.S1_at	5344.55	1.38389	0.0002		Ta.7326.2.S1_at	10263.9	1.55352	0.0393		Contig6910_at	3991.39	1.33316	0.0417
259146_at	3780.15	1.45836	0.0222		Os.5263.2.S1_x_at	5383.71	1.38562	0.0002		Ta.21926.1.S1_x_at	10265.6	1.0591	0.0394		Contig26333_at	3989.89	1.35943	0.0417
253140_at	3777.68	1.50534	0.0222		Os.31112.3.S1_at	5152.43	1.39179	0.0002		Ta.21613.1.S1_at	10270.1	1.12587	0.0395		Contig7315_at	3992.39	1.28667	0.0418
253137_at	3777.37	1.50693	0.0222		OsAffx.23851.1.S1_s_at	5252.55	1.39179	0.0002		Ta.756.1.S1_a_at	10278	1.03972	0.0397		Contig10140_s_at	3991.31	1.29735	0.0418
264220_at	3782.63	1.27861	0.0223		Os.28578.1.S1_at	5183.19	1.3986	0.0002		Ta.10174.1.A1_at	10275.6	1.12108	0.0397		HVSMEk0004C11r2_s_at	3993.58	1.353	0.0418
266743_at	3784.56	1.55885	0.0224		Os.11194.1.S1_at	5333.61	1.40845	0.0002		Ta.11221.2.A1_at	10279.2	1.13727	0.0397		HV05P16u_at	3995.01	1.28041	0.042
250541_at	3790.24	1.91755	0.0227		Os.56076.1.S1_at	5290.53	1.41243	0.0002		Ta.6632.1.S1_at	10276.2	1.17454	0.0397		rbaal12h24_at	3996.55	1.30124	0.0421
261819_at	3791.02	1.52091	0.0228		Os.7210.1.S1_at	5433.25	1.41343	0.0002		Ta.1581.1.A1_at	10276.7	1.32083	0.0397		Contig16161_at	3996.24	1.35465	0.0421
249771_at	3791.32	1.77211	0.0228		Os.5657.2.S1_at	5351.45	1.42755	0.0002		Ta.14442.1.S1_at	10275.3	1.48214	0.0397		Contig4214_at	3998.73	1.36054	0.0422
266156_at	3793.96	1.3693	0.0229		Os.15045.1.S1_at	5361.76	1.42959	0.0002		Ta.9921.1.S1_at	10278.3	1.66945	0.0397		Contig14611_at	3999.82	1.31441	0.0423
248540_at	3796.67	1.12956	0.0231		Os.8870.1.S1_s_at	5251.65	1.43554	0.0002		TaAffx.36710.1.S1_at	10291.5	1.33869	0.0402		Contig11213_at	4001.78	1.30497	0.0425
247072_at	3797.81	1.15447	0.0231		Os.50656.1.S1_x_at	5255.06	1.43823	0.0002		Ta.6021.1.S1_at	10299.7	1.09541	0.0405		Contig21767_at	4001.56	1.36258	0.0425
263379_at	3796.09	1.31113	0.0231		Os.20077.1.S1_at	5174.7	1.43926	0.0002		Ta.9987.1.S1_x_at	10300	1.17938	0.0405		HV_CEb0017H21r2_at	4002.71	1.32732	0.0426
260627_at	3797.49	1.53116	0.0231		Os.7103.1.S1_at	5178.68	1.45815	0.0002		Ta.17888.1.S1_at	10307.3	1.00827	0.0407		Contig24914_at	4004.29	1.36444	0.0426
266835_at	3800.15	1.50128	0.0232		Os.28549.1.S1_at	5336.38	1.45836	0.0002		Ta.6013.1.S1_at	10305.6	1.10241	0.0407		Contig1926_at	4004.98	1.17744	0.0427
254335_at	3801.29	1.38735	0.0233		Os.22597.1.S1_at	5379.66	1.45943	0.0002		Ta.1678.1.S1_at	10305.9	1.17523	0.0407		Contig4782_s_at	4006.63	1.28667	0.0428
254263_at	3803.36	1.39159	0.0233		Os.14913.2.S1_x_at	5317.3	1.46628	0.0002		Ta.27710.3.A1_a_at	10304.3	2.09249	0.0407		HD03P17u_at	4006.73	1.41223	0.0428
255049_at	3802.61	1.74886	0.0233		Os.33798.2.S1_x_at	5271.48	1.46886	0.0002		Ta.8468.1.S1_x_at	10310.7	1.00664	0.0408		Contig7298_at	4007.93	1.30446	0.0429
256576_at	3803.1	1.86706	0.0234		Os.52568.1.S1_at	5364.58	1.47341	0.0002		Ta.4744.1.S1_at	10308.7	1.04286	0.0408		HV_CEb0003J19r2_at	4009.53	1.20977	0.043
265720_at	3806.26	1.3089	0.0235		OsAffx.14027.1.S1_at	5410.68	1.47623	0.0002		TaAffx.23544.2.S1_at	10312.7	1.00878	0.0409		Contig9976_at	4010.36	1.34626	0.043
250527_at	3806.22	1.51286	0.0236		Os.11631.1.S1_at	5420.08	1.47645	0.0002		Ta.10329.9.S1_a_at	10315.3	1.20106	0.0409		Contig5438_s_at	4011.99	1.32732	0.0431
249306_at	3808.83	1.28057	0.0237		Os.11885.1.S1_at	5250.7	1.4892	0.0002		Ta.8680.1.A1_at	10317.4	1.07504	0.041		HS05I23r_s_at	4011.19	1.38179	0.0431
258181_at	3808.3	1.30124	0.0237		Os.9558.1.S1_s_at	5149.59	1.49835	0.0002		Ta.24759.1.S1_at	10315.2	1.09325	0.041		Contig16617_at	4012.62	1.39606	0.0431
261919_at	3809.88	1.34499	0.0238		Os.6279.1.A1_at	5359.02	1.5006	0.0002		Ta.9983.2.S1_at	10317.3	1.12372	0.041		Contig9300_at	4013.25	1.23885	0.0432
257970_at	3810.88	1.42328	0.0238		OsAffx.22672.1.S1_at	5186.38	1.51883	0.0002		Ta.21139.1.A1_at	10319.1	1.30804	0.0411		Contig13146_at	4015.05	1.3637	0.0435
266719_at	3813.26	1.17536	0.0239		Os.23416.2.S1_at	5157.92	1.52022	0.0002		Ta.4014.2.S1_at	10320.2	1.43761	0.0411		HV_CEb0004J18r2_at	4018.4	1.24938	0.0438
254300_at	3812.77	1.3541	0.0239		OsAffx.22906.1.S1_at	5271.97	1.53257	0.0002		TaAffx.110026.1.S1_at	10321.3	1.67308	0.0411		HA07l21r_s_at	4019.02	1.36537	0.0438
266962_at	3813.59	1.44092	0.024		Os.49632.1.S1_a_at	5422.32	1.53516	0.0002		Ta.22565.1.S1_x_at	10322.6	1.81159	0.0411		HVSMEm0003C21r2_at	4019.07	1.39958	0.0438
266448_s_at	3814.84	1.5108	0.024		Os.9950.1.S1_at	5231.1	1.54416	0.0002		Ta.16062.1.S1_at	10325.3	1.09685	0.0412		Contig18036_at	4022.55	1.30191	0.044
255626_at	3817.26	1.33422	0.0241		Os.27290.1.A1_at	5194.73	1.54967	0.0002		TaAffx.132325.1.A1_at	10325.2	1.16727	0.0412		Contig10832_s_at	4023.1	1.30514	0.044
248445_at	3817.14	1.35483	0.0242		Os.7631.1.S1_at	5153.49	1.55015	0.0002		TaAffx.13395.1.A1_at	10326.7	1.22534	0.0412		Contig7450_at	4024.39	1.22474	0.0442
257892_at	3821.31	1.33797	0.0243		OsAffx.11963.1.S1_at	5205.48	1.55039	0.0002		Ta.6425.1.A1_at	10326.6	1.53421	0.0412		Contig9412_at	4025.01	1.36556	0.0442
246451_at	3820.88	1.59008	0.0243		Os.54676.1.S1_at	5365.08	1.55159	0.0002		TaAffx.12813.1.A1_at	10330.4	1.02543	0.0413		Contig6043_at	4026.18	1.15181	0.0443
249165_at	3823.72	1.36407	0.0245		Os.55407.1.S1_at	5402.62	1.58203	0.0002		TaAffx.29889.1.S1_at	10330.7	1.20642	0.0413		Contig23673_at	4026.43	1.1562	0.0443
255664_at	3824.84	1.63425	0.0245		Os.54299.1.S1_at	5295.45	1.58403	0.0002		Ta.14983.1.S1_at	10338.7	1.11025	0.0416		HVSMEi0012H03r2_at	4031.9	1.29483	0.0449
252411_at	3827.31	1.17869	0.0246		Os.7693.1.S1_s_at	5190.27	1.58604	0.0002		Ta.7625.1.S1_x_at	10341.1	1.13598	0.0416		Contig8695_at	4033.15	1.37495	0.045
266225_at	3825.3	1.28123	0.0246		Os.23067.1.S1_at	5229.83	1.58907	0.0002		TaAffx.120246.1.S1_x_at	10339.8	1.28999	0.0416		rbaal21f05_s_at	4033.04	1.54154	0.045
246020_at	3826.54	1.28932	0.0246		Os.15957.1.S1_at	5376.25	1.59008	0.0002		Ta.10704.1.A1_at	10345.3	1.13212	0.0418		HX01N16w_s_at	4034.23	1.31718	0.0451
267374_at	3827.66	1.40924	0.0246		Os.10379.1.S1_at	5318.64	1.59109	0.0002		Ta.19463.1.S1_at	10346.9	1.45243	0.0418		Contig1639_at	4035.63	1.15009	0.0453
246763_at	3827.85	1.43719	0.0246		Os.14775.1.S1_at	5288.36	1.59566	0.0002		Ta.324.2.S1_x_at	10352.2	1.288	0.042		Contig9046_at	4036.17	1.2604	0.0453
248766_at	3829.77	1.35117	0.0247		Os.18261.1.S1_at	5335.22	1.59744	0.0002		TaAffx.42864.1.S1_at	10351.3	1.32363	0.042		Contig7336_s_at	4036.41	1.32328	0.0453
248565_at	3831.23	1.35428	0.0247		Os.54612.1.A1_at	5227.3	1.59949	0.0002		Ta.14740.1.S1_at	10356.6	1.09745	0.0421		Contig26389_at	4037.45	1.02923	0.0454
245734_at	3829.5	1.37137	0.0247		OsAffx.15402.1.S1_at	5325.8	1.6	0.0002		Ta.24155.2.S1_s_at	10359.6	1.29853	0.0422		Contig4282_at	4038.21	1.27146	0.0454
259081_at	3832.59	1.38735	0.0247		Os.9025.1.A1_s_at	5356.79	1.60488	0.0002		Ta.7101.1.S1_s_at	10367.6	1.18315	0.0426		Contig9614_at	4038.1	1.34953	0.0454
250301_at	3828.94	1.42025	0.0247		Os.26146.1.S1_at	5394.63	1.60849	0.0002		TaAffx.52008.1.S1_at	10374.8	1.32188	0.0428		HV_CEb0004D22r2_at	4038.72	1.38985	0.0454
247045_at	3831.3	1.49723	0.0247		Os.51358.1.S1_at	5426.7	1.60927	0.0002		TaAffx.54294.1.S1_at	10376.6	1.18708	0.0429		Contig14078_at	4037.88	1.34499	0.0455
265450_at	3833.84	1.3914	0.0248		Os.11039.2.S1_x_at	5327.58	1.61917	0.0002		Ta.25874.1.A1_at	10377.9	1.20482	0.0429		Contig3432_s_at	4041.08	1.28966	0.0457
261276_at	3835.04	1.35648	0.0249		Os.24417.3.S1_at	5229.15	1.62075	0.0002		TaAffx.3722.1.S1_at	10379.2	1.28849	0.0429		HVSMEc0001M13f_x_at	4041.06	1.32205	0.0457
263391_at	3838.32	1.06724	0.025		Os.27381.1.S1_at	5296.55	1.62075	0.0002		Ta.9938.1.S1_at	10385.7	1.82249	0.043		Contig3956_at	4045.65	1.28074	0.0461
266600_at	3838.43	1.28222	0.025		Os.8621.1.S1_a_at	5269.6	1.62575	0.0002		Ta.9113.1.S1_a_at	10392.5	1.07863	0.0432		Contig3193_at	4048.05	1.104	0.0463
267268_at	3838.64	1.51768	0.025		Os.10820.1.S1_at	5247.76	1.62628	0.0002		Ta.13166.1.S1_at	10391.7	1.37703	0.0432		Contig11651_at	4048.7	1.30259	0.0463
264006_at	3839.45	1.25976	0.0251		Os.8115.1.S1_at	5150.27	1.62681	0.0002		Ta.26177.2.S1_a_at	10395	1.09854	0.0434		HA14G19r_at	4047.6	1.35318	0.0463
261149_s_at	3844.37	1.33761	0.0253		Os.31778.1.S1_x_at	5382.02	1.63747	0.0002		Ta.3312.1.A1_x_at	10396.7	1.15287	0.0434		Contig20976_at	4048.65	1.35999	0.0463
263404_s_at	3842.91	1.58907	0.0253		Os.54892.1.S1_at	5399.7	1.63773	0.0002		Ta.7475.1.A1_at	10396.1	1.31234	0.0434		bah36j17_s_at	4049.25	1.37893	0.0463
263164_at	3843.38	1.74034	0.0253		Os.54050.1.S1_at	5181.74	1.63854	0.0002		Ta.13336.1.S1_at	10399.2	1.82315	0.0434		Contig5909_at	4048.54	1.38773	0.0463
254919_at	3845.54	1.20453	0.0254		OsAffx.27351.1.S1_at	5191.72	1.64636	0.0002		TaAffx.15847.7.A1_at	10403.5	2.70783	0.0436		Contig9155_s_at	4049.9	1.33726	0.0464
249486_at	3845.6	1.25078	0.0254		Os.51572.1.S1_x_at	5292.32	1.65948	0.0002		Ta.6587.1.S1_a_at	10411.7	1.03638	0.0438		Contig6115_at	4051.25	1.37174	0.0464
246782_at	3845.82	1.27016	0.0254		Os.50432.1.S1_at	5414.37	1.65948	0.0002		Ta.30183.1.S1_at	10410	1.10534	0.0438		Contig3149_at	4051.8	1.34916	0.0465
263424_at	3844.99	1.46049	0.0254		Os.1205.1.S1_at	5150.38	1.66196	0.0002		Ta.4179.1.S1_at	10412.7	1.19432	0.0439		Contig4647_s_at	4051.85	1.37287	0.0465
265454_at	3849.68	1.28222	0.0257		Os.32022.1.S1_at	5153.82	1.66889	0.0002		Ta.7793.1.A1_at	10416.8	1.36407	0.044		Contig11418_at	4053.18	1.38562	0.0466
265457_at	3850.47	1.38639	0.0257		Os.2952.1.S1_x_at	5195.07	1.66889	0.0002		Ta.20517.1.S1_a_at	10415.5	1.36855	0.044		Contig997_x_at	4055.94	1.02807	0.0469
254305_at	3852.43	1.32696	0.0258		OsAffx.29848.1.S1_at	5339.16	1.66973	0.0002		TaAffx.5549.1.S1_at	10428.1	1.04723	0.0443		Contig3502_at	4057.01	1.23854	0.0469
250316_at	3855.74	1.34084	0.026		Os.53953.1.S1_at	5274.64	1.67813	0.0002		Ta.25792.1.S1_at	10430.9	1.13843	0.0444		Contig13930_at	4056.35	1.37212	0.0469
259302_at	3858.31	1.27389	0.0261		Os.53150.1.S1_at	5203.79	1.67983	0.0002		Ta.15138.1.S1_at	10432.1	1.17041	0.0444		Contig12563_s_at	4058.66	1.11869	0.047
260268_at	3858.1	1.29016	0.0261		Os.55754.1.S1_at	5167.37	1.69348	0.0002		Ta.885.1.S1_at	10430.7	1.64555	0.0444		EBro02_SQ002_C17_at	4058.49	1.26056	0.047
248032_at	3858.76	1.63881	0.0261		Os.24469.1.A1_at	5202.62	1.69434	0.0002		Ta.12921.1.S1_x_at	10435.4	1.0014	0.0445		HF13E24r_at	4058.96	1.31891	0.047
247013_at	3860.02	1.36482	0.0262		OsAffx.25768.1.S1_at	5420.06	1.6975	0.0002		Ta.23402.1.S1_at	10438.3	1.14181	0.0446		Contig4617_s_at	4059.01	1.3624	0.047
265425_at	3860.54	1.53069	0.0262		Os.51917.1.S1_at	5434.14	1.70474	0.0002		Ta.6743.2.S1_at	10438	1.26056	0.0446		EBro08_SQ007_K24_at	4057.95	1.36463	0.047
266488_at	3861.93	1.35925	0.0263		Os.55737.1.S1_at	5316.58	1.70999	0.0002		TaAffx.70061.29.S1_at	10439.7	2.71444	0.0446		Contig4910_at	4060.01	1.58028	0.047
266532_at	3861.81	1.38026	0.0263		Os.17393.1.S1_at	5266.8	1.71409	0.0002		Ta.5814.1.S1_at	10452	1.03918	0.045		Contig14100_at	4060.7	1.2647	0.0471
258456_at	3864.03	1.43699	0.0264		Os.35797.1.S1_at	5294.23	1.71497	0.0002		Ta.11787.1.A1_at	10450.2	1.26231	0.045		Contig25063_at	4061.49	1.38581	0.0471
263809_at	3866.33	1.10656	0.0266		Os.7576.1.S1_at	5242.6	1.7188	0.0002		Ta.14066.1.S1_at	10454.6	1.02817	0.0451		Contig19910_at	4063.14	1.36444	0.0473
266351_at	3868.32	1.38351	0.0266		Os.11144.1.S1_at	5221.48	1.72058	0.0002		Ta.9255.1.S1_a_at	10459.5	1.0725	0.0451		Contig5268_s_at	4064.97	1.32661	0.0474
252264_at	3868.15	1.41683	0.0266		OsAffx.26017.1.S1_at	5382.01	1.7343	0.0002		Ta.4713.2.S1_at	10455.9	1.17343	0.0451		Contig5724_at	4064.98	1.38198	0.0474
265902_at	3867.58	1.4652	0.0266		OsAffx.17030.1.S1_at	5403.82	1.73853	0.0002		Ta.10871.1.A1_at	10458	1.18582	0.0451		Contig3967_at	4065.97	1.28337	0.0475
255127_at	3869.1	1.07446	0.0267		OsAffx.31368.1.S1_x_at	5297.25	1.77022	0.0002		Ta.23040.1.A1_at	10454.5	1.67308	0.0451		Contig5153_at	4068.17	1.10023	0.0476
250072_at	3874.87	1.36166	0.027		Os.18573.1.S1_at	5307.17	1.78253	0.0002		Ta.13440.2.S1_s_at	10458	1.03189	0.0452		Contig7928_s_at	4067.14	1.34427	0.0476
250793_at	3877.12	1.15727	0.0271		Os.1182.1.S1_x_at	5196.61	1.79179	0.0002		Ta.6347.3.S1_at	10457.8	1.06724	0.0452		Contig16245_at	4066.78	1.36631	0.0476
252209_at	3877.65	1.82216	0.0271		Os.31128.2.S1_at	5231.14	1.79244	0.0002		Ta.7551.1.A1_a_at	10462.7	1.09878	0.0452		HVSMEf0017C20f2_at	4068.76	1.23198	0.0477
267256_s_at	3880.36	1.13546	0.0272		Os.27438.1.S1_a_at	5252.48	1.79437	0.0002		Ta.1793.1.S1_at	10467.4	1.26263	0.0454		Contig26345_at	4068.97	1.26984	0.0477
264098_at	3878.76	1.42248	0.0272		Os.10146.1.S1_at	5433.76	1.79856	0.0002		Ta.9925.2.S1_at	10469	1.21803	0.0455		Contig3250_at	4072.77	1.35851	0.0481
245039_at	3879.06	1.50943	0.0272		Os.55754.1.S1_x_at	5157	1.8005	0.0002		TaAffx.8047.1.S1_at	10471.4	1.91865	0.0455		HZ50B24r_s_at	4075.72	1.24254	0.0483
246216_at	3879.24	1.56079	0.0272		Os.51023.1.S1_at	5271.89	1.80115	0.0002		Ta.5291.1.S1_at	10476.1	1.00241	0.0456		Contig12610_at	4075.19	1.31596	0.0483
246829_at	3880.88	1.57928	0.0272		Os.16249.1.S1_a_at	5218.52	1.80278	0.0002		Ta.9146.1.A1_at	10471	1.17827	0.0456		Contig12479_at	4077.59	1.34445	0.0485
249898_at	3880.58	1.59464	0.0272		Os.23286.1.A1_at	5210.91	1.80505	0.0002		Ta.4850.1.A1_s_at	10475.4	1.19976	0.0456		Contig6623_s_at	4078.92	1.31027	0.0486
249234_at	3881.31	1.18638	0.0273		Os.30324.2.S1_x_at	5181.75	1.81061	0.0002		Ta.154.5.S1_x_at	10476.2	1.3238	0.0456		Contig3442_at	4081.07	1.19417	0.0487
245989_s_at	3882.12	1.47514	0.0273		Os.53761.1.S1_at	5159.81	1.81686	0.0002		Ta.13367.1.S1_x_at	10478.5	1.04811	0.0457		HV_CEa0018I05f_at	4081.35	1.3947	0.0487
258954_at	3885.56	1.31337	0.0275		Os.35440.1.S2_a_at	5293.15	1.84366	0.0002		Ta.21696.1.S1_at	10480.3	2.25887	0.0457		Contig24409_at	4080.67	1.19546	0.0488
257011_at	3885.4	1.42086	0.0275		Os.12096.3.S1_x_at	5273.99	1.85563	0.0002		Ta.39.1.S1_x_at	10485.3	1.46263	0.0459		Contig24105_at	4082.11	1.28287	0.0488
264045_at	3885.74	1.42268	0.0275		Os.28422.1.S1_at	5310.43	1.8577	0.0002		Ta.39.1.S1_a_at	10490.3	1.5456	0.046		HV_CEa0012B15f_s_at	4080.8	1.2945	0.0488
245136_at	3886.58	1.42918	0.0275		OsAffx.27327.1.S1_at	5221.72	1.88041	0.0002		Ta.759.1.S1_at	10493.5	1.09278	0.0461		Contig10942_at	4083.5	1.21536	0.0489
247459_at	3885.25	1.46263	0.0275		Os.53568.1.S1_at	5285.85	1.88218	0.0002		TaAffx.56018.1.S1_s_at	10494.6	1.35208	0.0461		Contig8623_s_at	4083.38	1.24704	0.049
262574_at	3886.88	1.46499	0.0275		Os.17546.2.S1_x_at	5155.06	1.89286	0.0002		Ta.30871.1.S1_at	10497.2	1.19674	0.0462		HVSMEa0009E14r2_at	4084.04	1.29955	0.049
265366_at	3888.02	1.31666	0.0276		Os.25051.1.S1_at	5375.57	1.90621	0.0002		Ta.799.1.S1_x_at	10504.7	1.8615	0.0465		Contig3559_at	4085.24	1.29433	0.0491
262227_s_at	3890.62	1.5873	0.0278		Os.12062.1.S1_a_at	5412.13	1.90621	0.0002		TaAffx.64572.2.A1_at	10511.8	1.04998	0.0467		Contig5247_at	4085.68	1.30719	0.0491
253331_at	3891.28	1.18092	0.0279		Os.27723.1.S1_a_at	5442.64	1.9558	0.0002		Ta.12929.1.S1_x_at	10511.9	1.11161	0.0467		Contig18242_s_at	4087.16	1.23472	0.0492
247351_at	3892.96	1.34499	0.028		Os.25316.2.S1_x_at	5343.53	1.96232	0.0002		Ta.1264.1.S1_x_at	10515.1	1.51057	0.0468		Contig16139_at	4087.74	1.33601	0.0492
252423_at	3892.92	1.3988	0.028		Os.54170.1.S1_at	5344.65	1.96928	0.0002		Ta.27671.1.A1_at	10517.1	2.33809	0.0468		Contig7090_s_at	4090.88	1.30856	0.0494
249192_at	3894.47	1.37608	0.0281		Os.11323.1.S1_at	5405.97	1.99283	0.0002		Ta.27657.2.S1_x_at	10523.4	1.42592	0.047		Contig993_at	4090.74	1.0004	0.0495
260528_at	3897.19	1.32258	0.0282		Os.47541.1.S1_at	5357.11	2.07039	0.0002		TaAffx.24816.1.S1_at	10529.5	1.1274	0.0472		Contig5879_at	4090.81	1.18779	0.0495
258053_at	3898	1.523	0.0282		OsAffx.16021.1.S1_at	5325.46	2.08768	0.0002		Ta.28055.2.S1_x_at	10529.2	1.22699	0.0472		HVSMEa0005L24r2_s_at	4090.77	1.2222	0.0495
252895_at	3897.85	1.59515	0.0282		OsAffx.32083.2.S1_x_at	5262.93	2.11282	0.0002		Ta.21069.1.S1_a_at	10530	1.81028	0.0472		Contig7624_at	4090.62	1.29719	0.0495
256611_at	3897.73	1.37457	0.0283		OsAffx.17883.1.S1_at	5199.62	2.1901	0.0002		TaAffx.59358.1.S1_at	10536.8	1.04668	0.0474		Contig3147_at	4090.61	1.15433	0.0496
267484_at	3899.86	1.321	0.0284		OsAffx.18738.1.S1_x_at	5217.68	2.26501	0.0002		Ta.6046.2.S1_a_at	10536.2	1.30651	0.0474		Contig14270_s_at	4093.2	1.30429	0.0496
265740_at	3902.41	1.03842	0.0285		Os.5614.1.S1_x_at	5475.77	1.2213	0.0003		Ta.25429.1.S1_at	10539.2	1.32943	0.0474		Contig11061_at	4093.02	1.23701	0.0497
248606_at	3903.82	1.19933	0.0285		Os.52288.1.S1_at	5465.45	1.31062	0.0003		Ta.10611.1.A1_at	10538.9	1.01978	0.0475		Contig3761_at	4094.52	1.35281	0.0497
261561_at	3902.6	1.28123	0.0285		Os.54486.1.S1_at	5544.84	1.31199	0.0003		Ta.12240.1.A1_at	10539.8	1.10522	0.0475		HW07A09u_x_at	4100.95	1.27535	0.0503
249313_at	3905.29	1.29836	0.0286		Os.9415.1.S1_at	5495.89	1.32591	0.0003		Ta.9113.3.S1_at	10543.7	1.06033	0.0476		Contig16371_at	4100.46	1.35556	0.0503
262478_at	3903.4	1.43885	0.0286		Os.12995.1.S1_at	5430.3	1.32784	0.0003		Ta.11000.1.A1_at	10548.1	1.15407	0.0477		Contig4970_at	4101.97	1.13276	0.0504
249960_at	3901.47	1.51035	0.0286		Os.28098.2.A1_at	5543.81	1.32979	0.0003		Ta.19454.1.S1_at	10545.1	1.22474	0.0477		HVSMEl0023A18r2_at	4101.18	1.33761	0.0504
247657_at	3904.82	1.5758	0.0286		Os.54696.1.S1_at	5471.02	1.33209	0.0003		Ta.27274.2.S1_s_at	10553.1	1.00251	0.0478
267082_at	3905.95	1.2038	0.0287		Os.46817.1.S1_at	5548.23	1.34662	0.0003		Ta.1715.1.A1_at	10550.8	1.12486	0.0478		Down-regulated genes
248492_at	3906.43	1.38831	0.0287		Os.52638.1.S1_at	5488.51	1.35208	0.0003		Ta.26921.1.S1_a_at	10559.9	1.18245	0.048		Barley probeset ID	RP	FC	pfp
248864_at	3906.85	1.21536	0.0288		Os.50368.1.S1_at	5486.27	1.36463	0.0003		Ta.9917.1.A1_at	10558.6	1.60772	0.048		Contig2407_s_at	1820.6	-1.0774	0
262780_at	3907.55	1.37722	0.0288		Os.8317.1.S1_at	5475.37	1.39121	0.0003		Ta.5910.1.S1_at	10563.1	1.00898	0.0481		Contig7837_at	1764.04	-1.2524	0
254081_at	3907.03	1.46177	0.0288		Os.5538.1.S1_at	5469.01	1.39431	0.0003		TaAffx.7798.1.S1_at	10562	1.39256	0.0481		Contig13885_at	1795.41	-1.3663	0
253779_at	3908.46	1.38427	0.0289		OsAffx.31423.1.S1_at	5476.29	1.39645	0.0003		Ta.4125.3.S1_at	10569.4	1.36687	0.0484		HVSMEa0020P01f_at	1365.17	-1.4302	0
264458_at	3909.94	1.51561	0.029		Os.51881.1.S1_at	5533.38	1.40135	0.0003		TaAffx.61040.3.S1_s_at	10572.8	1.22026	0.0485		Contig24634_at	1911.89	-1.4634	0
257035_at	3913.71	1.46113	0.0292		OsAffx.31462.1.S1_at	5499.54	1.40371	0.0003		TaAffx.83103.1.S1_s_at	10576.3	1.49925	0.0486		Contig3057_s_at	1805.23	-1.4749	0
258094_at	3916.72	1.5124	0.0294		Os.12244.1.S1_at	5471.91	1.41403	0.0003		Ta.21419.1.S1_x_at	10578.3	2.59134	0.0487		Contig996_s_at	1276.73	-1.4907	0
266188_at	3919.98	1.31909	0.0296		Os.8618.1.S1_at	5445.11	1.45328	0.0003		Ta.20562.1.S1_at	10584.8	1.14064	0.049		Contig10000_s_at	1623.07	-1.5054	0
261538_at	3918.8	1.37893	0.0296		Os.49099.1.S1_at	5443.16	1.45858	0.0003		Ta.12812.1.A1_s_at	10588.3	1.66168	0.049		Contig6686_s_at	1745.44	-1.5167	0
265358_at	3921.08	1.48898	0.0296		Os.17420.1.S1_at	5464.98	1.47232	0.0003		Ta.13768.1.S1_x_at	10589.7	1.20831	0.0491		Contig2769_s_at	1793.95	-1.5427	0
247713_at	3921.68	1.50921	0.0296		Os.134.1.S1_at	5499.58	1.47951	0.0003		TaAffx.53602.1.S1_at	10589.9	1.25345	0.0491		Contig14292_at	1604.5	-1.5447	0
259342_at	3920.02	1.60051	0.0296		Os.54145.2.S1_at	5457.83	1.48987	0.0003		TaAffx.79682.1.S1_x_at	10591.3	1.48876	0.0491		Contig15874_at	1832.08	-1.5589	0
265228_s_at	3923.83	1.3009	0.0298		Os.14571.1.S1_s_at	5485.18	1.49388	0.0003		TaAffx.29055.1.S1_at	10596.6	1.40607	0.0493		rbags14a14_at	1862.05	-1.5622	0
248228_at	3924.51	1.5425	0.0298		Os.8248.1.S1_x_at	5503.42	1.49701	0.0003		Ta.28102.1.A1_at	10600.4	1.18906	0.0494		Contig14224_at	1893.71	-1.5928	0
258887_at	3925.02	1.6129	0.0298		Os.13051.1.S1_at	5496.6	1.5006	0.0003		TaAffx.26634.1.S1_at	10602	1.11235	0.0495		Contig15981_at	1898.04	-1.5989	0
258610_at	3925.97	1.42207	0.0299		Os.14077.1.S1_at	5504.25	1.50534	0.0003		TaAffx.15009.1.S1_at	10607.5	1.69233	0.0497		Contig13895_at	1920.86	-1.6006	0
250522_at	3926.59	1.50716	0.0299		Os.50230.1.S1_at	5459.43	1.51332	0.0003		Ta.7699.1.S1_at	10618.2	1.07273	0.0501		Contig1147_s_at	1896.43	-1.6124	0
246400_at	3928.06	1.28535	0.03		Os.47130.1.S1_at	5484.12	1.51584	0.0003		Ta.16827.1.S1_s_at	10617.6	1.23548	0.0501		Contig17647_at	1796.18	-1.617	0
257754_at	3928.1	1.41163	0.03		Os.54205.1.A1_at	5432	1.52277	0.0003		Ta.28012.1.S1_a_at	10617.5	1.14247	0.0502		Contig8727_s_at	1488.12	-1.6375	0
250420_at	3930.31	1.24301	0.0301		Os.26490.1.S1_at	5550.77	1.55039	0.0003		TaAffx.7798.2.S1_at	10618.9	1.1722	0.0502		Contig21900_at	1708.08	-1.663	0
265729_at	3932.35	1.57928	0.0302		Os.52841.1.S1_at	5443.62	1.55063	0.0003		TaAffx.128617.17.S1_s_at	10626.2	1.12982	0.0504		Contig9308_s_at	1877.36	-1.6631	0
250030_at	3933.85	1.31527	0.0303		Os.26767.1.A1_at	5432.41	1.55836	0.0003							Contig828_s_at	1219.9	-1.6719	0
263912_at	3932.64	1.43246	0.0303		OsAffx.16751.1.S1_at	5491.09	1.56128	0.0003		Down-regulated genes					Contig6933_s_at	1572.91	-1.6768	0
246507_at	3937.21	1.30651	0.0304		Os.13604.1.S1_at	5551.11	1.5625	0.0003		Wheat probeset ID	RP	FC	pfp		HVSMEn0023M22r2_at	1706.87	-1.6809	0
264211_at	3936.08	1.41884	0.0304		Os.4008.1.S1_a_at	5539.27	1.57729	0.0003		Ta.23219.1.A1_x_at	2823.44	-1.0064	0		HW03O22u_s_at	1842.99	-1.6815	0
258744_at	3935.45	1.59084	0.0304		Os.20077.3.S1_x_at	5431.3	1.60643	0.0003		Ta.23271.1.S1_s_at	891.342	-1.0065	0		HV_CEb0015B10r2_at	1827.21	-1.6853	0
244903_at	3941.36	1.10108	0.0306		Os.46056.1.S1_at	5445.18	1.60849	0.0003		TaAffx.25629.1.S1_at	3373.12	-1.0103	0		Contig3054_s_at	1894.75	-1.688	0
246440_at	3940.74	1.24502	0.0306		Os.27122.2.S1_at	5553.37	1.60849	0.0003		TaAffx.83284.1.S1_s_at	4123.12	-1.0215	0		Contig25725_at	1539.28	-1.6965	0
264396_at	3938.88	1.25834	0.0306		Os.52986.1.S2_at	5540.29	1.61031	0.0003		TaAffx.8804.1.S1_s_at	3184.02	-1.0481	0		Contig16335_at	1868.7	-1.6987	0
252173_at	3941.41	1.34138	0.0306		Os.53936.1.S1_at	5525.82	1.61186	0.0003		TaAffx.16946.1.S1_at	2750.29	-1.0489	0		Contig538_at	1886.37	-1.6995	0
251492_at	3940.15	1.42025	0.0306		Os.22571.1.S1_at	5478.51	1.64935	0.0003		TaAffx.8804.2.S1_at	2045.5	-1.075	0		Contig793_x_at	1684.01	-1.7195	0
247902_at	3942.22	1.69119	0.0307		Os.49551.1.S1_at	5530.83	1.67983	0.0003		Ta.23165.2.S1_x_at	1073.14	-1.1055	0		Contig10847_at	1877.94	-1.7374	0
266298_at	3945.27	1.3282	0.0309		Os.53985.1.S1_at	5460.78	1.71292	0.0003		Ta.19222.1.S1_at	3695.86	-1.111	0		Contig14714_at	1749.85	-1.7391	0
259750_at	3948.24	1.27502	0.031		OsAffx.12774.1.S1_s_at	5536.66	1.77117	0.0003		Ta.2690.1.S1_at	3903.38	-1.1206	0		Contig3239_at	1831.8	-1.7477	0
262796_at	3947.06	1.374	0.031		Os.11786.1.S1_at	5488.4	1.79888	0.0003		TaAffx.3767.2.S1_s_at	3164.41	-1.141	0		S0000200079C09F1_s_at	1950.57	-1.7508	0
254878_at	3947.81	1.4652	0.031		Os.14216.1.S1_a_at	5460.6	1.80083	0.0003		Ta.21262.1.A1_x_at	2439.04	-1.1446	0		Contig20981_at	1852.01	-1.7537	0
247043_at	3949.9	1.27747	0.0311		Os.10754.1.S1_at	5457.35	1.87441	0.0003		TaAffx.8804.3.S1_s_at	4045.34	-1.1489	0		EBma01_SQ002_F07_s_at	1208.02	-1.7553	0
260588_at	3949.58	1.33494	0.0311		Os.29958.1.S1_at	5526.88	1.9425	0.0003		Ta.10914.1.S1_at	2107.69	-1.149	0		Contig523_x_at	1576.99	-1.7577	0
258047_at	3952.03	1.29049	0.0312		Os.8454.1.S1_at	5498.41	2.01288	0.0003		Ta.15207.1.S1_at	3581.35	-1.1508	0		Contig15910_at	1953.53	-1.7649	0
251015_at	3950.99	1.33815	0.0312		OsAffx.16770.1.S1_at	5475.08	2.02143	0.0003		TaAffx.43460.1.A1_at	3533.84	-1.1555	0		HY10C18u_at	1817.07	-1.7654	0
253053_at	3955.27	1.23931	0.0314		OsAffx.32134.1.S1_s_at	5550.23	2.05846	0.0003		TaAffx.43460.1.A1_x_at	3653.39	-1.1635	0		Contig6477_s_at	1754.57	-1.7668	0
245987_at	3958.37	1.15048	0.0316		OsAffx.24703.1.S1_s_at	5447.95	2.10393	0.0003		TaAffx.4964.1.S1_at	1360.04	-1.1787	0		Contig6333_at	1902.92	-1.7732	0
255928_at	3958.6	1.38122	0.0316		Os.43375.1.S1_at	5514.56	2.27118	0.0003		Ta.3300.1.S1_at	3191.73	-1.1817	0		Contig6707_at	1748.54	-1.7773	0
265470_at	3957.43	1.53633	0.0316		Os.26887.1.A1_at	5587.09	1.01657	0.0004		TaAffx.123103.1.S1_at	1766.06	-1.1891	0		Contig19871_at	1912.82	-1.7783	0
246554_at	3958.7	1.64474	0.0316		Os.9486.1.S1_at	5609.38	1.11782	0.0004		Ta.7249.1.S1_at	3365.26	-1.1968	0		Contig7944_at	1951.97	-1.7786	0
255872_at	3960.87	1.41183	0.0317		Os.46849.1.S1_at	5647.36	1.12372	0.0004		Ta.21262.1.A1_at	2191.62	-1.2041	0		Contig7827_at	1848.86	-1.7808	0
252186_at	3961.57	1.3238	0.0318		OsAffx.31600.1.S1_at	5610.98	1.18315	0.0004		Ta.13362.1.S1_at	3792.04	-1.2126	0		Contig7933_at	1838.2	-1.7879	0
263921_at	3963.62	1.46156	0.0319		Os.8165.1.S1_at	5620.93	1.19546	0.0004		TaAffx.111480.1.S1_at	3695.47	-1.2225	0		Contig21771_at	1861.45	-1.7927	0
251882_at	3966.13	1.34953	0.032		Os.40003.1.S1_at	5620.3	1.26151	0.0004		Ta.1526.1.S1_x_at	3319.12	-1.2241	0		Contig14715_at	1743.98	-1.793	0
248772_at	3968.62	1.27033	0.0322		Os.25230.2.A1_at	5625.38	1.29938	0.0004		Ta.25053.1.S1_at	3329.12	-1.2323	0		Contig17408_at	1873.9	-1.7946	0
264607_at	3968.41	1.37287	0.0322		Os.39933.1.S1_at	5569.15	1.34898	0.0004		Ta.1526.1.S1_at	3040.36	-1.2371	0		Contig4389_at	1965.05	-1.7972	0
266557_at	3968.01	1.3914	0.0322		Os.52400.1.S2_at	5630.24	1.37024	0.0004		Ta.3407.2.S1_at	2460.68	-1.249	0		Contig7516_at	1858.37	-1.8059	0
247437_at	3969.39	1.69549	0.0322		Os.14750.1.S1_at	5654.59	1.37099	0.0004		Ta.26907.1.S1_at	1384.12	-1.2542	0		Contig13226_s_at	1930.91	-1.8064	0
263490_at	3972.05	1.30941	0.0324		OsAffx.31869.1.S1_at	5668.97	1.37703	0.0004		Ta.18957.1.S1_x_at	3082.94	-1.2627	0		Contig1689_at	1871.7	-1.8123	0
247433_at	3973.56	1.34481	0.0325		Os.12234.2.S1_s_at	5564.09	1.38083	0.0004		Ta.25880.1.A1_at	4000.48	-1.2713	0		Contig13068_at	1935.09	-1.8142	0
261412_at	3976.04	1.28866	0.0326		OsAffx.11534.1.S1_x_at	5624.9	1.38198	0.0004		Ta.9226.1.S1_at	850.672	-1.2766	0		Contig10860_at	1585.75	-1.8325	0
246452_at	3975.2	1.46628	0.0326		Os.7163.1.S1_at	5652.93	1.38658	0.0004		TaAffx.18447.1.S1_at	3335.74	-1.2877	0		Contig15250_at	1339.47	-1.8355	0
258923_at	3976.24	1.47907	0.0326		Os.16809.1.S1_at	5560.98	1.41084	0.0004		TaAffx.73741.1.S1_at	3565.98	-1.2939	0		Contig4326_s_at	1834.42	-1.8393	0
249701_at	3977.89	1.38715	0.0327		OsAffx.29885.1.S1_at	5657.93	1.42066	0.0004		Ta.5257.2.S1_s_at	2731.32	-1.296	0		Contig15831_at	1483.9	-1.8402	0
263756_at	3979.53	1.39723	0.0328		Os.5025.1.S1_at	5636.01	1.45582	0.0004		Ta.28354.3.S1_x_at	2510.18	-1.3082	0		Contig15389_at	1690.12	-1.8422	0
246300_at	3980.61	1.46028	0.0328		OsAffx.10327.1.S1_x_at	5659.8	1.459	0.0004		TaAffx.18447.5.S1_s_at	3338.55	-1.3149	0		Contig10379_at	1521.26	-1.8449	0
266413_at	3981.56	1.23625	0.0329		OsAffx.29174.1.S1_at	5651.32	1.47645	0.0004		Ta.12191.1.S1_at	3997.2	-1.3312	0		Contig9663_s_at	1822.29	-1.8485	0
258406_at	3981.79	1.31614	0.0329		Os.52082.1.S1_at	5611.28	1.4771	0.0004		TaAffx.64918.1.S1_at	2911.42	-1.3387	0		Contig393_at	1363.44	-1.8563	0
252996_s_at	3982.43	1.3885	0.033		Os.53613.1.S1_at	5619.38	1.48566	0.0004		Ta.28351.1.S1_x_at	1776.6	-1.3446	0		Contig112_at	1794.02	-1.8596	0
253242_at	3985.82	1.365	0.0331		OsAffx.25245.1.S1_at	5576.51	1.49566	0.0004		TaAffx.64618.1.A1_at	1954.48	-1.3592	0		Contig811_x_at	1641.91	-1.8659	0
254664_at	3984.6	1.49678	0.0331		Os.56959.1.S1_at	5635.51	1.50128	0.0004		Ta.28351.1.S1_s_at	835.522	-1.3691	0		Contig2550_x_at	1485.9	-1.8717	0
250186_at	3984.26	1.52602	0.0331		Os.11313.1.S1_at	5588.77	1.50557	0.0004		Ta.18957.1.S1_at	1823.84	-1.3762	0		Contig10480_at	1613.97	-1.8762	0
263579_at	3986.84	1.35648	0.0332		Os.51866.1.S1_at	5583.95	1.50784	0.0004		TaAffx.105083.1.S1_at	3131.86	-1.3887	0		Contig14732_at	1880.85	-1.8785	0
251661_at	3988.94	1.19789	0.0333		OsAffx.2315.1.S1_at	5613.07	1.5083	0.0004		TaAffx.128551.1.S1_at	3561.31	-1.3971	0		Contig3744_s_at	1641.38	-1.8805	0
266228_at	3988.41	1.34735	0.0333		Os.27124.1.S1_at	5645.36	1.50921	0.0004		TaAffx.91423.1.A1_at	3901.89	-1.402	0		Contig4973_s_at	1579.01	-1.8808	0
264883_s_at	3989.27	1.45794	0.0333		OsAffx.23706.1.S1_at	5615.75	1.51653	0.0004		Ta.28351.1.S1_at	1628.3	-1.4034	0		Contig17190_at	1510.78	-1.8889	0
264619_at	3989.23	1.48236	0.0333		Os.12528.1.S1_x_at	5592.5	1.51676	0.0004		Ta.10326.1.S1_at	3700.87	-1.409	0		Contig16464_at	1620.16	-1.8938	0
247734_at	3991.55	1.19133	0.0336		Os.8779.1.S1_at	5583.44	1.52045	0.0004		TaAffx.9452.1.S1_x_at	3929.62	-1.4352	0		rbah36p13_s_at	1775.59	-1.8987	0
246595_at	3991.53	1.54847	0.0336		Os.7710.1.S1_a_at	5575.65	1.52532	0.0004		TaAffx.6196.2.S1_s_at	2525.84	-1.4364	0		Contig1129_at	1366.11	-1.9107	0
260076_at	3993.59	1.11148	0.0337		Os.12342.1.S1_at	5573.4	1.52835	0.0004		TaAffx.53365.1.S1_at	1486.75	-1.444	0		Contig1012_s_at	1395.18	-1.9112	0
255614_at	3994.97	1.39801	0.0337		Os.55397.1.S1_at	5608.42	1.5361	0.0004		Ta.17713.1.S1_at	3955.78	-1.4578	0		Contig589_x_at	1351.05	-1.9113	0
256823_at	3994.45	1.44592	0.0337		Os.53710.1.S1_at	5655.3	1.53681	0.0004		Ta.4885.1.S1_x_at	3870.9	-1.458	0		HVSMEa0011L14r2_s_at	1356.68	-1.9128	0
265627_at	3994.08	1.50195	0.0337		Os.52899.1.S1_at	5643.21	1.53846	0.0004		Ta.22285.1.A1_at	2406.08	-1.4582	0		Contig13355_at	1520.72	-1.9138	0
263112_at	3994.31	1.71233	0.0337		Os.17050.1.A1_at	5634.18	1.54631	0.0004		TaAffx.64918.2.S1_at	2202.86	-1.5015	0		Contig9843_s_at	1306.3	-1.9164	0
267266_at	3997.41	1.42552	0.0338		Os.16914.1.S2_at	5661.77	1.55207	0.0004		Ta.28117.1.S1_x_at	2793.84	-1.5075	0		Contig9874_s_at	1374.27	-1.9199	0
257874_at	3996.05	1.57778	0.0338		Os.53419.1.S1_at	5622.98	1.57431	0.0004		Ta.6051.1.S1_a_at	3020.24	-1.5088	0		HW02N10u_at	1831.49	-1.9229	0
251766_at	3997.89	1.53069	0.0339		Os.38278.2.S1_x_at	5564	1.57704	0.0004		TaAffx.131611.1.S1_at	898.822	-1.5172	0		Contig13091_s_at	1455.6	-1.9245	0
247186_at	3998.74	1.47384	0.034		Os.28429.3.S1_x_at	5621.45	1.57704	0.0004		Ta.26997.1.S1_at	2401.22	-1.5192	0		Contig6773_at	1666.35	-1.9298	0
263333_at	4000.52	1.35593	0.0341		Os.53417.1.S2_at	5599.53	1.58403	0.0004		Ta.28675.1.A1_at	3887.02	-1.541	0		HVSMEa0001J12r2_at	1926	-1.9307	0
249974_at	4000.5	1.49566	0.0341		Os.55451.1.S1_at	5611.72	1.59515	0.0004		TaAffx.66666.1.A1_at	2482.61	-1.5445	0		baak4a13_at	1575.3	-1.9447	0
256185_at	4001.89	1.32275	0.0342		OsAffx.16332.1.S1_x_at	5619.45	1.61577	0.0004		TaAffx.18447.3.S1_s_at	2143.84	-1.5477	0		Contig14185_at	1636.28	-1.948	0
265402_at	4002.29	1.42735	0.0342		Os.9741.1.S1_at	5570.44	1.61629	0.0004		Ta.7456.1.A1_at	3380.51	-1.5643	0		Contig14108_at	1624.63	-1.9525	0
250662_at	4001.77	1.47362	0.0342		Os.1723.1.S1_at	5585.34	1.61812	0.0004		TaAffx.24424.1.S1_at	1740.25	-1.5679	0		Contig5218_at	1851.25	-1.9544	0
265357_at	4001.72	1.18455	0.0343		Os.53167.1.S1_at	5613.71	1.61812	0.0004		Ta.4885.2.S1_a_at	2951.53	-1.5709	0		Contig2631_at	1491.82	-1.9591	0
245317_at	4005.45	1.3217	0.0344		Os.50659.1.S1_at	5657.47	1.61812	0.0004		Ta.20262.2.S1_at	3938.51	-1.5933	0		Contig11701_at	1442.4	-1.9592	0
266888_s_at	4008.81	1.31044	0.0346		Os.15144.1.S1_a_at	5594.65	1.6218	0.0004		Ta.28135.1.S1_at	4133.4	-1.6081	0		Contig9278_s_at	1850.49	-1.9598	0
247463_at	4009.83	1.01771	0.0347		Os.13102.1.S1_at	5587.67	1.63345	0.0004		Ta.9598.1.A1_at	3763.76	-1.6129	0		Contig19684_at	1660.41	-1.9652	0
264893_at	4010.06	1.33067	0.0347		Os.4936.1.S1_at	5604.84	1.65673	0.0004		TaAffx.115727.1.S1_at	4171.99	-1.6165	0		Contig19472_at	1943.42	-1.9796	0
253719_at	4012.5	1.52369	0.0348		OsAffx.22309.1.S1_at	5616.76	1.67983	0.0004		TaAffx.42619.1.S1_at	2499.91	-1.6229	0		Contig837_x_at	1794.2	-1.9809	0
257859_at	4013.32	1.63827	0.0349		Os.32948.1.S1_at	5658.78	1.68663	0.0004		Ta.28675.1.A1_s_at	4017.93	-1.6314	0		Contig6582_at	1786.32	-1.9827	0
249759_at	4015.85	1.41884	0.035		Os.55391.1.S1_at	5596.29	1.70619	0.0004		Ta.5257.2.S1_x_at	918.238	-1.6696	0		Contig10407_at	1142.3	-1.9833	0
258329_at	4015.13	1.44886	0.035		Os.46330.1.S1_at	5571.39	1.74795	0.0004		Ta.24306.1.S1_at	2250.23	-1.6724	0		HVSMEa0001B10r2_x_at	990.389	-1.9868	0
258512_at	4015.34	1.53965	0.035		OsAffx.2584.1.S1_at	5585.97	1.79083	0.0004		TaAffx.91605.1.S1_at	2323.08	-1.696	0		Contig23016_at	1482.12	-1.9889	0
262220_at	4015.97	1.54273	0.035		Os.18177.1.S1_at	5668.01	1.79469	0.0004		Ta.16930.1.S1_at	728.09	-1.6983	0		Contig4056_at	1621.96	-1.9921	0
256069_at	4015.82	1.59591	0.035		Os.51156.1.S1_x_at	5638.63	1.82882	0.0004		TaAffx.57251.1.S1_x_at	2296.1	-1.7345	0		Contig13608_at	1700.43	-2.0094	0
258751_at	4016.21	1.64015	0.035		Os.53223.1.S1_at	5632.31	1.84026	0.0004		Ta.14571.2.A1_at	3774.48	-1.7535	0		Contig4899_s_at	1505.39	-2.0097	0
265939_at	4017.05	1.0142	0.0351		Os.5271.1.S1_at	5593.65	1.86951	0.0004		Ta.21174.1.S1_at	3297.08	-1.7895	0		Contig6926_at	1759.24	-2.0251	0
247954_at	4019.87	1.0021	0.0352		OsAffx.23978.1.S1_at	5607.82	1.88253	0.0004		Ta.29726.1.A1_s_at	2454.37	-1.8259	0		Contig2209_at	1156.53	-2.0269	0
253036_at	4020.11	1.14325	0.0352		Os.20352.1.S1_at	5560.87	1.88537	0.0004		TaAffx.104805.1.S1_at	4136.28	-1.8453	0		Contig18925_at	1651.64	-2.0356	0
265053_at	4020.76	1.14771	0.0352		Os.11335.3.S1_x_at	5657.8	1.96889	0.0004		Ta.24195.1.A1_at	1864.59	-1.8779	0		Contig7155_at	1496.94	-2.0369	0
263413_at	4019.68	1.25047	0.0352		Os.27438.2.S1_x_at	5671.98	2.01572	0.0004		TaAffx.51539.1.S1_s_at	3119.04	-1.8891	0		Contig5345_at	1278.17	-2.0453	0
267346_at	4018.51	1.28932	0.0352		OsAffx.4277.1.S1_s_at	5680.14	1.11396	0.0005		Ta.9101.1.A1_at	2811.35	-2.0158	0		Contig20626_at	1422.79	-2.0477	0
246251_at	4024.63	1.44217	0.0355		Os.5614.1.S1_at	5689.65	1.14916	0.0005		TaAffx.14498.1.S1_at	2843.65	-2.0686	0		Contig7388_at	1233.94	-2.0495	0
265044_at	4032.48	1.45349	0.0361		OsAffx.30160.1.S1_at	5683.82	1.25047	0.0005		TaAffx.61822.3.S1_at	2353.61	-2.0894	0		Contig1852_at	1690.15	-2.0533	0
245713_at	4032.13	1.64258	0.0361		Os.13026.1.S1_at	5732.49	1.26711	0.0005		Ta.28700.1.S1_at	1829.6	-2.0899	0		Contig14013_s_at	1693.84	-2.0561	0
260981_at	4037.33	1.37552	0.0363		Os.51521.1.S1_at	5746.74	1.29282	0.0005		Ta.30538.1.S1_at	2488.33	-2.2285	0		Contig2163_at	1369.15	-2.0692	0
245742_at	4035.98	1.4298	0.0363		Os.54306.1.S1_at	5747.99	1.31614	0.0005		Ta.11122.1.A1_at	1941.9	-2.2433	0		Contig1637_s_at	1084.3	-2.0783	0
247275_at	4035.34	1.52045	0.0363		OsAffx.15035.1.S1_at	5738.91	1.32503	0.0005		Ta.28612.1.S1_at	3524.61	-2.2917	0		Contig8416_at	1363.81	-2.0791	0
246325_at	4037.02	1.54703	0.0363		Os.35216.1.S1_at	5708.69	1.33209	0.0005		Ta.30538.1.S1_x_at	2090.49	-2.3734	0		HO14A23S_at	1738.76	-2.0825	0
254922_at	4039.55	1.36761	0.0365		Os.55339.1.S1_at	5680.45	1.33976	0.0005		TaAffx.110394.1.S1_at	1037.08	-2.4187	0		Contig15571_at	1806.29	-2.0966	0
265040_at	4040.55	1.41804	0.0365		Os.33222.1.S1_at	5674.13	1.3421	0.0005		Ta.9561.3.S1_a_at	2919.61	-2.4687	0		Contig9576_at	1282.81	-2.1053	0
252136_at	4042.45	1.10902	0.0367		Os.15076.1.S1_at	5699.16	1.37268	0.0005		Ta.24716.1.S1_x_at	2325.04	-2.6982	0		Contig9267_s_at	1660	-2.1118	0
259246_s_at	4043.5	1.43534	0.0367		Os.53868.1.S1_s_at	5699.46	1.37325	0.0005		Ta.5965.1.S1_at	3154.41	-2.7181	0		Contig14712_at	1366.85	-2.1156	0
247323_at	4042.14	1.45476	0.0367		Os.23801.1.A1_at	5675.96	1.40095	0.0005		TaAffx.105530.1.S1_at	1376.97	-2.7915	0		Contig11957_at	1330.16	-2.1228	0
265188_at	4042.1	1.53775	0.0367		Os.22656.1.A1_at	5751.45	1.40174	0.0005		Ta.27757.1.S1_at	1056.77	-3.1502	0		Contig17122_at	1116.69	-2.1296	0
246988_at	4044.09	1.57208	0.0367		Os.52549.1.S1_s_at	5733.56	1.40647	0.0005		Ta.28347.1.S1_s_at	1606.85	-3.1972	0		Contig12724_at	1273.77	-2.1304	0
248583_at	4043.39	1.59541	0.0367		Os.55389.1.S1_at	5736.69	1.42066	0.0005		Ta.25703.2.A1_s_at	927.841	-3.201	0		Contig16015_at	1662.72	-2.1359	0
247228_at	4045.49	1.43802	0.0368		Os.24332.1.A1_at	5701.21	1.42633	0.0005		Ta.24954.1.S1_at	1259.59	-3.2166	0		Contig2458_s_at	1329.83	-2.137	0
261899_at	4045.32	1.53116	0.0368		Os.49242.1.S1_at	5697.75	1.43823	0.0005		Ta.29640.1.S1_x_at	1171.39	-3.7737	0		Contig2214_s_at	1032.25	-2.1441	0
258315_at	4048.18	1.36911	0.0371		Os.10370.1.S1_x_at	5676.99	1.459	0.0005		Ta.25828.1.A1_at	3411.2	-4.5398	0		Contig22861_at	1402.24	-2.1499	0
259597_at	4052.25	1.50376	0.0374		Os.27806.1.S1_at	5695.81	1.46049	0.0005		Ta.30770.1.S1_at	4267.14	-1.0307	0.0001		Contig383_at	1323.68	-2.1501	0
266855_at	4052.03	1.65837	0.0374		Os.4022.1.S1_at	5727.96	1.47341	0.0005		TaAffx.25629.1.S1_s_at	4205.61	-1.1718	0.0001		Contig13226_at	1477.14	-2.1563	0
259768_at	4053.21	1.30941	0.0375		Os.9679.1.S1_at	5726.16	1.50784	0.0005		Ta.12180.1.S1_at	4352.15	-1.173	0.0001		Contig25330_at	1505.84	-2.1627	0
264938_at	4053.4	1.33174	0.0375		Os.4367.1.S1_at	5696.74	1.52718	0.0005		Ta.667.1.A1_at	4266.58	-1.1762	0.0001		Contig12469_at	1399.43	-2.175	0
253751_at	4053.57	1.49522	0.0375		Os.10572.1.S1_at	5739.23	1.55063	0.0005		Ta.3647.1.S1_at	4230.98	-1.2139	0.0001		Contig13137_at	1642.49	-2.1911	0
245901_at	4055.79	1.30056	0.0377		Os.51973.1.S1_at	5744.6	1.55642	0.0005		TaAffx.54246.1.S1_at	4297.73	-1.5119	0.0001		Contig11664_at	1427.87	-2.195	0
257883_at	4059.54	1.5108	0.038		Os.15521.1.A1_at	5750.64	1.58178	0.0005		TaAffx.15065.1.S1_at	4268.34	-1.5214	0.0001		Contig5784_at	1343.62	-2.1991	0
265637_at	4061.57	1.29116	0.0381		Os.15757.1.S1_at	5685.94	1.58203	0.0005		Ta.6365.1.A1_s_at	4345.45	-1.7482	0.0001		Contig24190_at	1899.52	-2.2022	0
252179_at	4064.94	1.19119	0.0383		Os.28435.5.S1_x_at	5730.23	1.58705	0.0005		Ta.4052.2.A1_a_at	4272.55	-1.8739	0.0001		Contig2211_at	1026.78	-2.206	0
251110_at	4072.01	1.41844	0.039		Os.46468.1.S1_at	5710.54	1.6176	0.0005		Ta.11952.2.S1_s_at	4259.62	-2.2738	0.0001		Contig5181_at	1490.19	-2.2088	0
253989_at	4074.65	1.26968	0.0391		Os.15696.1.S1_a_at	5680.35	1.6197	0.0005		Ta.23285.1.S1_at	4409.13	-1.0177	0.0002		Contig634_at	957.289	-2.2152	0
246463_at	4073.65	1.31648	0.0391		Os.28489.1.S1_at	5718.88	1.64447	0.0005		Ta.2788.1.A1_at	4443.95	-1.0286	0.0002		Contig21775_at	1398.94	-2.2165	0
257686_at	4075.76	1.33923	0.0391		Os.51740.1.S1_at	5703.83	1.66834	0.0005		TaAffx.143997.1.S1_s_at	4517.02	-1.0523	0.0002		Contig10135_at	1567.38	-2.2172	0
245294_at	4074.99	1.36444	0.0391		Os.24890.1.S1_at	5724.36	1.68011	0.0005		Ta.8611.1.A1_at	4523.69	-1.1109	0.0002		Contig3568_at	1491.82	-2.2176	0
261610_at	4074.35	1.49835	0.0391		OsAffx.30014.1.S1_at	5675.62	1.71939	0.0005		TaAffx.107343.1.S1_at	4669.24	-1.1154	0.0002		Contig10615_at	885.919	-2.2248	0
265957_at	4078.72	1.1919	0.0393		Os.29958.2.S1_x_at	5753.55	1.80603	0.0005		Ta.1211.1.S1_at	4699.83	-1.1231	0.0002		Contig6155_at	1646.65	-2.2407	0
252591_at	4081.18	1.31303	0.0395		OsAffx.15239.1.S1_at	5677.72	1.81884	0.0005		Ta.7249.1.S1_x_at	4669.84	-1.1573	0.0002		Contig14482_at	1142.67	-2.2506	0
267261_at	4082.54	1.40924	0.0397		Os.23944.1.A1_at	5687.05	1.85117	0.0005		TaAffx.52899.1.S1_at	4464.52	-1.2109	0.0002		Contig16828_at	1471.6	-2.2516	0
253462_at	4085.02	1.31423	0.0399		OsAffx.12255.1.S1_at	5686.6	1.93761	0.0005		TaAffx.27775.1.S1_at	4396.24	-1.2789	0.0002		Contig9057_at	1581.69	-2.2581	0
245373_s_at	4085.04	1.41523	0.0399		Os.23454.1.A1_at	5685.16	1.97707	0.0005		Ta.12766.3.S1_a_at	4544.73	-1.3213	0.0002		Contig5784_s_at	1362.34	-2.2642	0
249767_at	4086.75	1.47601	0.04		OsAffx.6475.1.S1_at	5700.26	1.9861	0.0005		Ta.30566.2.S1_x_at	4786.98	-1.3446	0.0002		Contig2657_at	1481.84	-2.2667	0
249285_at	4088.13	1.40845	0.0401		Os.52593.1.S1_s_at	5711.18	2.05677	0.0005		Ta.9361.2.S1_x_at	4739.76	-1.4568	0.0002		Contig13838_at	1240.59	-2.2673	0
253125_at	4089.29	1.33851	0.0402		Os.8109.1.S1_a_at	5688.84	2.13402	0.0005		Ta.17876.1.S1_at	4499.46	-1.4803	0.0002		Contig9917_at	897.159	-2.281	0
264250_at	4090.26	1.37874	0.0403		Os.56528.1.S1_at	5790.81	1.0609	0.0006		TaAffx.91552.1.S1_at	4528.58	-1.5387	0.0002		Contig9922_s_at	993.579	-2.2861	0
258599_at	4091.26	1.36724	0.0404		Os.17294.1.S1_a_at	5768.33	1.2721	0.0006		Ta.28289.1.S1_x_at	4581.68	-1.5467	0.0002		Contig8459_at	1097.06	-2.2896	0
264372_at	4091.28	1.51561	0.0404		OsAffx.27509.1.S2_s_at	5793.95	1.27796	0.0006		TaAffx.119776.1.S1_at	4733.19	-1.6541	0.0002		Contig16814_at	1530.43	-2.3089	0
254861_at	4092.69	1.27877	0.0405		Os.8606.1.S1_at	5819.74	1.3598	0.0006		Ta.3964.1.S1_at	4799.88	-1.6694	0.0002		HVSMEg0015I15r2_at	1415.04	-2.3141	0
250921_at	4094.32	1.33761	0.0406		Os.4769.1.S1_at	5756.13	1.36073	0.0006		Ta.22541.1.A1_x_at	4614.81	-1.712	0.0002		Contig422_at	897.606	-2.3153	0
261318_at	4095.62	1.2164	0.0407		Os.26681.1.S1_at	5791.95	1.37438	0.0006		Ta.4052.1.A1_a_at	4499.24	-1.7755	0.0002		Contig8609_at	1269.06	-2.3232	0
246247_at	4095.83	1.44196	0.0407		Os.12823.1.S1_at	5806.31	1.37476	0.0006		Ta.5278.1.S1_x_at	4547.05	-1.8014	0.0002		Contig13288_at	887.148	-2.3259	0
254924_at	4097.37	1.18708	0.0408		Os.15821.3.A1_at	5759.5	1.39392	0.0006		Ta.19586.1.S1_at	4527.05	-2.1202	0.0002		Contig5345_s_at	1031.37	-2.33	0
245474_at	4096.29	1.31096	0.0408		OsAffx.16903.1.S1_at	5760.83	1.41643	0.0006		Ta.4978.2.A1_a_at	4633.46	-2.5079	0.0002		Contig16901_at	1427.5	-2.3351	0
261513_at	4096.63	1.38889	0.0408		Os.5469.1.S1_at	5787.22	1.45159	0.0006		Ta.19211.1.A1_at	4740.83	-2.5914	0.0002		rbags7l20_at	1468.07	-2.3355	0
263703_at	4101.08	1.33138	0.0411		Os.9673.1.S1_at	5770.46	1.46156	0.0006		Ta.3830.1.S1_a_at	4727.57	-2.6461	0.0002		Contig17366_at	1385.4	-2.3387	0
249385_at	4107.31	1.36986	0.0416		Os.4987.1.S1_at	5783.52	1.46156	0.0006		Ta.4672.1.A1_a_at	4715.19	-2.7184	0.0002		Contig79_at	1241.22	-2.3414	0
258982_at	4106.31	1.43266	0.0416		Os.470.1.S1_s_at	5773.73	1.48236	0.0006		Ta.15234.1.S1_at	4530.19	-3.109	0.0002		Contig11568_at	1491.41	-2.3545	0
259334_at	4106.82	1.43699	0.0416		Os.51485.1.S1_at	5808.72	1.51676	0.0006		Ta.8168.1.A1_at	5139.74	-1.0104	0.0003		HV14J15u_s_at	1256.37	-2.3819	0
246215_at	4111.88	1.294	0.0421		Os.23826.1.A1_at	5809.26	1.52068	0.0006		Ta.178.2.S1_at	5127.01	-1.0606	0.0003		Contig13852_at	1125.81	-2.386	0
264192_at	4112.59	1.52999	0.0421		Os.49909.1.S1_at	5816.34	1.53563	0.0006		Ta.7259.1.S1_a_at	4853.44	-1.0759	0.0003		Contig1035_at	1723.32	-2.3881	0
255338_at	4113.71	1.31234	0.0422		OsAffx.7059.1.S1_at	5809.55	1.56055	0.0006		Ta.28263.1.S1_at	4779.1	-1.0843	0.0003		Contig24926_at	1345.35	-2.3893	0
260413_at	4113.81	1.39256	0.0422		OsAffx.11559.1.S1_at	5831.16	1.56348	0.0006		Ta.25747.1.A1_at	4779.45	-1.0984	0.0003		Contig15499_at	1357.86	-2.3903	0
254530_at	4114.82	1.36724	0.0423		OsAffx.15154.1.S1_at	5780.16	1.57109	0.0006		Ta.7810.1.A1_at	4992.85	-1.1473	0.0003		Contig9058_s_at	1217.75	-2.453	0
245626_at	4116	1.27828	0.0424		Os.53368.1.S1_at	5770.82	1.62813	0.0006		Ta.7158.1.S1_at	4911.73	-1.1519	0.0003		Contig7092_at	1474.48	-2.474	0
245279_at	4118.53	1.41723	0.0426		Os.46869.1.A1_at	5809.29	1.63559	0.0006		Ta.17295.1.S1_at	4807.63	-1.159	0.0003		Contig6095_at	1040.09	-2.4908	0
251208_at	4120.06	1.20424	0.0428		Os.30557.2.S1_x_at	5786	1.65893	0.0006		Ta.21267.1.S1_s_at	4926.07	-1.1615	0.0003		Contig6997_at	1384.94	-2.4938	0
248424_at	4122.41	1.63693	0.0429		Os.21776.1.S1_at	5811.89	1.6592	0.0006		TaAffx.83164.1.S1_x_at	5059.53	-1.2046	0.0003		Contig14233_at	1023.3	-2.4954	0
252289_at	4121.9	1.72921	0.0429		Os.47763.1.A1_at	5820.55	1.69176	0.0006		TaAffx.119418.1.A1_at	4928.64	-1.2312	0.0003		Contig7396_at	1316.03	-2.4969	0
263827_at	4122.85	1.27453	0.043		OsAffx.12171.1.S1_at	5794.05	1.7059	0.0006		TaAffx.55952.1.S1_at	4904	-1.2333	0.0003		Contig679_s_at	1488.4	-2.5112	0
245477_at	4125.67	1.59185	0.0433		Os.20171.1.S1_at	5785.28	1.70911	0.0006		Ta.16582.1.S1_at	4993.72	-1.2914	0.0003		Contig2212_s_at	669.561	-2.5127	0
251927_at	4127.06	1.34771	0.0434		Os.52623.1.S1_at	5808.85	1.71409	0.0006		Ta.2733.1.A1_at	5101	-1.2987	0.0003		Contig12073_at	866.4	-2.5265	0
250335_at	4129.22	1.08719	0.0435		Os.12865.1.S1_at	5798.65	1.72682	0.0006		Ta.28750.1.S1_at	4976.36	-1.3062	0.0003		Contig17523_at	1247.39	-2.5275	0
250859_at	4128.01	1.39373	0.0435		Os.52356.1.S1_at	5772.79	1.75809	0.0006		Ta.10216.1.A1_at	5063.7	-1.3437	0.0003		Contig9075_s_at	1214.61	-2.5348	0
258603_at	4129.61	1.59642	0.0435		Os.24682.1.A1_at	5759.91	1.76087	0.0006		TaAffx.110201.1.S1_at	5083.92	-1.4396	0.0003		Contig16608_at	1284	-2.5455	0
245678_at	4128.98	1.16918	0.0436		Os.50517.1.S1_at	5806.49	1.77651	0.0006		Ta.1404.1.S1_at	4932.43	-1.4657	0.0003		Contig110_at	1078.33	-2.5664	0
256294_at	4131.1	1.27097	0.0436		Os.48026.1.A1_at	5828.08	1.80505	0.0006		Ta.590.1.S1_x_at	5002.53	-1.4691	0.0003		Contig939_s_at	927.467	-2.5682	0
260267_at	4131.23	1.29517	0.0436		Os.10620.2.S1_at	5914.84	1.01958	0.0007		TaAffx.33515.1.A1_at	5067.55	-1.4799	0.0003		Contig11615_s_at	779.71	-2.5699	0
247931_at	4128.91	1.43513	0.0436		Os.49684.1.S1_at	5892.43	1.13701	0.0007		Ta.4097.1.A1_at	4925.96	-1.4808	0.0003		Contig9058_at	1302.02	-2.5836	0
266777_at	4134.95	1.44071	0.0439		Os.47485.1.S1_at	5924.66	1.28684	0.0007		TaAffx.63502.1.S1_at	5096.06	-1.6185	0.0003		Contig684_s_at	725.119	-2.5924	0
255561_at	4133.96	1.50807	0.0439		Os.4079.1.S1_a_at	5915.99	1.30463	0.0007		Ta.3830.2.S1_x_at	4995.03	-1.6547	0.0003		HVSMEg0002E24r2_s_at	811.209	-2.6284	0
253789_at	4135.45	1.32258	0.044		Os.53795.1.S1_at	5857.97	1.31113	0.0007		Ta.12805.1.S1_at	5009.97	-1.719	0.0003		HV_CEa0004P03r2_at	1492.62	-2.6443	0
250689_at	4138.87	1.2663	0.0443		OsAffx.23673.1.S1_at	5871.7	1.321	0.0007		Ta.22402.1.S1_at	5027.49	-1.7249	0.0003		Contig2489_at	488.732	-2.6447	0
267010_at	4140.05	1.55739	0.0444		OsAffx.7325.1.S1_at	5920.01	1.32205	0.0007		Ta.5278.1.S1_at	5097.41	-1.7421	0.0003		Contig4361_at	1356.72	-2.6525	0
246222_at	4140.95	1.34156	0.0445		OsAffx.31174.3.S1_x_at	5914.01	1.3552	0.0007		Ta.23463.2.S1_a_at	5071.39	-1.78	0.0003		Contig15753_at	881.166	-2.6637	0
261795_at	4142.71	1.44739	0.0446		Os.27187.1.S1_at	5924.62	1.37438	0.0007		Ta.5546.3.S1_a_at	5087.01	-1.9598	0.0003		Contig12005_at	776.79	-2.6761	0
253038_at	4149.09	1.37287	0.0452		Os.6042.1.S1_at	5861.63	1.39024	0.0007		TaAffx.128530.1.S1_at	5076.18	-2.0263	0.0003		HV_CEb0002J23r2_s_at	658.672	-2.6919	0
262107_at	4150.29	1.2364	0.0453		Os.27228.2.S1_at	5875.4	1.40647	0.0007		Ta.30751.1.S1_at	5128.39	-3.6799	0.0003		Contig9923_at	877.203	-2.7046	0
255953_at	4150.21	1.24969	0.0453		Os.16245.1.S1_at	5926.68	1.42837	0.0007		Ta.25876.1.A1_at	5090.77	-4.5969	0.0003		Contig11540_at	827.158	-2.7179	0
255301_at	4150.52	1.40944	0.0453		Os.37925.1.S1_a_at	5840.84	1.43021	0.0007		Ta.9878.1.S1_at	5238.94	-1.2293	0.0004		Contig1179_at	1601.2	-2.7345	0
251301_at	4152.22	1.14299	0.0454		OsAffx.29710.1.S1_x_at	5922.31	1.44383	0.0007		Ta.28063.1.S1_x_at	5146.9	-1.2345	0.0004		HVSMEl0002I06r2_at	1173.26	-2.7346	0
264645_at	4151.92	1.48324	0.0454		Os.18717.2.S1_at	5858.29	1.45222	0.0007		TaAffx.132498.1.S1_at	5148.94	-1.2599	0.0004		Contig11188_at	1583.47	-2.7684	0
247114_at	4153.45	1.36482	0.0455		Os.49213.1.S1_at	5905.47	1.45285	0.0007		Ta.19859.1.S1_at	5212.86	-1.3518	0.0004		Contig22626_at	871.88	-2.7733	0
260551_at	4154.78	1.37024	0.0455		Os.22661.3.S1_x_at	5842.79	1.45476	0.0007		Ta.6365.1.A1_x_at	5187.57	-2.0759	0.0004		HV_CEb0009D09r2_at	1284.42	-2.8098	0
249079_at	4153.4	1.41103	0.0455		Os.9506.2.S1_at	5887.6	1.45773	0.0007		Ta.28750.1.S1_x_at	5266.19	-1.2992	0.0005		Contig11773_at	567.178	-2.8109	0
246870_at	4153.27	1.41904	0.0455		Os.32272.1.S1_s_at	5865.34	1.45879	0.0007		Ta.8158.1.A1_at	5268.18	-1.6204	0.0005		Contig6347_at	578.899	-2.8127	0
258921_at	4154.24	1.44928	0.0455		Os.17349.1.S1_s_at	5922.03	1.51538	0.0007		Ta.4065.1.A1_at	5265.58	-4.7548	0.0005		Contig4056_s_at	589.605	-2.8566	0
262892_at	4158.97	1.47863	0.0459		Os.8622.1.S1_at	5883	1.51976	0.0007		Ta.28289.1.S1_a_at	5292.03	-1.4102	0.0006		Contig143_at	1207.79	-2.958	0
252502_at	4161.68	1.0353	0.0461		Os.25180.1.S1_at	5860.76	1.52068	0.0007		Ta.22443.1.S1_at	5286.85	-1.5076	0.0006		Contig2670_x_at	654.436	-2.9684	0
255578_at	4161.24	1.1546	0.0461		Os.52610.1.S1_at	5928.58	1.5223	0.0007		Ta.9172.1.S1_at	5292.23	-3.4753	0.0006		Contig11540_s_at	508.65	-2.9688	0
245891_at	4160.6	1.1733	0.0461		Os.4892.1.S1_at	5896.68	1.53421	0.0007		TaAffx.410.1.S1_s_at	5302.22	-1.5434	0.0007		HV_CEb0011B08r2_at	653.908	-2.9908	0
253701_at	4163.47	1.42369	0.0462		Os.18042.1.S1_at	5843.99	1.5425	0.0007		TaAffx.12175.1.S1_at	5337.85	-1.6772	0.0008		Contig9177_at	1092.29	-3.0077	0
254573_at	4165.37	1.05307	0.0464		Os.17915.1.S1_at	5912.08	1.5456	0.0007		Ta.19211.1.A1_x_at	5343.37	-2.5333	0.0008		Contig1326_s_at	867.421	-3.0196	0
248422_at	4165.68	1.55448	0.0464		OsAffx.5702.1.S1_s_at	5848.69	1.56006	0.0007		Ta.24760.1.S1_at	5383.7	-1.2877	0.0009		HO14I22S_s_at	1316.69	-3.1145	0
AFFX-PheX-M_at	4169.71	1.09302	0.0468		OsAffx.31869.4.S1_at	5844.41	1.61394	0.0007		Ta.23322.1.S1_s_at	5371.91	-1.4029	0.0009		Contig7253_at	574.596	-3.1514	0
265077_at	4169.89	1.31614	0.0468		OsAffx.24115.1.S1_at	5894.6	1.62787	0.0007		Ta.9561.3.S1_x_at	5406.16	-1.8891	0.0009		Contig2130_at	844.387	-3.2629	0
252363_at	4171.86	1.15207	0.0469		OsAffx.25606.1.S1_at	5854.81	1.638	0.0007		Ta.17814.1.S1_at	5456.18	-1.0036	0.001		Contig2130_x_at	882.886	-3.2764	0
260917_at	4170.85	1.5758	0.0469		Os.9285.1.S1_s_at	5893.25	1.64501	0.0007		TaAffx.3238.3.S1_at	5432.68	-1.2127	0.001		HV09J08u_s_at	778.775	-3.3383	0
251659_at	4173.21	1.41924	0.0471		OsAffx.22020.1.S1_at	5883.33	1.64799	0.0007		Ta.7488.1.S1_a_at	5501.37	-1.2251	0.001		Contig2210_at	396.207	-3.3811	0
252385_at	4177.3	1.34282	0.0474		Os.51924.1.S1_at	5917.5	1.65837	0.0007		Ta.25141.1.S1_at	5435.39	-1.2609	0.001		Contig3480_at	751.09	-3.4343	0
260097_at	4178.05	1.57754	0.0475		Os.17653.1.S1_at	5868.94	1.66917	0.0007		TaAffx.5270.1.S1_at	5493.83	-1.2692	0.001		Contig1616_at	553.388	-3.4504	0
254853_at	4179.66	1.10767	0.0476		Os.280.1.S2_at	5868.65	1.6852	0.0007		TaAffx.111187.1.S1_at	5496.36	-1.2736	0.001		Contig7699_at	1131.43	-3.511	0
252067_at	4180.52	1.43287	0.0477		Os.46890.2.S1_at	5920.34	1.70648	0.0007		TaAffx.109464.1.S1_at	5392.29	-1.5359	0.001		Contig4054_s_at	365.626	-3.5917	0
249064_at	4181.81	1.31978	0.0478		OsAffx.5923.1.S1_at	5867.58	1.70853	0.0007		Ta.13572.1.S1_at	5439.73	-1.563	0.001		HT12D12u_s_at	984.222	-3.6703	0
250029_at	4190.56	1.1956	0.0487		Os.18077.1.S1_at	5902.29	1.70882	0.0007		Ta.6065.1.A1_x_at	5404.34	-1.607	0.001		Contig5371_at	623.684	-3.7388	0
249147_at	4190.41	1.29049	0.0487		Os.11450.1.S3_a_at	5843.59	1.71292	0.0007		TaAffx.130061.1.S1_x_at	5456.47	-1.7044	0.001		Contig3977_at	469.336	-3.8433	0
260453_s_at	4194.35	1.17055	0.049		Os.49703.1.S1_at	5865.65	1.71585	0.0007		Ta.27383.1.S1_at	5462.31	-1.8499	0.001		Contig2488_s_at	391.626	-3.8669	0
252467_at	4193.84	1.57035	0.049		Os.25130.1.S1_at	5902.22	1.71674	0.0007		Ta.28983.2.S1_at	5436.65	-1.8635	0.001		Contig15987_at	505.928	-4.0403	0
251297_at	4194.96	1.276	0.0491		Os.51337.1.S1_at	5884.39	1.75593	0.0007		Ta.12179.1.A1_at	5473.32	-2.0139	0.001		Contig6615_at	497.278	-4.214	0
261470_at	4196.43	1.38198	0.0492		OsAffx.6701.1.S1_at	5880.8	1.83486	0.0007		Ta.9172.1.S1_x_at	5457.69	-2.9758	0.001		HVSMEi0004N08r2_at	696.328	-4.2865	0
253000_at	4197.07	1.48588	0.0492		Os.19052.1.S1_at	5866.63	1.8406	0.0007		Ta.30560.1.S1_at	5392.71	-4.5063	0.001		Contig2787_s_at	280.562	-4.3503	0
262918_at	4198.58	1.27033	0.0493		Os.8833.1.S1_at	5886.94	1.85014	0.0007		TaAffx.38287.1.S1_x_at	5503.24	-1.0079	0.0011		Contig7373_at	733.889	-4.4505	0
245075_at	4198.9	1.36631	0.0493		Os.22710.1.S1_a_at	5889.45	1.87547	0.0007		Ta.11801.2.S1_a_at	5549.21	-1.8547	0.0011		Contig3339_at	679.873	-5.3006	0
267468_at	4199.84	1.22775	0.0494		OsAffx.25288.1.S1_s_at	5908.2	1.89	0.0007		TaAffx.8262.1.S1_x_at	5577.32	-1.091	0.0012		Contig3504_at	325.107	-5.6218	0
263534_at	4201.44	1.24564	0.0495		Os.27468.1.S1_at	5890.35	1.94628	0.0007		Ta.5019.1.A1_at	5568.97	-1.0932	0.0012		Contig639_at	182.402	-5.8862	0
262992_at	4200.67	1.31079	0.0495		Os.27569.1.S1_a_at	5886.85	1.97472	0.0007		TaAffx.121758.1.S1_at	5574.56	-1.2013	0.0012		Contig13847_s_at	2055.68	-1.2454	0.0001
253172_at	4202.11	1.25047	0.0496		Os.3048.2.S1_x_at	5987.93	1.04581	0.0008		TaAffx.52897.1.S1_at	5607.33	-1.2224	0.0013		Contig6685_at	1995.26	-1.3836	0.0001
260421_at	4202.82	1.46284	0.0497		Os.18678.1.S1_at	5952.86	1.19947	0.0008		TaAffx.972.1.A1_at	5594.64	-1.2399	0.0013		rbags14a14_s_at	1978.39	-1.4286	0.0001
250144_at	4204.64	1.25518	0.0498		Os.9173.1.S1_at	5933.36	1.23548	0.0008		Ta.5546.1.S1_a_at	5629.41	-1.6441	0.0013		Contig432_x_at	1980.84	-1.4707	0.0001
250400_at	4204.69	1.31199	0.0498		Os.11840.1.S1_at	5931.89	1.30344	0.0008		Ta.2789.1.S1_at	5607.09	-1.8734	0.0013		Contig26042_at	1977.9	-1.5033	0.0001
260310_at	4206.14	1.18092	0.0499		Os.19070.1.S1_at	5987.57	1.31113	0.0008		TaAffx.92234.1.A1_at	5628.67	-2.0983	0.0013		Contig12954_at	2108	-1.5835	0.0001
253625_at	4205.84	1.50602	0.0499		OsAffx.31410.1.S1_at	5990.7	1.32784	0.0008		Ta.5461.1.S1_x_at	5606.77	-2.7084	0.0013		EBem05_SQ003_E07_at	2013.17	-1.6372	0.0001
256321_at	4206.71	1.50716	0.05		Os.31112.2.S1_at	5995.53	1.32855	0.0008		Ta.27695.2.S1_a_at	5661.25	-1.0486	0.0014		Contig23697_at	2051.21	-1.6411	0.0001
					Os.52672.1.S1_at	5988.64	1.33976	0.0008		Ta.3529.1.S1_at	5639.06	-1.102	0.0014		Contig785_x_at	1991.65	-1.6431	0.0001
Down-regulated genes					Os.17889.1.S1_at	5981.6	1.34048	0.0008		TaAffx.38162.2.S1_at	5641.27	-1.1099	0.0014		Contig13997_at	2016.1	-1.6446	0.0001
Arabidopsis probeset ID	RP	FC	pfp		Os.50862.1.S1_x_at	6010.81	1.34862	0.0008		TaAffx.38287.1.S1_at	5645.22	-1.2307	0.0014		Contig20222_at	2007.16	-1.6468	0.0001
248322_at	1406.21	-1.2471	0		Os.7279.2.S1_at	5986.48	1.36444	0.0008		Ta.9620.1.S1_s_at	5661.03	-1.2901	0.0014		HS05K07u_at	2044.15	-1.6501	0.0001
261339_at	1465.39	-1.3361	0		Os.56117.1.S1_at	5984.69	1.36724	0.0008		Ta.26325.1.A1_at	5668.54	-1.6082	0.0014		Contig13638_at	2062.06	-1.652	0.0001
245460_at	1219.23	-1.4005	0		Os.51858.1.S1_at	6018.78	1.36874	0.0008		Ta.7167.1.A1_at	5695.53	-1.0092	0.0015		rbaal14c13_at	2072.95	-1.6677	0.0001
253485_at	1580.22	-1.4096	0		Os.9411.1.S1_at	5963.4	1.36893	0.0008		TaAffx.131567.2.S1_x_at	5689.86	-1.0772	0.0015		Contig12262_at	2054.23	-1.669	0.0001
248169_at	1624.26	-1.4124	0		Os.47937.2.S1_x_at	6001.57	1.38179	0.0008		Ta.8871.1.A1_at	5692.68	-1.3982	0.0015		Contig21083_at	2109.59	-1.6803	0.0001
267524_at	1576.45	-1.4307	0		Os.12364.1.S1_at	5987.7	1.3914	0.0008		Ta.28361.3.S1_x_at	5739.23	-1.0562	0.0016		Contig9658_at	2011.58	-1.6875	0.0001
265414_at	1785.23	-1.47	0		Os.42688.1.S1_x_at	6006.24	1.40095	0.0008		TaAffx.1097.1.A1_at	5718.05	-1.0715	0.0016		Contig5929_at	2069.6	-1.6903	0.0001
250828_at	1767.37	-1.4731	0		Os.5263.1.S1_x_at	5966.12	1.40964	0.0008		Ta.19222.1.S1_x_at	5754.34	-1.074	0.0016		Contig23146_at	2107.83	-1.7056	0.0001
257717_at	1701.17	-1.4976	0		Os.23671.1.S1_at	6009.2	1.4243	0.0008		Ta.12373.2.S1_at	5740.82	-1.6106	0.0016		Contig19951_at	2120.58	-1.7088	0.0001
258333_at	1746.63	-1.499	0		Os.23971.1.S1_a_at	5932.57	1.42633	0.0008		Ta.7654.1.S1_at	5717.4	-1.7057	0.0016		Contig8578_s_at	2130.7	-1.712	0.0001
262309_at	1581.9	-1.5037	0		Os.31112.3.S1_x_at	5953.49	1.42878	0.0008		Ta.18003.1.S1_at	5832.02	-1.3113	0.0017		Contig4769_at	2016	-1.722	0.0001
253849_at	1532.67	-1.5048	0		Os.55363.1.S1_at	6014.98	1.43451	0.0008		Ta.12714.2.S1_a_at	5817.68	-1.3629	0.0017		Contig11254_at	2032.1	-1.7224	0.0001
256461_s_at	1226.57	-1.5101	0		Os.33087.1.S1_at	5982.08	1.43699	0.0008		Ta.8925.1.A1_at	5761.8	-1.434	0.0017		Contig14311_at	2062.91	-1.723	0.0001
252415_at	1696.36	-1.5154	0		Os.22907.1.S1_at	5991.26	1.44718	0.0008		TaAffx.109558.1.S1_s_at	5799.22	-1.5508	0.0017		rbags10j11_s_at	2041.27	-1.735	0.0001
249052_at	1773.23	-1.5179	0		Os.49078.2.S1_x_at	6010.98	1.45455	0.0008		Ta.6976.1.S1_at	5802.45	-1.6738	0.0017		Contig7933_s_at	2015.32	-1.7366	0.0001
247478_at	1162.97	-1.5542	0		Os.53987.1.S1_at	5972.13	1.48038	0.0008		TaAffx.91800.1.S1_at	5826.05	-1.7539	0.0017		Contig5303_at	1981.89	-1.7732	0.0001
267523_at	1504.36	-1.5566	0		Os.51012.1.S1_at	5950.92	1.48677	0.0008		TaAffx.111794.1.S1_at	5843.01	-1.062	0.0018		Contig12143_at	2066.75	-1.7889	0.0001
255046_at	2037.93	-1.5833	0		Os.4379.1.S1_at	5994.63	1.51012	0.0008		Ta.320.1.S1_at	5931.08	-1.0248	0.002		Contig4865_at	1975.56	-1.7912	0.0001
245052_at	1286.95	-1.5836	0		Os.46689.1.S1_at	5965.91	1.51768	0.0008		Ta.5385.1.S1_at	5939.91	-1.1235	0.002		HB09G01w_s_at	2113.46	-1.7925	0.0001
248943_s_at	1580.92	-1.5912	0		Os.23405.1.S1_at	6018.02	1.59464	0.0008		Ta.7259.1.S1_at	5910.07	-1.1636	0.002		Contig3257_at	2036.28	-1.8442	0.0001
253758_at	1504.47	-1.5979	0		OsAffx.13048.1.S1_at	5986.07	1.5949	0.0008		Ta.16790.1.A1_at	5947.57	-1.1691	0.002		Contig16393_at	1997.55	-1.8446	0.0001
256772_at	1449.42	-1.6055	0		Os.52149.1.S1_at	5954.92	1.5977	0.0008		Ta.23322.3.S1_at	5951.38	-1.2701	0.002		Contig17916_at	1975.15	-1.8827	0.0001
266746_s_at	1422.62	-1.6142	0		Os.6247.1.S1_at	5933.79	1.60823	0.0008		Ta.24841.2.S1_at	5936.87	-1.2779	0.002		Contig7943_at	2117.27	-2.0179	0.0001
250278_at	1708.51	-1.6384	0		Os.13715.2.S1_x_at	5988.59	1.61891	0.0008		Ta.339.3.S1_at	5917.89	-1.0666	0.0021		Contig26465_at	2044.17	-2.0542	0.0001
248686_at	1590.25	-1.6398	0		OsAffx.24369.1.S2_at	5962.71	1.62048	0.0008		TaAffx.83636.1.S1_at	5925.56	-1.2835	0.0021		Contig21642_at	2106.22	-2.0625	0.0001
262705_at	1695.25	-1.6479	0		OsAffx.30983.1.S1_at	5944.6	1.64123	0.0008		Ta.8629.1.A1_at	5967.63	-1.3413	0.0021		HVSMEi0004L20r2_at	2011.74	-2.1582	0.0001
252170_at	1646.36	-1.6717	0		Os.36960.1.S1_at	5958.48	1.65481	0.0008		Ta.9172.3.S1_at	5971.56	-1.9243	0.0021		Contig12574_at	2096.76	-1.0724	0.0002
258402_at	1712.01	-1.6878	0		Os.72.1.S1_x_at	5949.86	1.68237	0.0008		TaAffx.13384.1.A1_at	5999.36	-1.0067	0.0023		Contig5737_s_at	2091.73	-1.4222	0.0002
251705_at	1277.81	-1.689	0		Os.28124.1.S1_at	5974.9	1.72741	0.0008		TaAffx.44105.1.S1_at	6017.98	-1.0729	0.0023		Contig17756_at	2096.77	-1.4425	0.0002
257071_at	1768.33	-1.7263	0		Os.41638.1.S1_at	5942.68	1.73974	0.0008		Ta.2854.2.S1_at	5993.8	-1.1743	0.0023		Contig981_s_at	2095.16	-1.4718	0.0002
255786_at	1546.98	-1.7311	0		Os.49042.1.A1_s_at	5982.57	1.79565	0.0008		Ta.8871.2.S1_at	6001.11	-1.26	0.0023		Contig6194_s_at	2104.93	-1.5702	0.0002
263805_at	891.163	-1.7385	0		Os.7242.1.S1_at	5984.89	1.79791	0.0008		TaAffx.3079.1.S1_at	6022.55	-1.5846	0.0024		Contig10057_s_at	2139.44	-1.6542	0.0002
247327_at	1666.22	-1.7385	0		OsAffx.24518.2.S1_x_at	5982.91	1.84196	0.0008		Ta.14087.1.S1_at	6021.9	-1.9902	0.0024		Contig4206_at	2094.27	-1.6839	0.0002
249378_at	1326.13	-1.7391	0		Os.10713.1.S1_at	5981.39	1.90694	0.0008		Ta.22427.1.A1_x_at	6051.52	-1.0351	0.0025		Contig3674_at	2087.17	-1.6892	0.0002
252441_at	825.351	-1.7424	0		Os.980.1.S1_a_at	5963.27	1.92976	0.0008		Ta.4097.2.S1_s_at	6077.96	-1.2128	0.0025		Contig5302_at	2146.14	-1.7226	0.0002
266865_at	1563.74	-1.7461	0		Os.3399.1.S1_at	5935.71	2.02061	0.0008		Ta.16041.1.A1_a_at	6047.5	-1.4819	0.0025		HM11K07r_at	2100.8	-1.7533	0.0002
250006_at	1440.23	-1.7511	0		Os.7838.1.S1_at	5992.68	2.02963	0.0008		Ta.27695.3.S1_at	6081.84	-1.0334	0.0026		Contig11825_at	2146.19	-1.7793	0.0002
265387_at	1057.8	-1.753	0		Os.25159.1.S1_at	6050.38	1.16782	0.0009		Ta.9188.2.S1_x_at	6083.62	-1.1863	0.0026		HT09O03u_s_at	2145.94	-1.8014	0.0002
258956_at	1484.28	-1.7553	0		Os.53278.1.S1_at	6070.94	1.19503	0.0009		Ta.9620.2.A1_at	6079.04	-1.2007	0.0026		S0001000055P18F1_s_at	2159.69	-1.8027	0.0002
255852_at	1552.54	-1.7861	0		Os.7126.1.S1_at	6101.34	1.19517	0.0009		Ta.1337.2.S1_x_at	6086.01	-1.2031	0.0026		Contig26313_at	2099.5	-1.8344	0.0002
264069_at	1758.64	-1.7901	0		Os.4764.1.S1_at	6078.17	1.207	0.0009		Ta.7488.2.S1_x_at	6067.75	-1.2836	0.0026		Contig11699_at	2153.01	-1.8432	0.0002
249900_at	1721.16	-1.8001	0		Os.6650.1.S1_at	6057.43	1.21788	0.0009		Ta.28289.2.S1_x_at	6089.54	-1.4451	0.0026		Contig30_at	2137.12	-1.9674	0.0002
259466_at	1724.7	-1.8045	0		Os.4788.1.S1_at	6031.68	1.22354	0.0009		TaAffx.123671.1.S1_s_at	6081.74	-1.517	0.0026		Contig2433_s_at	2198.99	-1.0708	0.0003
254137_at	1614.63	-1.8076	0		OsAffx.15160.1.S1_s_at	6105.63	1.23122	0.0009		Ta.23165.1.S1_at	6127.73	-1.041	0.0027		Contig13848_at	2176.39	-1.2767	0.0003
257176_s_at	1374.76	-1.8078	0		Os.6318.1.S1_at	6060.11	1.24162	0.0009		Ta.9449.2.S1_at	6153.11	-1.0937	0.0027		Contig4640_s_at	2178.69	-1.4653	0.0003
266165_at	1508.49	-1.8127	0		Os.7813.1.S1_at	6103.34	1.29988	0.0009		Ta.5772.1.A1_at	6142.33	-1.1011	0.0027		Contig13481_at	2173.62	-1.4692	0.0003
266575_at	1737.99	-1.8133	0		OsAffx.5996.1.S1_at	6112.75	1.31079	0.0009		Ta.23214.1.S1_at	6153.44	-1.2944	0.0027		Contig18853_at	2161.34	-1.4833	0.0003
256983_at	1448.48	-1.8233	0		Os.19161.1.S1_at	6045.25	1.34066	0.0009		Ta.30500.1.S1_at	6150.44	-1.3092	0.0027		HS05F12u_s_at	2181.37	-1.5226	0.0003
266873_at	1744.5	-1.8292	0		Os.31088.1.S1_at	6051.59	1.34372	0.0009		TaAffx.55680.1.S1_at	6139.22	-1.3404	0.0027		Contig12629_s_at	2175.68	-1.6424	0.0003
247444_at	1494.16	-1.8293	0		Os.18993.2.S1_x_at	6119.11	1.36893	0.0009		TaAffx.121275.1.A1_at	6160.3	-1.0317	0.0028		Contig6804_at	2162.95	-1.6938	0.0003
263539_at	695.071	-1.8306	0		Os.17765.1.A1_at	6101.23	1.3795	0.0009		TaAffx.118165.1.S1_at	6161.5	-1.5048	0.0028		HW03D17u_at	2181.96	-1.6951	0.0003
266500_at	1768.53	-1.831	0		Os.23033.1.S1_s_at	6102.9	1.38735	0.0009		Ta.3164.3.S1_a_at	6202.04	-1.603	0.003		Contig11777_at	2196.74	-1.7021	0.0003
254553_at	1378.6	-1.8338	0		Os.11943.2.S1_at	6098.66	1.40845	0.0009		Ta.21531.1.S1_at	6230.57	-1.607	0.003		Contig4400_s_at	2200.08	-1.7227	0.0003
246550_at	1422.51	-1.8353	0		Os.52931.1.S1_at	6063.75	1.42755	0.0009		TaAffx.130061.1.S1_at	6223.39	-1.6488	0.003		Contig23768_at	2201.83	-1.7285	0.0003
256228_at	1709.56	-1.8498	0		Os.52830.1.S1_at	6106.15	1.42755	0.0009		Ta.18896.1.S1_at	6273.94	-1.0715	0.0032		HD01C09w_s_at	2168.55	-1.7509	0.0003
258151_at	1780.03	-1.8519	0		Os.27163.1.A1_at	6118.57	1.43102	0.0009		TaAffx.410.1.S1_at	6272.03	-1.6659	0.0032		Contig10558_at	2184.67	-1.7602	0.0003
261684_at	895.917	-1.8569	0		Os.10635.1.S1_s_at	6088.3	1.43205	0.0009		Ta.24597.1.S1_x_at	6270.61	-1.7684	0.0032		Contig16619_at	2201.25	-1.9331	0.0003
265076_at	1204.35	-1.8578	0		Os.49563.4.S1_x_at	6067.62	1.44175	0.0009		TaAffx.85521.1.S1_at	6306.02	-1.0756	0.0033		Contig21281_at	2278.24	-1.3816	0.0004
251402_at	1730.64	-1.8594	0		Os.52949.1.S1_at	6035.4	1.45709	0.0009		Ta.27445.1.S1_at	6303.55	-1.1005	0.0033		Contig8466_s_at	2241.04	-1.4019	0.0004
254150_at	1344.94	-1.86	0		Os.24159.1.S1_at	6069.4	1.46413	0.0009		Ta.22789.1.S1_at	6292.83	-1.1284	0.0033		HV05O23u_at	2242.73	-1.4358	0.0004
264624_at	1774.76	-1.8695	0		Os.14275.1.S1_at	6095.3	1.46585	0.0009		Ta.19856.1.S1_at	6306.17	-1.2377	0.0033		Contig16107_at	2239.62	-1.5268	0.0004
258419_at	1205.46	-1.8757	0		Os.17140.1.S1_at	6103.12	1.46951	0.0009		Ta.8644.1.A1_at	6303.09	-1.2426	0.0033		Contig10841_s_at	2245.77	-1.5477	0.0004
245296_at	1447.51	-1.8761	0		Os.54579.1.S1_x_at	6100.81	1.49142	0.0009		Ta.11089.1.A1_at	6319.64	-1.0363	0.0034		Contig6015_at	2208.44	-1.5806	0.0004
251036_at	1488.02	-1.8778	0		OsAffx.11499.1.S1_at	6029.09	1.49858	0.0009		Ta.13989.1.S1_at	6321.98	-1.1217	0.0034		Contig411_at	2257.21	-1.5888	0.0004
248402_at	1675.78	-1.8863	0		Os.54386.1.S1_at	6117.17	1.49858	0.0009		TaAffx.8189.1.S1_at	6331.99	-1.1645	0.0034		Contig18806_at	2272.04	-1.6224	0.0004
249918_at	1011.84	-1.8885	0		Os.38110.1.S1_at	6028.38	1.4997	0.0009		TaAffx.119277.1.S1_at	6341.23	-1.1696	0.0034		Contig18113_at	2238.71	-1.6246	0.0004
252011_at	1583.09	-1.8899	0		Os.53297.1.S1_at	6114	1.50557	0.0009		Ta.2434.3.A1_at	6344.45	-1.2063	0.0034		Contig6013_at	2228.97	-1.6338	0.0004
261728_at	1343.97	-1.8915	0		Os.18397.1.S1_at	6051.79	1.50943	0.0009		Ta.4885.3.S1_x_at	6327.94	-1.3036	0.0034		Contig524_x_at	2228.82	-1.6471	0.0004
255662_at	1599.29	-1.8929	0		Os.53976.1.S1_at	6073.45	1.52114	0.0009		Ta.646.1.A1_at	6334.74	-1.5229	0.0034		Contig4976_at	2222.58	-1.6491	0.0004
252971_at	1336.02	-1.8971	0		Os.50588.1.S1_at	6035.55	1.52277	0.0009		TaAffx.93771.1.S1_s_at	6318.37	-2.1209	0.0034		Contig19845_at	2268.93	-1.6622	0.0004
256787_at	1175.92	-1.9023	0		Os.52822.1.S1_at	6110.65	1.52509	0.0009		Ta.4147.1.S1_at	6392.4	-2.407	0.0035		Contig12043_at	2228.49	-1.6736	0.0004
257382_at	920.614	-1.9179	0		Os.53558.1.S1_at	6087.14	1.52929	0.0009		Ta.6871.1.A1_at	6386.07	-1.0173	0.0036		Contig20974_at	2239.05	-1.6918	0.0004
256753_at	1528.58	-1.9202	0		Os.6367.1.S1_a_at	6030.42	1.55207	0.0009		TaAffx.113666.1.A1_at	6408.86	-1.0678	0.0036		Contig17964_at	2218.13	-1.6975	0.0004
259925_at	1094.79	-1.9222	0		Os.17195.1.A1_at	6052.08	1.55376	0.0009		TaAffx.110003.1.S1_at	6390.45	-1.0986	0.0036		Contig17621_at	2251.73	-1.7052	0.0004
254770_at	1554.85	-1.9238	0		Os.57357.1.S1_at	6117.12	1.55618	0.0009		Ta.7980.3.S1_a_at	6397.81	-1.1027	0.0036		EBem05_SQ002_D05_s_at	2208.9	-1.7336	0.0004
259193_at	1611.33	-1.9355	0		OsAffx.4143.1.S1_x_at	6088.62	1.56031	0.0009		Ta.14459.1.S1_x_at	6389.55	-1.3903	0.0036		Contig10481_at	2206.91	-1.7437	0.0004
264014_at	1678.49	-1.9376	0		Os.52180.1.S1_at	6020.75	1.56838	0.0009		TaAffx.34717.1.S1_at	6399.54	-1.4978	0.0036		Contig9278_at	2209.19	-1.7453	0.0004
253696_at	1435.38	-1.9385	0		Os.7901.1.S1_at	6120.96	1.58755	0.0009		Ta.12952.2.S1_at	6419.81	-1.5041	0.0036		EBro01_SQ003_E14_s_at	2206.13	-1.7748	0.0004
262456_at	1283.93	-1.9414	0		Os.27756.1.S1_at	6085.57	1.58806	0.0009		Ta.22678.2.S1_a_at	6386.9	-2.1765	0.0036		HVSMEk0006G04r2_s_at	2214.68	-1.7962	0.0004
253790_at	1404.02	-1.9415	0		Os.55369.1.S1_at	6108.48	1.59744	0.0009		Ta.30055.1.S1_at	6405.98	-2.246	0.0036		Contig8708_at	2330.23	-1.2958	0.0005
247651_at	1539.97	-1.9455	0		Os.53852.1.S1_at	6078.06	1.60256	0.0009		Ta.30735.1.S1_at	6416.38	-1.3805	0.0037		HVSMEm0001J08r2_s_at	2301.75	-1.3995	0.0005
255524_at	1445.14	-1.9563	0		Os.10564.1.A1_at	6074.76	1.60772	0.0009		TaAffx.121691.2.S1_at	6453.98	-1.0252	0.0038		Contig617_x_at	2292.83	-1.4346	0.0005
258225_at	1570.71	-1.9603	0		Os.53227.1.S1_at	6067.32	1.61447	0.0009		Ta.7151.1.S1_at	6426.61	-1.028	0.0038		rbaal18p14_at	2304.88	-1.4942	0.0005
261926_at	1213.4	-1.9641	0		Os.51733.1.S1_x_at	6034.59	1.6442	0.0009		Ta.769.1.S1_at	6428.63	-1.1042	0.0038		Contig20831_at	2301.09	-1.5118	0.0005
264770_at	1577.11	-1.9665	0		Os.23978.1.A1_at	6085.87	1.64935	0.0009		Ta.7262.2.S1_at	6453.62	-1.2569	0.0038		Contig16392_at	2296.18	-1.5321	0.0005
259842_at	1579.69	-1.9679	0		Os.44735.1.S1_at	6073.82	1.65317	0.0009		Ta.11755.1.S1_at	6443.75	-1.2661	0.0038		Contig3635_s_at	2298.58	-1.5463	0.0005
265611_at	1667.43	-1.9699	0		OsAffx.5553.1.S1_at	6030.74	1.67336	0.0009		Ta.20549.1.S1_x_at	6448.29	-1.321	0.0038		Contig326_x_at	2315.61	-1.5553	0.0005
256655_at	1092.11	-1.9812	0		Os.10845.1.S1_s_at	6028.73	1.6818	0.0009		Ta.25161.1.S1_at	6456.81	-1.6383	0.0038		Contig6052_s_at	2310.55	-1.564	0.0005
249862_at	1556.59	-1.9931	0		Os.13561.1.S1_s_at	6034.75	1.70794	0.0009		TaAffx.110135.1.S1_at	6431.05	-1.6574	0.0038		Contig481_s_at	2314.12	-1.6181	0.0005
262230_at	1038.84	-1.9948	0		Os.27516.1.A1_at	6078.79	1.72473	0.0009		Ta.5567.1.S1_at	6449.1	-1.7932	0.0038		HV_CEb0006A14f_s_at	2299.38	-1.6239	0.0005
254293_at	1458.06	-1.9961	0		Os.17856.1.S1_a_at	6101.6	1.72503	0.0009		Ta.28875.2.S1_a_at	6462.52	-1.1981	0.0039		Contig3276_s_at	2310.16	-1.6518	0.0005
255962_at	1257.39	-2.0005	0		Os.5649.1.S1_at	6090.95	1.734	0.0009		Ta.9055.1.S1_at	6473.55	-1.428	0.0039		Contig17741_at	2324.24	-1.6614	0.0005
248920_at	1492.76	-2.0008	0		OsAffx.17086.1.S1_at	6058.24	1.74642	0.0009		Ta.320.2.S1_a_at	6478.2	-1.0609	0.004		Contig20663_at	2339.15	-1.6615	0.0005
259460_at	1655.78	-2.0013	0		Os.31379.1.S1_s_at	6100.2	1.80963	0.0009		Ta.1211.2.S1_at	6514.12	-1.0181	0.0041		Contig13644_at	2322.53	-1.6691	0.0005
250109_at	1770.94	-2.012	0		Os.54917.1.S1_at	6111.39	1.84877	0.0009		Ta.7378.34.S1_at	6540.49	-1.2504	0.0041		Contig15539_at	2292.52	-1.6744	0.0005
253871_at	1402.07	-2.0121	0		OsAffx.23225.1.S1_at	6024.18	1.86986	0.0009		TaAffx.37159.2.S1_at	6505.27	-1.2612	0.0041		Contig5537_at	2307.55	-1.6806	0.0005
261727_at	1355.93	-2.0186	0		Os.26862.3.S1_a_at	6026.51	1.98295	0.0009		Ta.7052.1.A1_at	6528.19	-1.2887	0.0041		Contig4687_at	2320.47	-1.6837	0.0005
259560_at	1147.62	-2.0206	0		OsAffx.11964.1.S1_at	6079.69	2.10571	0.0009		Ta.13818.1.S1_at	6518.16	-1.3639	0.0041		Contig11886_s_at	2296.98	-1.6949	0.0005
248139_at	1561.92	-2.0257	0		Os.45018.1.S1_x_at	6073.7	2.13129	0.0009		TaAffx.129051.1.S1_at	6501.23	-1.3864	0.0041		Contig96_s_at	2313.9	-1.714	0.0005
245981_at	1791.81	-2.0266	0		Os.7612.1.S1_at	6160.23	1.02807	0.001		Ta.4244.1.A1_at	6543.37	-1.5318	0.0041		Contig20767_at	2290.97	-1.7319	0.0005
258472_at	1699.51	-2.0317	0		Os.52239.1.S1_at	6156.67	1.14929	0.001		TaAffx.78606.1.S1_at	6539.72	-1.5745	0.0041		Contig200_at	2298.27	-1.7366	0.0005
264240_at	1441.36	-2.0359	0		Os.8897.1.S1_at	6140.44	1.29467	0.001		TaAffx.43258.1.S1_at	6543.6	-1.6408	0.0041		Contig12204_s_at	2301.04	-1.7519	0.0005
254163_s_at	1267	-2.0363	0		Os.51690.1.S1_at	6125.46	1.30719	0.001		Ta.611.1.A1_at	6541.12	-1.737	0.0041		Contig410_at	2326.23	-1.8587	0.0005
252374_at	1000.98	-2.0411	0		Os.3122.1.S1_at	6137.55	1.31182	0.001		Ta.30807.1.S1_at	6550.87	-1.205	0.0042		Contig5626_s_at	2376.14	-1.0816	0.0006
264920_at	1590.84	-2.0436	0		Os.26731.1.S1_at	6153.13	1.32328	0.001		Ta.24761.1.S1_at	6563.63	-1.4263	0.0043		Contig1159_s_at	2389.61	-1.3726	0.0006
259272_at	760.38	-2.0442	0		Os.7252.1.S1_at	6145.58	1.33458	0.001		Ta.16790.1.A1_x_at	6567.9	-1.0525	0.0044		Contig308_x_at	2398.16	-1.4116	0.0006
247192_at	1464.84	-2.0447	0		Os.8353.1.S1_at	6187.73	1.34517	0.001		Ta.1452.2.S1_a_at	6571.81	-1.0609	0.0044		Contig19960_s_at	2379.53	-1.513	0.0006
246339_at	1576.69	-2.0478	0		Os.57197.1.S1_at	6150.75	1.35722	0.001		TaAffx.104885.1.S1_at	6599.49	-1.1676	0.0044		HS18B10u_s_at	2388.08	-1.521	0.0006
250217_at	1276.24	-2.0488	0		Os.48412.1.A1_at	6177.23	1.37005	0.001		Ta.30566.2.S1_at	6580.26	-1.4009	0.0044		Contig6782_at	2381.76	-1.5515	0.0006
246371_at	1320.41	-2.0496	0		Os.10197.1.S1_at	6166.96	1.3914	0.001		Ta.6458.3.S1_at	6584.64	-1.8393	0.0044		Contig15431_at	2375.51	-1.5772	0.0006
250102_at	1502.36	-2.0503	0		Os.47452.1.A1_at	6141.31	1.40193	0.001		Ta.6399.1.A1_at	6572.41	-2.4344	0.0044		Contig21643_at	2377.16	-1.5937	0.0006
258989_at	1598.33	-2.0559	0		Os.2347.1.S1_a_at	6196.16	1.40252	0.001		TaAffx.50332.1.S1_at	6601.86	-1.6278	0.0045		Contig2143_s_at	2363.54	-1.5956	0.0006
264611_at	1287.5	-2.0582	0		Os.51738.1.S1_at	6140.76	1.40331	0.001		Ta.21559.3.S1_a_at	6619.08	-1.3352	0.0046		Contig21110_at	2371.97	-1.6207	0.0006
246114_at	924.053	-2.0586	0		OsAffx.23031.2.S1_at	6159	1.40331	0.001		Ta.10499.1.S1_x_at	6625.57	-1.5004	0.0046		Contig6811_s_at	2400.64	-1.6275	0.0006
264262_at	1485.98	-2.059	0		Os.53916.1.S1_at	6165.85	1.41323	0.001		Ta.1353.1.S1_at	6630.65	-1.0867	0.0047		HVSMEm0003C15r2_s_at	2370.15	-1.6537	0.0006
253061_at	958.777	-2.0606	0		Os.54882.1.S1_at	6172.71	1.43021	0.001		Ta.1321.1.S1_s_at	6648.46	-1.1744	0.0047		Contig2659_at	2384.55	-1.654	0.0006
262010_at	1297.2	-2.0606	0		Os.54376.1.S1_at	6124.41	1.45075	0.001		Ta.23807.1.S1_x_at	6640.9	-1.205	0.0047		HV_CEb0001H04r2_at	2385.22	-1.6632	0.0006
263981_at	1463.43	-2.0642	0		Os.46513.1.S1_at	6194.83	1.46135	0.001		Ta.25755.1.A1_at	6645.47	-1.9503	0.0047		Contig5025_at	2375.17	-1.67	0.0006
261975_at	1755.41	-2.066	0		Os.6293.1.S1_at	6125.81	1.48434	0.001		TaAffx.55074.1.S1_s_at	6677.72	-1.0499	0.0048		Contig558_s_at	2355.06	-1.6778	0.0006
264636_at	1468.02	-2.0688	0		Os.46311.1.A1_at	6181.82	1.49054	0.001		Ta.12007.1.A1_at	6681.87	-1.179	0.0048		Contig23584_at	2378.72	-1.6784	0.0006
254105_at	1776.89	-2.0695	0		Os.52691.1.S1_at	6193.42	1.52161	0.001		Ta.25394.2.S1_a_at	6681.18	-1.4818	0.0048		Contig14572_at	2359.94	-1.681	0.0006
251413_at	1349.93	-2.0721	0		Os.7533.1.S1_at	6187.05	1.53257	0.001		Ta.30837.1.S1_at	6676.85	-2.2079	0.0048		Contig11894_at	2344.45	-1.6867	0.0006
250777_at	1516.77	-2.0763	0		Os.12150.1.S1_s_at	6131.83	1.54775	0.001		Ta.9172.3.S1_x_at	6671.69	-1.7941	0.0049		Contig8319_at	2355.18	-1.6883	0.0006
256547_at	1079.82	-2.0799	0		Os.26443.1.S1_at	6173.94	1.55207	0.001		Ta.27882.1.S1_s_at	6699.09	-1.0038	0.0051		Contig2236_at	2360.1	-1.6884	0.0006
267260_at	1293.31	-2.0827	0		OsAffx.23091.2.S1_x_at	6176.92	1.59337	0.001		Ta.27482.1.S1_x_at	6715.24	-1.0306	0.0051		Contig5760_at	2389.13	-1.7015	0.0006
262283_at	1640.26	-2.0848	0		Os.56273.1.S1_at	6142.46	1.60359	0.001		TaAffx.29110.1.S1_at	6708	-1.1914	0.0051		Contig6797_at	2371.72	-1.7039	0.0006
259161_at	1286.87	-2.087	0		Os.50949.2.S1_x_at	6185.24	1.61525	0.001		TaAffx.80091.1.S1_s_at	6701.18	-1.3855	0.0051		Contig15894_at	2385.04	-1.7403	0.0006
265837_at	903.355	-2.0961	0		Os.11846.1.S1_at	6187.6	1.63532	0.001		Ta.8518.1.S1_at	6715.98	-1.4069	0.0051		Contig25371_at	2358.64	-1.8496	0.0006
263126_at	1482.16	-2.0966	0		Os.51152.1.S1_at	6130.69	1.66003	0.001		TaAffx.56955.1.S1_at	6709.21	-1.6634	0.0051		Contig18339_at	2392.06	-1.8761	0.0006
264501_at	1500.54	-2.0999	0		OsAffx.31976.1.S1_s_at	6168.92	1.67813	0.001		Ta.20972.1.S1_at	6707.67	-1.7786	0.0051		Contig14244_at	2401.41	-1.972	0.0006
267411_at	1189.33	-2.1009	0		Os.53666.1.S1_x_at	6166.55	1.72891	0.001		Ta.28489.1.A1_at	6731.32	-1.1679	0.0053		HT13F16r_at	2343.76	-1.9947	0.0006
257313_at	2035.96	-2.1009	0		Os.11341.1.S1_a_at	6141.58	1.72951	0.001		Ta.806.2.A1_a_at	6725.29	-1.7269	0.0053		baak13l10_s_at	2407.59	-1.3661	0.0007
260656_at	1278.51	-2.1085	0		OsAffx.15508.1.S1_at	6186.15	1.82882	0.001		TaAffx.107759.1.S1_at	6747.37	-1.0152	0.0054		Contig3626_s_at	2420.57	-1.4235	0.0007
261981_at	1506.8	-2.1103	0		Os.10937.1.S1_at	6178.62	2.0982	0.001		Ta.1909.1.A1_at	6776.72	-1.0314	0.0056		Contig23669_at	2407.73	-1.4911	0.0007
267516_at	1460.44	-2.1131	0		Os.48006.1.S1_at	6195.38	2.19539	0.001		TaAffx.82888.1.S1_at	6769.24	-1.207	0.0056		HV02C03u_at	2410.33	-1.5169	0.0007
261772_at	1750.9	-2.1145	0		Os.51945.1.S1_at	6199.53	1.05053	0.0011		Ta.12402.2.S1_a_at	6776.2	-1.6617	0.0056		HR01O04u_at	2408.97	-1.5395	0.0007
253925_at	951.348	-2.1172	0		Os.32488.1.S1_at	6219.99	1.07956	0.0011		Ta.1229.1.S1_at	6778.52	-2.1816	0.0056		Contig5880_at	2423.83	-1.5864	0.0007
249923_at	640.855	-2.1211	0		OsAffx.12022.1.S1_s_at	6205.39	1.12385	0.0011		TaAffx.69760.2.S1_at	6791.65	-1.084	0.0057		Contig9265_at	2423.09	-1.5967	0.0007
267635_at	1723.24	-2.1215	0		Os.7513.1.S1_at	6220.81	1.28816	0.0011		Ta.1875.2.S1_at	6786.8	-1.2796	0.0057		Contig6026_at	2415.47	-1.6097	0.0007
265716_at	1719.61	-2.1235	0		Os.51730.1.A1_s_at	6241.43	1.37495	0.0011		Ta.30123.2.A1_at	6809.9	-1.1494	0.0059		Contig624_at	2419.19	-1.6154	0.0007
256469_at	1444.35	-2.1274	0		Os.49552.1.S1_at	6236.3	1.39082	0.0011		Ta.1022.1.S1_at	6813.09	-1.1949	0.0059		Contig17684_at	2422.36	-1.6159	0.0007
245688_at	1694.46	-2.135	0		OsAffx.26251.1.S1_at	6220.21	1.39938	0.0011		TaAffx.36708.1.S1_at	6813.17	-1.2265	0.0059		Contig18836_at	2420.1	-1.6769	0.0007
252199_at	1539.13	-2.1353	0		Os.20644.1.S1_at	6244.33	1.41563	0.0011		Ta.9210.1.S1_a_at	6816.17	-1.5248	0.0059		Contig25428_at	2412.48	-1.6939	0.0007
258369_at	1363.32	-2.1359	0		Os.4421.1.S1_at	6207.11	1.41784	0.0011		Ta.226.1.S1_at	6829.03	-1.6373	0.006		Contig4221_at	2418.33	-1.7066	0.0007
258922_at	1385.7	-2.1375	0		OsAffx.24040.1.S1_s_at	6247.35	1.42025	0.0011		TaAffx.81495.2.S1_s_at	6849.59	-1.2962	0.0062		Contig20673_at	2419.41	-1.7377	0.0007
253372_at	1344.41	-2.1407	0		Os.10615.1.S1_s_at	6241.71	1.45328	0.0011		TaAffx.94689.1.S1_at	6866.59	-1.4071	0.0062		Contig18451_at	2437	-1.0541	0.0008
252193_at	1554.11	-2.1412	0		Os.22715.1.S1_at	6238.94	1.4828	0.0011		Ta.28224.1.S1_x_at	6851.35	-1.5062	0.0062		Contig585_x_at	2439.01	-1.5045	0.0008
245265_at	898.259	-2.1489	0		OsAffx.15233.1.S1_at	6221.12	1.50739	0.0011		Ta.3827.2.A1_at	6856.05	-1.8256	0.0062		HO11K23S_s_at	2441.84	-1.5381	0.0008
252280_at	1787.58	-2.1538	0		OsAffx.26812.3.S1_at	6223.04	1.5647	0.0011		TaAffx.92305.1.S1_at	6873.01	-1.0108	0.0063		Contig5135_s_at	2447.48	-1.6006	0.0008
256617_at	1207.05	-2.1553	0		Os.54156.1.S1_x_at	6211.15	1.57754	0.0011		Ta.303.2.S1_at	6867.76	-1.0229	0.0063		HD07M22r_s_at	2446.29	-1.6144	0.0008
261638_at	1421.62	-2.1581	0		OsAffx.7344.1.S1_at	6214.28	1.61603	0.0011		Ta.6594.1.S1_s_at	6863.73	-1.0577	0.0063		Contig3746_at	2439.75	-1.6259	0.0008
265918_at	1166.25	-2.1594	0		Os.51731.1.S1_at	6248.26	1.61996	0.0011		Ta.18296.1.S1_at	6870.46	-1.0953	0.0063		Contig21235_at	2434.98	-1.6477	0.0008
249037_at	1126.09	-2.1623	0		OsAffx.3642.1.S1_s_at	6222.24	1.62338	0.0011		TaAffx.12940.1.A1_at	6867.56	-1.2793	0.0063		Contig349_s_at	2441.68	-1.649	0.0008
258750_at	1279.36	-2.1693	0		Os.27467.3.S1_x_at	6228.1	1.67842	0.0011		Ta.26239.1.A1_at	6891.19	-1.3729	0.0064		Contig14134_at	2426.6	-1.6518	0.0008
253278_at	1326.47	-2.1757	0		OsAffx.26329.1.S1_at	6227.7	1.71468	0.0011		Ta.25549.1.S1_at	6895.45	-1.0658	0.0065		Contig16984_at	2441.49	-1.6563	0.0008
245980_at	1757.89	-2.1839	0		Os.56167.1.S1_at	6233.17	1.7507	0.0011		Ta.9282.1.S1_at	6913.78	-1.1193	0.0067		Contig13990_at	2457.59	-1.5911	0.0009
255344_s_at	1529.57	-2.187	0		Os.17959.1.S1_a_at	6208.86	1.75623	0.0011		Ta.12591.1.S1_at	6920.35	-1.2693	0.0067		Contig18724_at	2465.93	-1.6074	0.0009
254363_at	1262.62	-2.1901	0		Os.9099.1.S1_at	6202.96	1.79888	0.0011		Ta.7148.1.S1_at	6917.18	-1.2798	0.0067		Contig19422_at	2466.28	-1.6669	0.0009
258497_at	1171.1	-2.1953	0		Os.37423.1.S1_at	6227.05	1.8352	0.0011		Ta.593.3.S1_a_at	6923.44	-1.0842	0.0068		HA30K22r_s_at	2470.8	-1.674	0.0009
252167_at	1746.32	-2.1958	0		OsAffx.27775.1.S1_s_at	6250.28	1.89789	0.0011		TaAffx.21600.1.S1_s_at	6923.35	-1.1498	0.0068		Contig3650_at	2466.25	-1.6843	0.0009
266899_at	1322.79	-2.2061	0		OsAffx.10756.1.S1_x_at	6225.69	1.95008	0.0011		Ta.21646.1.S1_at	6943.73	-1.5325	0.0069		HVSMEf0023D17f_s_at	2482.85	-1.1434	0.001
256275_at	1504.75	-2.2075	0		OsAffx.6449.1.S1_at	6230.65	2.01572	0.0011		TaAffx.132335.1.A1_at	6940.01	-1.6491	0.0069		Contig12472_at	2478.61	-1.2021	0.001
262951_at	1721.22	-2.2198	0		Os.27122.3.S1_x_at	6204.72	2.05423	0.0011		Ta.7416.2.S1_a_at	6962.53	-1.1013	0.007		Contig2900_at	2503.35	-1.222	0.001
257206_at	941.853	-2.2231	0		Os.37247.1.S1_at	6255.6	1.15647	0.0012		TaAffx.72199.2.S1_at	6964.46	-1.8611	0.007		Contig12029_s_at	2510.36	-1.4054	0.001
260957_at	1762.68	-2.233	0		OsAffx.30674.1.S1_s_at	6263.32	1.18596	0.0012		Ta.1215.1.S1_at	6989.19	-1.1487	0.0072		Contig9000_at	2488.18	-1.4864	0.001
256796_at	1393.56	-2.2366	0		Os.29966.2.S1_x_at	6290.5	1.21256	0.0012		Ta.4723.1.S1_at	6977.02	-1.2738	0.0072		Contig16468_at	2480.22	-1.4935	0.001
266745_at	1381.53	-2.2399	0		Os.14855.1.S1_at	6298.79	1.24891	0.0012		Ta.16625.1.S1_at	6985.53	-1.331	0.0072		Contig4901_s_at	2483.27	-1.4976	0.001
262376_at	1685.87	-2.244	0		Os.54535.1.S1_at	6298.51	1.3519	0.0012		Ta.4269.3.S1_a_at	6977.63	-1.5922	0.0072		Contig5368_at	2538.42	-1.5	0.001
252048_at	1302.79	-2.2451	0		OsAffx.27728.1.S1_at	6263.48	1.35593	0.0012		Ta.8878.1.S1_at	6976.93	-1.6539	0.0072		HVSMEn0024H20r2_s_at	2474.27	-1.5121	0.001
258055_at	1152.76	-2.2478	0		Os.30557.2.S2_x_at	6299.75	1.36612	0.0012		Ta.5262.1.S1_at	6979.03	-1.6989	0.0072		rbaal0f10_s_at	2490.14	-1.5169	0.001
250582_at	1772.68	-2.2486	0		Os.52053.1.S1_at	6288.05	1.38908	0.0012		Ta.11821.1.S1_a_at	6982.39	-1.9647	0.0072		HVSMEn0015O15f_s_at	2498.81	-1.5213	0.001
247189_at	1384.21	-2.2511	0		OsAffx.23268.1.S1_at	6287.84	1.40351	0.0012		Ta.7884.1.S1_at	7005.87	-1.0577	0.0073		Contig9841_at	2503.06	-1.5234	0.001
267367_at	1525.52	-2.2515	0		Os.45212.1.S1_x_at	6292.93	1.40371	0.0012		Ta.9122.1.S1_x_at	7000.58	-1.1615	0.0073		Contig6704_at	2489.11	-1.5364	0.001
250936_at	1197.22	-2.2545	0		Os.48039.1.A1_at	6256.83	1.42918	0.0012		Ta.22443.1.S1_s_at	7000.65	-1.2383	0.0073		Contig21913_at	2485.58	-1.5387	0.001
248179_at	1273.5	-2.2561	0		Os.12288.1.S1_at	6269.86	1.43823	0.0012		Ta.8298.1.S1_at	7001.27	-1.5442	0.0073		Contig15813_at	2521.1	-1.5735	0.001
254102_at	1278	-2.2604	0		Os.41841.1.S1_at	6255.28	1.45012	0.0012		Ta.25283.1.A1_at	7013.43	-1.2547	0.0074		Contig9110_at	2536.1	-1.5735	0.001
258239_at	1390.58	-2.2611	0		Os.7429.1.S1_at	6281.42	1.45688	0.0012		Ta.7536.1.S1_at	7009.13	-2.5917	0.0074		Contig24309_at	2522.41	-1.5879	0.001
249645_at	965.559	-2.2631	0		Os.14081.1.S1_at	6279.9	1.46757	0.0012		Ta.16047.1.S1_at	7033.18	-1.3426	0.0076		Contig26136_at	2488.74	-1.5966	0.001
264521_at	1354.38	-2.2651	0		Os.50879.1.S1_at	6299.13	1.48787	0.0012		TaAffx.21341.1.A1_at	7030.2	-1.4895	0.0076		HVSMEm0003G02r2_at	2491.17	-1.6196	0.001
253423_at	1333.92	-2.2652	0		Os.623.1.S1_at	6287.95	1.49365	0.0012		Ta.11314.1.S1_at	7053.66	-1.4255	0.0078		Contig20863_at	2516.29	-1.6357	0.001
254239_at	1610.58	-2.2664	0		Os.53661.1.S1_s_at	6289.93	1.5186	0.0012		Ta.6769.1.A1_at	7063.9	-1.8205	0.0079		EBem05_SQ003_G09_at	2501.21	-1.6389	0.001
248404_at	1434.81	-2.2683	0		Os.23474.1.A1_at	6297.75	1.53563	0.0012		TaAffx.19033.1.S1_at	7066.59	-1.2952	0.008		HW02E22u_at	2478.05	-1.6647	0.001
258552_at	1057.86	-2.283	0		Os.47336.1.S1_at	6284.87	1.58078	0.0012		Ta.11777.1.S1_x_at	7078.16	-1.1344	0.0081		Contig6309_at	2500.56	-1.675	0.001
248460_at	955.435	-2.2856	0		Os.49132.1.S1_at	6297.44	1.58907	0.0012		Ta.7269.1.S1_at	7081.84	-1.2372	0.0081		Contig14789_at	2519.83	-1.6769	0.001
260982_at	1689.21	-2.287	0		OsAffx.26856.1.S1_at	6283.85	1.59591	0.0012		Ta.11821.1.S1_at	7096.53	-1.7354	0.0082		Contig8262_at	2488.77	-1.6792	0.001
256299_at	1002.04	-2.298	0		Os.56050.1.S1_at	6251.41	1.60051	0.0012		TaAffx.81051.1.S1_at	7100.18	-1.1932	0.0083		Contig4124_s_at	2485.52	-1.688	0.001
258535_at	1237.64	-2.3015	0		Os.19315.1.S1_s_at	6253.08	1.60256	0.0012		TaAffx.52938.1.S1_s_at	7113.48	-1.0752	0.0084		Contig10218_at	2482.42	-1.7136	0.001
246238_at	1039.15	-2.3073	0		Os.52439.1.S1_at	6290.62	1.61499	0.0012		Ta.6399.3.S1_at	7105.2	-2.352	0.0084		Contig16560_at	2522.19	-1.715	0.001
250669_at	684.27	-2.3147	0		OsAffx.11955.1.S1_at	6254.67	1.67056	0.0012		TaAffx.82348.2.A1_at	7128.04	-1.0326	0.0086		HP01B09w_at	2483.93	-1.7166	0.001
260070_at	1743.11	-2.3169	0		Os.54810.1.A1_at	6300.35	1.731	0.0012		Ta.30336.1.S1_x_at	7128.72	-1.21	0.0086		Contig16592_at	2524.9	-1.7438	0.001
263951_at	1722.19	-2.3237	0		Os.18866.3.A1_at	6276.11	1.82715	0.0012		Ta.28067.1.S1_x_at	7132.53	-1.0569	0.0087		Contig13733_at	2530.81	-1.755	0.001
263499_at	1238.73	-2.3264	0		OsAffx.3506.1.S1_at	6276.55	1.8457	0.0012		Ta.25161.1.S1_x_at	7154	-1.5135	0.0091		HVSMEm0018N09r2_at	2531.76	-2.0765	0.001
260856_at	1181.56	-2.3349	0		Os.46467.2.S1_x_at	6261.56	2.09688	0.0012		Ta.21350.2.S1_at	7159.26	-3.1815	0.0091		Contig5393_at	2539.94	-1.2822	0.0011
261825_at	1492.31	-2.3355	0		Os.27478.1.A1_s_at	6295.73	2.19346	0.0012		Ta.14230.1.S1_at	7164.17	-1.0117	0.0092		Contig9880_s_at	2549.81	-1.4856	0.0011
261230_at	1262.32	-2.3467	0		Os.3408.1.A1_x_at	6299.25	2.21631	0.0012		TaAffx.66625.1.S1_at	7179.56	-1.1298	0.0093		HVSMEl0005L10f_s_at	2542.05	-1.5724	0.0011
260877_at	1145.62	-2.3494	0		Os.53320.2.S1_x_at	6357.26	1.10096	0.0013		Ta.5024.1.S1_x_at	7170.51	-1.1415	0.0093		Contig9258_at	2548.25	-1.5843	0.0011
255692_at	1305.71	-2.3542	0		Os.18008.1.S1_at	6346.08	1.16509	0.0013		Ta.9449.2.S1_x_at	7200.38	-1.1004	0.0095		Contig6823_at	2545.89	-1.9017	0.0011
251395_at	828.775	-2.3558	0		Os.27504.1.S1_at	6369.21	1.18821	0.0013		TaAffx.3720.3.S1_at	7189.3	-1.1081	0.0095		HVSMEa0014K13r2_s_at	2555.53	-1.1708	0.0012
257297_at	1394.61	-2.3562	0		Os.12713.1.S2_a_at	6318.29	1.24844	0.0013		Ta.26051.1.A1_at	7202.42	-1.3022	0.0095		baak4c06_at	2557.28	-1.4694	0.0012
245383_at	1688.62	-2.3676	0		Os.53886.1.S1_at	6342.2	1.35483	0.0013		Ta.9390.1.A1_at	7194.75	-1.3537	0.0095		Contig14020_at	2557.9	-1.6463	0.0012
252220_at	1001.3	-2.3708	0		Os.6165.1.S1_a_at	6354.85	1.3624	0.0013		Ta.3073.1.S1_a_at	7206.69	-1.4899	0.0095		Contig594_x_at	2573.69	-1.1112	0.0013
247284_at	1108.16	-2.372	0		Os.18615.1.S1_at	6324.56	1.39392	0.0013		TaAffx.97452.1.A1_at	7200.62	-1.9062	0.0095		Contig12007_s_at	2577.14	-1.3074	0.0013
267126_s_at	1465.63	-2.3775	0		OsAffx.20091.1.S1_at	6304.89	1.40509	0.0013		Ta.21559.1.S1_x_at	7223.71	-1.2155	0.0097		Contig2859_s_at	2583.76	-1.3285	0.0013
252317_at	1129.84	-2.3782	0		Os.56130.1.S1_at	6330.82	1.42755	0.0013		Ta.21052.1.S1_x_at	7223.99	-1.3893	0.0097		Contig17006_at	2582.38	-1.4875	0.0013
256825_at	911.022	-2.3828	0		Os.38157.1.S1_at	6347.91	1.43658	0.0013		Ta.8330.2.A1_at	7223.3	-1.4264	0.0097		Contig18384_at	2584.43	-1.5141	0.0013
257076_at	1219.1	-2.3893	0		Os.50164.1.S1_at	6366.99	1.44823	0.0013		Ta.5174.1.S1_at	7231.62	-1.7752	0.0097		Contig4639_at	2567.13	-1.52	0.0013
250012_x_at	1291.57	-2.3949	0		Os.53774.1.S1_at	6307.32	1.46242	0.0013		Ta.9580.1.S1_at	7257.73	-1.0108	0.0098		Contig18264_at	2586.52	-1.5707	0.0013
252549_at	955.38	-2.3982	0		Os.46690.1.S1_x_at	6304.99	1.50534	0.0013		TaAffx.81300.1.S1_at	7237.66	-1.5726	0.0098		Contig7394_at	2582.4	-1.5717	0.0013
248912_at	1533.43	-2.4129	0		Os.35606.1.S1_at	6330.66	1.51607	0.0013		Ta.28058.1.S1_at	7255.36	-1.0669	0.0099		Contig7061_s_at	2565.72	-1.5856	0.0013
262374_s_at	1141.91	-2.4156	0		Os.50120.1.S1_at	6322.19	1.51722	0.0013		TaAffx.7968.1.S1_at	7251.75	-1.1115	0.0099		Contig19596_at	2581.82	-1.5867	0.0013
254815_at	947.022	-2.4225	0		Os.53632.1.S1_at	6309.44	1.52091	0.0013		TaAffx.128617.16.S1_at	7256.09	-1.4077	0.0099		EBpi01_SQ005_I12_x_at	2580.88	-1.5879	0.0013
254609_at	989.219	-2.4257	0		Os.7272.1.S1_at	6342.97	1.52369	0.0013		Ta.24650.1.S1_x_at	7269.03	-1.7397	0.0099		Contig7351_at	2572.1	-1.6009	0.0013
260831_at	1194.31	-2.426	0		Os.18590.1.S1_a_at	6322.79	1.53046	0.0013		Ta.9115.2.S1_a_at	7286.79	-1.3986	0.0101		Contig24607_at	2572.8	-1.6372	0.0013
266460_at	1389.97	-2.4315	0		Os.46758.1.S1_s_at	6313.96	1.54967	0.0013		TaAffx.6778.1.S1_at	7296.11	-1.0743	0.0102		Contig76_at	2578.08	-1.6565	0.0013
249727_at	1290.34	-2.4343	0		Os.13960.1.S1_a_at	6319.35	1.59084	0.0013		TaAffx.112495.1.S1_at	7294.95	-1.0923	0.0102		Contig6347_s_at	2564.98	-1.6608	0.0013
265116_at	1493.84	-2.448	0		OsAffx.26018.1.S1_at	6340.82	1.60514	0.0013		Ta.23763.1.S1_at	7295.04	-1.0933	0.0102		Contig4326_at	2572.31	-1.6922	0.0013
250110_at	936.425	-2.4499	0		Os.25211.1.S1_at	6347.17	1.60746	0.0013		Ta.23327.1.S1_at	7305.54	-1.5078	0.0103		EBem10_SQ003_N11_at	2568.17	-1.7699	0.0013
248186_at	1529.72	-2.4502	0		Os.17912.2.S1_x_at	6349.82	1.62417	0.0013		TaAffx.6678.1.S1_at	7322.78	-1.2535	0.0105		Contig20279_at	2561.78	-1.8086	0.0013
263443_at	739.467	-2.4516	0		Os.11831.1.S1_at	6349.91	1.62655	0.0013		TaAffx.116357.1.A1_at	7327.73	-1.0728	0.0106		Contig4402_s_at	2561.62	-1.8418	0.0013
258250_at	1044.09	-2.4518	0		Os.4463.1.S1_s_at	6321.7	1.63132	0.0013		Ta.8867.2.S1_at	7341.28	-1.0338	0.0107		Contig7382_s_at	2608.7	-1.5259	0.0014
253736_at	1090.1	-2.4725	0		OsAffx.6701.1.S1_s_at	6327.08	1.6442	0.0013		TaAffx.37159.2.S1_x_at	7337.38	-1.2401	0.0107		Contig7879_at	2592.15	-1.5633	0.0014
258528_at	1186.13	-2.4726	0		Os.27805.1.S1_at	6315.29	1.66389	0.0013		Ta.12387.1.A1_at	7347.06	-1.1831	0.0108		Contig22642_at	2601.41	-1.6171	0.0014
261308_at	1297.19	-2.4755	0		Os.39652.1.S1_at	6364.17	1.68124	0.0013		Ta.1968.1.S1_at	7354.15	-1.0753	0.0109		Contig16618_at	2608.3	-1.6185	0.0014
266552_at	1060.58	-2.4863	0		Os.5433.1.S1_at	6322.69	1.71204	0.0013		TaAffx.98097.1.A1_at	7362.94	-1.2465	0.0109		Contig12523_s_at	2609.49	-1.6295	0.0014
255774_at	695.341	-2.4918	0		Os.53801.1.S1_at	6370.54	1.80148	0.0013		TaAffx.27427.1.S1_at	7392.16	-1.0111	0.0111		Contig11103_at	2592.87	-1.6436	0.0014
265042_at	754.036	-2.5184	0		OsAffx.3504.1.S1_at	6312.53	1.80963	0.0013		Ta.22656.2.S1_at	7382.37	-1.034	0.0111		Contig1185_at	2605.51	-1.8192	0.0014
249383_at	941.453	-2.5346	0		Os.54716.1.S1_x_at	6311.88	1.81984	0.0013		Ta.8991.1.S1_at	7380.01	-1.0432	0.0111		Contig13931_at	2616.31	-1.5726	0.0015
251017_at	1074.72	-2.5462	0		Os.15513.2.S1_x_at	6314.8	1.96696	0.0013		Ta.28936.1.S1_s_at	7383.27	-1.104	0.0111		Contig25428_x_at	2612.19	-1.631	0.0015
254250_at	1069.52	-2.551	0		Os.27591.1.A1_at	6322.95	2.08943	0.0013		TaAffx.59603.1.S1_at	7381.4	-1.2149	0.0111		Contig8416_s_at	2614.83	-1.6816	0.0015
257203_at	1346.56	-2.5677	0		Os.14251.1.S1_a_at	6317.76	2.16216	0.0013		Ta.12529.1.S1_at	7383.17	-1.4019	0.0111		Contig728_at	2621.64	-1.3793	0.0016
266123_at	1664.71	-2.5827	0		Os.47888.1.S1_at	6367.31	2.22767	0.0013		Ta.28983.2.S1_x_at	7375.22	-1.5461	0.0111		Contig6874_at	2622.22	-1.6252	0.0016
261594_at	1189.32	-2.5848	0		Os.53241.1.S1_at	6379.05	1.08849	0.0014		Ta.9481.2.S1_at	7418.08	-1.0167	0.0112		Contig10826_at	2622.53	-1.6463	0.0016
258920_at	1321.86	-2.5928	0		Os.54274.1.S1_at	6396.3	1.17454	0.0014		Ta.25590.3.S1_a_at	7388.41	-1.0334	0.0112		Contig19553_at	2630.29	-1.5765	0.0017
263549_at	1238.27	-2.5952	0		Os.49144.1.S1_s_at	6402.41	1.2273	0.0014		TaAffx.92008.1.A1_s_at	7395.46	-1.4652	0.0112		Contig11534_at	2626.79	-1.631	0.0017
246487_at	860.182	-2.6111	0		Os.47558.1.S1_at	6417.58	1.25802	0.0014		Ta.25635.2.S1_at	7390.01	-1.7134	0.0112		Contig16151_at	2633.09	-1.5349	0.0018
245757_at	1081.07	-2.639	0		OsAffx.25182.1.S1_s_at	6402.52	1.32013	0.0014		TaAffx.114431.1.S1_s_at	7403.88	-1.9829	0.0112		Contig3234_s_at	2642.17	-1.579	0.0018
259104_at	956.172	-2.6536	0		Os.7614.1.S1_at	6421.28	1.35906	0.0014		Ta.27916.1.A1_s_at	7415.63	-1.0034	0.0113		Contig12046_at	2649.88	-1.45	0.0019
261492_at	915.098	-2.661	0		Os.54333.1.S1_at	6423.42	1.36054	0.0014		TaAffx.27008.1.S1_at	7430.22	-1.0179	0.0113		Contig82_at	2653.53	-1.5399	0.0019
249008_at	965.453	-2.6612	0		Os.20335.1.S1_at	6380.68	1.38619	0.0014		Ta.23230.1.S1_at	7416.5	-1.1438	0.0113		Contig12783_at	2669.85	-1.5498	0.0019
259664_at	744.55	-2.6731	0		Os.27180.1.S1_at	6410.25	1.38985	0.0014		TaAffx.4324.2.S1_at	7414.81	-1.9912	0.0113		Contig9996_at	2658.41	-1.6092	0.0019
259364_at	1141.4	-2.6744	0		Os.50702.1.A1_at	6409.66	1.39841	0.0014		Ta.19805.2.S1_at	7426.22	-1.1149	0.0114		Contig9621_s_at	2657.66	-1.6122	0.0019
245176_at	838.602	-2.6879	0		Os.34998.3.A1_at	6405.93	1.40509	0.0014		TaAffx.119106.1.S1_at	7439.38	-1.2533	0.0114		Contig6091_at	2654.33	-1.6579	0.0019
251142_at	1020.59	-2.7072	0		Os.53666.1.S1_s_at	6414.8	1.41084	0.0014		Ta.22819.1.S1_a_at	7429.74	-1.2798	0.0114		Contig10493_at	2663.89	-1.6909	0.0019
253255_at	944.017	-2.7239	0		OsAffx.12920.1.S1_at	6408.01	1.41263	0.0014		Ta.4901.1.S1_at	7437.65	-2.0032	0.0114		Contig6701_s_at	2662.95	-2.0635	0.0019
256096_at	888.192	-2.7246	0		Os.11216.1.S1_at	6399.62	1.41523	0.0014		Ta.8343.3.S1_a_at	7450.58	-1.2292	0.0115		Contig9824_at	2674.73	-1.1841	0.002
266956_at	913.261	-2.7339	0		OsAffx.12986.1.S1_at	6389.35	1.4573	0.0014		Ta.30798.3.S1_at	7448.77	-2.0442	0.0115		Contig6229_s_at	2680.95	-1.5042	0.002
265175_at	646.095	-2.7494	0		Os.6335.1.S1_at	6389.94	1.46177	0.0014		Ta.20413.1.S1_s_at	7459.62	-1.0826	0.0117		Contig14196_at	2678.9	-1.5144	0.002
266658_at	853.272	-2.7654	0		Os.1327.1.S1_at	6410.93	1.48082	0.0014		Ta.4812.1.S1_at	7459.68	-1.1037	0.0117		Contig12026_at	2682.32	-1.5198	0.002
255298_at	600.678	-2.7668	0		Os.14762.3.S1_x_at	6378.11	1.50648	0.0014		Ta.21646.1.S1_x_at	7459.89	-1.3914	0.0117		Contig23029_at	2669.28	-1.6202	0.002
260143_at	968.678	-2.7869	0		Os.45238.1.S1_at	6390.25	1.51699	0.0014		Ta.6724.1.S1_a_at	7466.78	-1.2286	0.0118		baak16l04_x_at	2715.38	-1.0937	0.0021
246919_at	807.135	-2.8024	0		Os.21349.1.S1_at	6423.54	1.5444	0.0014		Ta.16317.1.S1_at	7475.72	-1.2428	0.0119		Contig410_x_at	2697.08	-1.5647	0.0021
257264_at	563.173	-2.8031	0		Os.18818.1.S1_a_at	6419.48	1.55594	0.0014		Ta.11097.1.A1_at	7497.23	-1.4093	0.0122		Contig9042_x_at	2697.86	-1.6038	0.0021
250327_at	805.007	-2.807	0		OsAffx.24875.1.S1_at	6388.64	1.55836	0.0014		Ta.6515.1.S1_at	7503.36	-2.5348	0.0122		Contig5752_s_at	2700.43	-1.6065	0.0021
259783_at	952.03	-2.8098	0		Os.4079.2.S1_a_at	6407.85	1.56201	0.0014		Ta.6344.2.S1_at	7512.31	-1.0898	0.0123		Contig15413_at	2690.26	-1.6119	0.0021
248419_at	1013.98	-2.8232	0		Os.1070.1.S1_at	6387.63	1.59566	0.0014		Ta.552.1.A1_at	7519.25	-1.0295	0.0124		Contig14813_at	2732.15	-1.2528	0.0022
256766_at	502.027	-2.8409	0		Os.53101.1.S1_at	6398.98	1.65289	0.0014		Ta.2638.1.S1_at	7516.18	-1.5444	0.0124		Contig1334_at	2714.22	-1.2688	0.0022
254746_at	1487.58	-2.8409	0		Os.36684.1.S1_at	6396.41	1.66611	0.0014		Ta.1906.1.S1_at	7528.62	-1.5088	0.0125		Contig15116_at	2740.71	-1.3402	0.0022
248028_at	1197.94	-2.8493	0		OsAffx.25929.1.S1_at	6403.19	1.67448	0.0014		TaAffx.18856.1.S1_at	7532.14	-1.7879	0.0126		Contig1829_at	2742.55	-1.3406	0.0022
245925_at	757.717	-2.8538	0		OsAffx.23850.1.S1_at	6402.19	1.71292	0.0014		Ta.25605.1.S1_at	7537.67	-1.3752	0.0127		Contig9386_at	2717.54	-1.4591	0.0022
245362_at	1133.48	-2.8589	0		OsAffx.6372.1.S1_s_at	6379.53	2.32775	0.0014		Ta.23129.1.S1_at	7543.75	-1.0291	0.0128		Contig5761_s_at	2723.96	-1.4677	0.0022
261598_at	674.914	-2.8623	0		OsAffx.16770.1.S1_x_at	6400.56	2.35294	0.0014		TaAffx.84531.1.S1_x_at	7548.32	-1.1058	0.0128		HV_CEb0010H17r2_at	2711.95	-1.4901	0.0022
247754_at	1033.01	-2.8677	0		Os.12944.1.S1_at	6434.51	1.3312	0.0015		Ta.6051.3.S1_x_at	7549.1	-1.1866	0.0128		Contig6351_at	2709.58	-1.4938	0.0022
257506_at	1097.64	-2.8795	0		OsAffx.27597.1.S1_at	6443.27	1.35153	0.0015		TaAffx.44620.1.A1_at	7552.2	-1.2957	0.0128		Contig2718_s_at	2714.9	-1.4951	0.0022
245318_at	713.85	-2.8909	0		Os.49130.2.S1_at	6436.94	1.36073	0.0015		Ta.8362.1.A1_at	7543.82	-1.3959	0.0128		Contig1800_at	2716.37	-1.5	0.0022
255856_at	987.471	-2.9064	0		Os.7629.1.S1_at	6437.47	1.3678	0.0015		Ta.4116.1.S1_a_at	7572.14	-1.2527	0.0131		Contig11163_at	2712.28	-1.5017	0.0022
260427_at	749.856	-2.9223	0		Os.52709.1.S1_at	6444.28	1.37912	0.0015		TaAffx.64837.1.A1_at	7569.2	-2.0316	0.0131		HK03F11r_at	2736.07	-1.5446	0.0022
251575_at	503.238	-2.9416	0		Os.12835.1.S1_at	6459.91	1.38773	0.0015		Ta.30560.2.S1_a_at	7572.38	-2.1556	0.0131		Contig15302_at	2719.84	-1.546	0.0022
260037_at	1190.24	-2.9673	0		Os.7947.1.S1_a_at	6455.65	1.39509	0.0015		TaAffx.75035.1.S1_at	7578.06	-1.6002	0.0132		Contig7979_at	2738.43	-1.5479	0.0022
246275_at	645.255	-2.9727	0		Os.53547.1.S1_at	6443.31	1.44404	0.0015		Ta.6594.1.S1_at	7587.53	-1.0421	0.0134		Contig3256_s_at	2739.99	-1.5543	0.0022
258054_at	680.015	-3.0029	0		Os.26957.1.A1_a_at	6428.36	1.46028	0.0015		Ta.9734.1.A1_at	7593.87	-1.1682	0.0134		HF22G17r_at	2718.38	-1.5709	0.0022
259839_at	960.565	-3.0042	0		Os.50236.1.S1_at	6429.47	1.47016	0.0015		Ta.25140.1.S1_at	7599.06	-1.4028	0.0134		Contig19193_at	2732.82	-1.572	0.0022
258764_at	445.383	-3.0142	0		Os.46492.1.S1_at	6441.31	1.47427	0.0015		Ta.8733.2.S1_a_at	7588.73	-1.629	0.0134		Contig12979_s_at	2722.2	-1.577	0.0022
267076_at	798.493	-3.0172	0		Os.48535.1.A1_at	6435.98	1.48478	0.0015		TaAffx.12631.1.S1_at	7639.06	-1.1246	0.0139		Contig13523_at	2717.86	-1.6203	0.0022
259185_at	509.767	-3.0208	0		Os.19834.1.S1_at	6463.43	1.51791	0.0015		TaAffx.21600.2.S1_x_at	7629.52	-1.1335	0.0139		HVSMEg0015L13f2_x_at	2742.91	-1.6207	0.0022
256237_at	926.721	-3.0214	0		Os.24025.1.S1_at	6436.92	1.52858	0.0015		TaAffx.104885.2.S1_at	7624.6	-1.1735	0.0139		Contig15351_s_at	2723.34	-1.6278	0.0022
265724_at	869.825	-3.0391	0		OsAffx.28461.1.S1_at	6465.81	1.57679	0.0015		TaAffx.123052.1.S1_at	7630.84	-1.518	0.0139		Contig18462_at	2739.31	-1.6339	0.0022
[truncated: 5,348 more rows]
