# Supplementary material for: Identification of conserved drought-adaptive genes using a cross-species meta-analysis approach
Source: BMC Plant Biol. 2015 May 3;15:111. doi: 10.1186/s12870-015-0493-6 (PMC4417316; doi:10.1186/s12870-015-0493-6)
Supplement: Additional file 6: Table S3. — Orthologs in each species, based on MGI tool. [file 12870_2015_493_MOESM6_ESM.xlsx]

## Sheet: Table 3
Identification of Conserved Drought-Adaptive Genes Using a Cross-Species Meta-Analysis Approach
Lidor Shaar-Moshe, Sariel Hübner, Zvi Peleg
Additional file 6: Table S3. Differentially expressed rice orthologs in each species (based on MGI tool)
To reach an injective gene orthology among species, only best probe-gene hit was considered for both multiprobe-to-gene and multigene-to-probe hits.
438 up-regulated Arabidopsis orthologs					3464 up-regulated rice orthologs					357 up-regulated wheat orthologs					771 up-regulated barley orthologs
Arabidopsis probesetID	Rice.Ortho	FC	pfp		Rice probesetID	Rice.Ortho	FC	pfp		Wheat probesetID	Rice.Ortho	FC	pfp		Barley probesetID	Rice.Ortho	FC	pfp
259618_at	LOC_Os12g37690.1	2.58799	0		Os.51504.1.A1_at	LOC_Osp1g00650.1	1.38255	0		Ta.16038.1.S1_at	LOC_Os11g30500.1	1.34771	0		Contig2306_s_at	LOC_Os12g37260.1	1.33529	0
251109_at	LOC_Os12g01530.2	2.33155	0		Os.54341.1.S1_at	LOC_Os12g43720.1	2.39866	0		Ta.22794.1.S1_at	LOC_Os11g26910.1	1.62549	0		Contig20253_at	LOC_Os12g30040.1	1.59185	0
246219_at	LOC_Os11g33330.1	2.41488	0		OsAffx.32171.3.S1_at	LOC_Os12g43490.1	2.10393	0		Ta.9107.1.S1_x_at	LOC_Os09g27820.1	3.53732	0		Contig10497_at	LOC_Os12g29760.1	2.10615	0
264953_at	LOC_Os11g10480.1	3.00752	0		OsAffx.32170.1.S1_at	LOC_Os12g43450.1	1.42674	0		Ta.9107.2.S1_a_at	LOC_Os09g27750.1	3.7594	0		Contig15882_s_at	LOC_Os12g26290.1	3.81243	0
254806_at	LOC_Os10g40550.1	2.33918	0		Os.53228.1.S1_at	LOC_Os12g41680.1	4.03551	0		Ta.9320.1.S1_at	LOC_Os08g38910.1	1.35722	0		Contig12308_at	LOC_Os12g16650.1	2.63089	0
256861_at	LOC_Os10g32810.1	2.56542	0		Os.51059.1.A1_at	LOC_Os12g38590.1	1.93761	0		Ta.5883.1.S1_at	LOC_Os08g30820.1	1.52323	0		Contig6928_at	LOC_Os12g13390.1	2.06484	0
256061_at	LOC_Os10g32680.1	2.83206	0		Os.6116.1.S1_at	LOC_Os12g38150.1	3.06185	0		Ta.29360.1.A1_a_at	LOC_Os07g49320.1	1.49254	0		Contig5669_at	LOC_Os12g08830.1	1.81127	0
253120_at	LOC_Os09g37100.1	2.58398	0		OsAffx.7829.1.S1_at	LOC_Os12g38100.1	2.05423	0		Ta.5390.1.S1_at	LOC_Os07g47510.1	1.30719	0		Contig6772_at	LOC_Os12g04990.1	1.76149	0
263243_at	LOC_Os09g34100.1	1.86916	0		Os.24387.1.A1_s_at	LOC_Os12g37110.1	2.47647	0		Ta.24541.1.A1_x_at	LOC_Os07g46710.1	1.05742	0		Contig7603_at	LOC_Os11g48020.1	2.25989	0
263157_at	LOC_Os09g26880.1	3.63901	0		Os.47732.1.S1_at	LOC_Os12g36640.2	2.59471	0		Ta.7999.1.S1_at	LOC_Os07g42250.1	1.04286	0		Contig20405_at	LOC_Os11g43200.1	2.42072	0
254952_at	LOC_Os09g15420.1	2.58131	0		Os.40053.1.A1_at	LOC_Os12g33180.1	2.50627	0		Ta.418.1.S1_at	LOC_Os07g37420.1	1.63159	0		Contig4271_at	LOC_Os11g28060.1	3.07125	0
251642_at	LOC_Os08g38710.1	2.81928	0		Os.7784.1.S1_at	LOC_Os12g32620.1	1.51791	0		Ta.8365.1.A1_at	LOC_Os06g14350.1	1.03402	0		Contig1718_s_at	LOC_Os11g26780.1	1.93611	0
264562_at	LOC_Os08g38700.1	2.5227	0		OsAffx.31986.1.S1_at	LOC_Os12g32610.1	2.29463	0		Ta.9379.3.S1_a_at	LOC_Os06g10690.1	1.52532	0		Contig21359_at	LOC_Os11g01540.1	1.96734	0
245904_at	LOC_Os08g20660.1	3.20102	0		Os.52293.1.S1_at	LOC_Os12g32590.1	1.6559	0		Ta.24609.1.A1_at	LOC_Os05g51500.1	1.76243	0		Contig6208_at	LOC_Os10g39810.1	5.0813	0
264400_at	LOC_Os08g08840.1	3.31236	0		Os.17405.1.S1_a_at	LOC_Os12g31860.1	1.51469	0		Ta.13241.2.S1_at	LOC_Os05g51450.1	1.09493	0		Contig7437_at	LOC_Os10g32680.1	2.54518	0
252414_at	LOC_Os08g06010.1	1.8622	0		Os.9590.1.S1_at	LOC_Os12g31810.1	1.6559	0		Ta.4834.1.S1_at	LOC_Os05g39770.1	1.09457	0		Contig9721_at	LOC_Os09g35800.1	2.00723	0
245627_at	LOC_Os07g48830.1	2.97	0		Os.11305.1.S1_at	LOC_Os12g29400.1	2.292	0		Ta.24650.2.A1_at	LOC_Os04g55720.1	1.58932	0		Contig8067_at	LOC_Os09g30130.1	2.31267	0
248132_at	LOC_Os07g33850.2	2.04625	0		Os.24637.1.S1_at	LOC_Os12g29350.1	2.01045	0		Ta.951.2.A1_at	LOC_Os04g52450.1	1.72206	0		Contig12820_at	LOC_Os09g28910.2	1.85529	0
259403_at	LOC_Os06g44460.1	2.67809	0		Os.24050.1.S1_at	LOC_Os12g27440.1	1.57878	0		Ta.13337.2.S1_at	LOC_Os04g51520.1	1.5456	0		HVSMEm0003G16r2_at	LOC_Os09g10340.1	2.35349	0
246071_at	LOC_Os06g40120.1	1.95236	0		Os.51264.1.S1_at	LOC_Os12g26220.1	2.07771	0		Ta.10859.1.A1_at	LOC_Os04g47700.1	1.45943	0		Contig18148_at	LOC_Os08g43334.2	1.99601	0
262281_at	LOC_Os06g15370.1	2.1631	0		Os.27207.1.S1_at	LOC_Os12g25200.1	1.93648	0		Ta.21208.1.S1_at	LOC_Os04g36720.1	1.03018	0		Contig2289_s_at	LOC_Os08g41880.1	2.6137	0
245998_at	LOC_Os06g09450.1	3.53357	0		Os.36283.1.S1_at	LOC_Os12g25090.1	1.73551	0		TaAffx.120445.1.A1_at	LOC_Os04g33600.1	2.11416	0		Contig14081_at	LOC_Os08g31200.1	1.93386	0
248193_at	LOC_Os06g01360.1	2.42072	0		Os.23678.1.A1_at	LOC_Os12g21789.1	2.28624	0		Ta.14571.1.S1_at	LOC_Os03g63430.1	1.8577	0		Contig13312_at	LOC_Os08g30150.1	1.88076	0
253994_at	LOC_Os05g51510.1	2.83366	0		Os.49580.1.S1_at	LOC_Os12g19304.2	1.70794	0		Ta.29534.1.S1_at	LOC_Os03g54130.1	1.61499	0		Contig2129_x_at	LOC_Os07g33979.1	3.08737	0
252888_at	LOC_Os05g50380.1	2.64971	0		Os.6863.1.S1_at	LOC_Os12g14440.1	2.71887	0		Ta.3784.1.S1_a_at	LOC_Os03g17470.1	1.1936	0		Contig16710_at	LOC_Os07g18230.1	1.64962	0
251100_at	LOC_Os05g39690.1	2.28258	0		Os.55364.1.S1_at	LOC_Os12g13940.1	1.66445	0		Ta.10774.1.A1_at	LOC_Os03g08520.1	1.32485	0		Contig3430_at	LOC_Os07g08160.1	1.67224	0
248764_at	LOC_Os05g38820.1	1.80343	0		Os.20504.1.A1_at	LOC_Os12g12880.1	2.57599	0		Ta.4494.1.S1_at	LOC_Os03g04770.1	1.1374	0		Contig11477_at	LOC_Os07g05365.1	1.48566	0
251775_s_at	LOC_Os05g38150.1	2.97354	0		Os.34373.1.S1_at	LOC_Os12g12580.1	2.09249	0		Ta.4940.1.A1_at	LOC_Os03g04760.1	1.05186	0		Contig4666_at	LOC_Os07g03000.1	4.05844	0
259149_at	LOC_Os05g35290.1	2.29305	0		OsAffx.31649.1.S1_at	LOC_Os12g08700.1	1.9558	0		Ta.9409.1.S1_at	LOC_Os02g34830.1	1.374	0		Contig21982_at	LOC_Os07g01810.1	1.80018	0
260875_at	LOC_Os05g35110.1	2.21877	0		Os.8575.1.S1_at	LOC_Os12g08200.1	1.8457	0		Ta.9698.1.S1_at	LOC_Os02g33420.1	1.07066	0		Contig1048_at	LOC_Os06g46770.3	1.88644	0
255590_at	LOC_Os05g24550.4	2.14869	0		Os.54801.1.A1_at	LOC_Os12g06464.1	1.86324	0		Ta.6177.1.S1_at	LOC_Os02g30600.1	1.24719	0		Contig5320_at	LOC_Os06g45480.1	1.9305	0
253407_at	LOC_Os05g09360.1	2.886	0		Os.27230.1.A1_at	LOC_Os12g05330.1	2.11864	0		Ta.3876.1.A1_at	LOC_Os01g57420.1	1.06372	0		Contig1459_at	LOC_Os06g29180.1	1.74978	0
252570_at	LOC_Os05g03480.2	2.06143	0		Os.51775.1.S1_at	LOC_Os12g05210.1	1.70823	0		Ta.9389.1.S1_at	LOC_Os01g46600.1	1.33565	0		Contig10934_at	LOC_Os06g23350.1	2.10526	0
266229_at	LOC_Os05g02130.1	2.30256	0		Os.20300.1.S1_at	LOC_Os12g05180.1	1.75932	0		Ta.14632.1.S1_at	LOC_Os01g27210.1	1.16795	0		Contig5547_at	LOC_Os06g21980.1	1.80083	0
252123_at	LOC_Os04g56700.1	1.4941	0		OsAffx.19478.2.S1_s_at	LOC_Os12g03950.1	3.21647	0		Ta.23732.1.S1_at	LOC_Os01g26920.1	1.3151	0		Contig7980_at	LOC_Os06g14370.2	1.998	0
259439_at	LOC_Os04g48850.1	2.88018	0		Os.21635.1.S1_at	LOC_Os12g03860.1	2.62536	0		Ta.10480.1.S1_a_at	LOC_Os09g36680.1	1.32415	0.0001		HVSMEg0017A08r2_at	LOC_Os06g12320.1	1.91498	0
262644_at	LOC_Os04g45470.1	3.13087	0		Os.48066.1.S1_at	LOC_Os12g02500.1	1.70561	0		Ta.7668.1.A1_at	LOC_Os07g16224.1	1.46951	0.0001		Contig807_s_at	LOC_Os06g02380.1	1.9658	0
249797_at	LOC_Os04g45070.1	2.35571	0		Os.49720.1.S1_at	LOC_Os12g02390.1	1.65755	0		Ta.25379.1.S1_at	LOC_Os06g08280.1	1.36519	0.0001		HVSMEm0008B04r2_s_at	LOC_Os05g51670.1	2.17675	0
255891_at	LOC_Os03g51920.1	4.01768	0		Os.1310.1.S1_a_at	LOC_Os12g02200.1	1.65344	0		Ta.5553.1.S1_at	LOC_Os05g44130.1	1.96309	0.0001		Contig3390_at	LOC_Os05g50380.1	2.2553	0
248879_at	LOC_Os03g44150.1	1.91241	0		Os.11549.1.S1_at	LOC_Os12g02080.1	2.28102	0		TaAffx.20223.1.S1_at	LOC_Os04g45750.1	1.33333	0.0001		Contig6062_at	LOC_Os05g49060.1	2.19877	0
255521_at	LOC_Os03g22120.1	3.71609	0		Os.12096.4.S1_s_at	LOC_Os12g01530.3	3.8373	0		Ta.25417.1.S1_at	LOC_Os04g10420.1	1.27632	0.0001		Contig6042_at	LOC_Os05g47700.1	1.7059	0
258983_at	LOC_Os03g21960.1	2.63019	0		OsAffx.19418.1.S1_at	LOC_Os11g47300.1	2.77008	0		Ta.22967.1.S1_x_at	LOC_Os03g48780.1	1.86047	0.0001		Contig2191_at	LOC_Os05g47540.1	1.95503	0
256300_at	LOC_Os03g21060.1	2.17155	0		Os.2867.1.A1_at	LOC_Os11g45740.1	2.38607	0		Ta.28002.1.A1_at	LOC_Os03g20380.1	1.05141	0.0001		Contig8305_at	LOC_Os05g44340.1	1.81389	0
257893_at	LOC_Os03g19500.1	2.50815	0		OsAffx.19357.1.S1_at	LOC_Os11g43790.1	3.71471	0		Ta.6371.2.S1_x_at	LOC_Os02g46610.1	1.20758	0.0001		Contig9006_at	LOC_Os05g43230.1	1.89717	0
246335_at	LOC_Os03g05310.1	2.36855	0		Os.55402.1.S1_at	LOC_Os11g43520.1	1.36017	0		TaAffx.12662.1.S1_at	LOC_Os01g11054.1	1.88395	0.0001		Contig7739_at	LOC_Os05g39770.1	1.90223	0
267080_at	LOC_Os02g54730.1	6.48088	0		Os.23136.1.A1_s_at	LOC_Os11g42930.1	1.70911	0		Ta.30561.1.A1_at	LOC_Os07g37560.1	1.05708	0.0002		Contig4853_at	LOC_Os05g38150.1	2.07426	0
253373_at	LOC_Os02g54254.1	4.90677	0		Os.38669.1.A1_s_at	LOC_Os11g42510.1	2.16029	0		Ta.5339.1.S1_at	LOC_Os05g48230.1	1.12309	0.0002		Contig21251_at	LOC_Os05g33960.1	4.23012	0
258162_at	LOC_Os02g50350.1	2.19298	0		Os.14745.1.S1_at	LOC_Os11g42500.1	1.22444	0		Ta.16450.1.S1_a_at	LOC_Os05g14240.1	1.23411	0.0002		Contig6611_at	LOC_Os05g32380.1	1.46434	0
264338_at	LOC_Os02g49760.1	2.89855	0		OsAffx.31431.1.S1_at	LOC_Os11g41550.1	2.02758	0		Ta.3361.1.S1_at	LOC_Os04g39150.1	2.45098	0.0002		Contig12759_at	LOC_Os05g32140.1	1.86254	0
264772_at	LOC_Os02g35080.1	2.21877	0		Os.18929.1.S1_s_at	LOC_Os11g38580.1	1.73491	0		Ta.6185.1.S1_at	LOC_Os03g38540.1	1.07527	0.0002		Contig11696_at	LOC_Os05g31020.1	1.39159	0
253224_at	LOC_Os02g34560.1	2.37586	0		Os.20230.1.S1_at	LOC_Os11g37950.1	2.23414	0		Ta.28068.1.S1_at	LOC_Os02g17920.1	2.21141	0.0002		Contig11690_at	LOC_Os05g12490.1	2.035	0
248487_at	LOC_Os02g32520.1	2.51446	0		Os.53358.1.S1_at	LOC_Os11g37560.1	2.92569	0		Ta.9789.1.S1_at	LOC_Os01g37800.1	1.07227	0.0002		Contig7736_at	LOC_Os05g07940.1	2.15008	0
264318_at	LOC_Os02g11070.1	2.96912	0		Os.24698.1.S1_at	LOC_Os11g37260.1	1.64258	0		Ta.24477.1.S1_at	LOC_Os01g51430.1	1.03082	0.0003		Contig15276_at	LOC_Os05g07890.1	1.87547	0
253453_at	LOC_Os02g08364.1	2.31857	0		Os.48047.1.S1_at	LOC_Os11g34950.1	1.90186	0		Ta.23917.3.S1_x_at	LOC_Os11g24070.1	1.12854	0.0004		Contig9898_at	LOC_Os05g06660.1	2.35018	0
261564_at	LOC_Os01g66120.1	2.10438	0		OsAffx.7294.1.S1_at	LOC_Os11g34870.1	2.15657	0		Ta.7524.1.A1_at	LOC_Os08g06110.2	1.95886	0.0004		Contig4096_at	LOC_Os05g03480.2	1.72444	0
251066_at	LOC_Os01g60730.1	1.56421	0		Os.11385.1.S1_a_at	LOC_Os11g34270.1	1.84877	0		Ta.9435.2.S1_a_at	LOC_Os05g49770.1	1.04254	0.0005		Contig11819_s_at	LOC_Os04g54474.1	1.88822	0
247097_at	LOC_Os01g47400.1	2.1182	0		Os.9988.1.S1_at	LOC_Os11g32890.1	3.43525	0		Ta.11570.1.A1_at	LOC_Os05g24770.1	1.06849	0.0005		Contig3461_at	LOC_Os04g42930.1	2.65182	0
263544_at	LOC_Os01g44220.1	3.33222	0		Os.53128.1.S1_at	LOC_Os11g32410.1	2.34852	0		Ta.7012.1.S1_at	LOC_Os08g44200.1	1.0553	0.0006		Contig9971_at	LOC_Os04g39489.1	1.77305	0
254490_at	LOC_Os01g43020.1	2.47586	0		Os.12633.1.S1_at	LOC_Os11g26790.1	7.21501	0		Ta.6001.2.S1_at	LOC_Os06g51420.1	1.57928	0.0006		Contig11993_at	LOC_Os04g37760.1	1.43699	0
253358_at	LOC_Os01g37910.1	2.1263	0		Os.51718.1.S1_at	LOC_Os11g26780.1	8.83392	0		Ta.517.1.A1_at	LOC_Os05g33200.1	1.89215	0.0006		Contig5874_s_at	LOC_Os04g34610.1	1.81061	0
246302_at	LOC_Os01g37690.1	2.57467	0		Os.53210.1.S1_at	LOC_Os11g26760.1	2.37192	0		Ta.2551.1.S1_at	LOC_Os03g27280.1	1.35593	0.0006		Contig5370_at	LOC_Os04g20164.1	4.05515	0
262347_at	LOC_Os01g12660.1	3.53732	0		Os.9820.1.S1_at	LOC_Os11g26750.1	3.61402	0		TaAffx.31704.1.S1_at	LOC_Os04g54830.1	1.07411	0.0007		Contig18141_at	LOC_Os04g14710.1	3.39098	0
252515_at	LOC_Os01g04380.1	3.14564	0		OsAffx.31140.1.S1_at	LOC_Os11g26570.1	1.28008	0		Ta.21217.1.S1_at	LOC_Os02g03570.1	1.42959	0.0007		Contig12340_at	LOC_Os03g62670.1	1.91865	0
251768_at	LOC_Os12g37560.1	1.98728	0.0001		Os.26828.1.A1_at	LOC_Os11g26130.1	1.97278	0		Ta.26202.1.S1_at	LOC_Os01g50050.1	1.703	0.0007		Contig5586_at	LOC_Os03g61260.1	5.87199	0
266181_at	LOC_Os11g14040.1	1.87406	0.0001		Os.25589.1.S1_at	LOC_Os11g25780.1	2.31321	0		Ta.9832.1.A1_at	LOC_Os03g48310.1	1.25345	0.0008		Contig7166_s_at	LOC_Os03g59340.1	1.86986	0
248332_at	LOC_Os09g30412.1	2.07125	0.0001		Os.27696.1.S1_at	LOC_Os11g25260.1	1.84672	0		Ta.3952.1.S1_at	LOC_Os10g04580.1	1.04275	0.0009		Contig22873_at	LOC_Os03g58180.1	2.09776	0
248756_at	LOC_Os08g39370.1	1.82415	0.0001		Os.6594.1.S1_at	LOC_Os11g24510.1	3.06091	0		Ta.5945.1.S1_at	LOC_Os05g50110.1	1.46135	0.0009		Contig13982_at	LOC_Os03g55030.1	1.98649	0
254346_at	LOC_Os07g32800.1	1.83117	0.0001		Os.47897.1.S1_at	LOC_Os11g24500.1	2.2553	0		Ta.27752.2.S1_at	LOC_Os12g01680.1	1.66251	0.001		Contig7112_at	LOC_Os03g51350.1	2.36742	0
252120_at	LOC_Os06g49990.1	1.97668	0.0001		Os.8098.1.S1_at	LOC_Os11g18570.1	2.15703	0		Ta.22094.1.S1_at	LOC_Os11g43900.1	3.90472	0.001		Contig14522_at	LOC_Os03g45390.1	1.91022	0
255259_at	LOC_Os06g47000.1	1.92234	0.0001		OsAffx.18866.1.S1_at	LOC_Os11g15520.1	1.69981	0		Ta.26331.1.A1_at	LOC_Os11g12740.1	1.56519	0.001		Contig8093_at	LOC_Os03g44484.1	1.87301	0
265886_at	LOC_Os06g39600.1	1.97941	0.0001		Os.17356.1.A1_a_at	LOC_Os11g15040.1	2.99401	0		Ta.10237.1.S1_at	LOC_Os10g40550.1	1.2663	0.001		baak32n13_at	LOC_Os03g39610.1	6.0423	0
256022_at	LOC_Os06g36180.1	2.11149	0.0001		OsAffx.30971.1.S1_at	LOC_Os11g14170.1	1.60359	0		Ta.25217.1.S1_at	LOC_Os07g06820.1	1.05175	0.001		Contig7433_at	LOC_Os03g27280.1	1.95008	0
264300_at	LOC_Os05g44130.1	1.68691	0.0001		Os.18480.1.S1_at	LOC_Os11g12590.1	3.28084	0		Ta.7192.1.S1_at	LOC_Os03g56060.1	1.13636	0.001		Contig3811_at	LOC_Os03g20120.1	2.34522	0
245528_at	LOC_Os05g33570.1	1.75685	0.0001		Os.52908.1.S1_at	LOC_Os11g11240.1	2.06186	0		Ta.24554.1.S1_at	LOC_Os03g36630.1	1.22805	0.001		Contig44_s_at	LOC_Os03g16920.1	1.8205	0
247820_at	LOC_Os05g26820.1	2.21877	0.0001		Os.9836.1.S1_at	LOC_Os11g10590.1	2.81928	0		Ta.29834.1.S1_at	LOC_Os02g52780.1	1.1976	0.001		Contig3981_at	LOC_Os03g16670.1	2.09336	0
263811_at	LOC_Os05g25310.1	2.10084	0.0001		Os.16598.1.S1_at	LOC_Os11g09820.1	2.59067	0		Ta.13811.1.S1_at	LOC_Os02g46030.1	1.59286	0.001		Contig2006_s_at	LOC_Os03g16030.1	1.50784	0
258879_at	LOC_Os05g06500.1	1.7138	0.0001		OsAffx.18767.1.S1_at	LOC_Os11g09670.1	1.58957	0		Ta.10829.1.A1_at	LOC_Os02g32970.1	1.0805	0.001		Contig3618_at	LOC_Os03g15940.1	2.68312	0
256765_at	LOC_Os04g52450.1	2.18723	0.0001		Os.54744.1.S1_at	LOC_Os11g09474.1	1.51286	0		Ta.5059.1.S1_a_at	LOC_Os01g52110.1	1.10473	0.001		Contig4930_at	LOC_Os03g15020.1	2.19974	0
261107_at	LOC_Os04g48390.1	1.95733	0.0001		Os.50381.1.S1_at	LOC_Os11g09150.1	1.68691	0		Ta.1868.2.A1_x_at	LOC_Os11g06390.2	1.0917	0.0012		Contig10109_at	LOC_Os03g12370.1	2.99222	0
260560_at	LOC_Os04g41680.1	2.00723	0.0001		OsAffx.18737.1.S1_at	LOC_Os11g07911.1	2.92826	0		Ta.25921.1.A1_at	LOC_Os09g25090.1	1.13186	0.0012		Contig10445_at	LOC_Os03g10800.1	1.89789	0
263570_at	LOC_Os03g57680.1	2.32612	0.0001		Os.57573.1.S1_at	LOC_Os11g06130.1	1.69549	0		Ta.6247.2.S1_at	LOC_Os09g07830.1	1.03135	0.0012		Contig21232_at	LOC_Os03g08100.1	1.7331	0
250556_at	LOC_Os03g31180.1	2.0429	0.0001		OsAffx.18681.1.S1_s_at	LOC_Os11g05170.1	1.52114	0		Ta.6980.1.S1_x_at	LOC_Os08g40260.1	1.18399	0.0012		Contig8246_at	LOC_Os03g04770.1	1.99641	0
266292_at	LOC_Os03g16210.1	1.97628	0.0001		Os.26862.2.S1_at	LOC_Os11g04490.1	1.56912	0		Ta.23419.1.S1_x_at	LOC_Os07g08160.1	1.2875	0.0012		Contig3707_at	LOC_Os02g54990.2	2.60552	0
247128_at	LOC_Os03g06080.1	2.21877	0.0001		OsAffx.19478.1.S1_at	LOC_Os11g04150.1	2.77546	0		Ta.25274.1.A1_x_at	LOC_Os02g01590.1	1.34517	0.0012		Contig10029_at	LOC_Os02g54140.1	2.79486	0
253081_at	LOC_Os03g02170.2	2.1245	0.0001		Os.17338.1.S1_at	LOC_Os11g03820.1	2.07555	0		Ta.4018.1.S1_at	LOC_Os01g05840.1	1.40964	0.0012		Contig6682_at	LOC_Os02g53320.1	2.37586	0
257017_at	LOC_Os02g51620.1	2.08943	0.0001		Os.5087.1.S1_at	LOC_Os11g03780.1	1.9658	0		Ta.27780.1.S1_at	LOC_Os07g35940.1	2.00884	0.0013		Contig10738_at	LOC_Os02g47620.2	1.95236	0
248558_at	LOC_Os02g50820.1	1.61812	0.0001		Os.35020.1.S1_at	LOC_Os11g03300.1	4.34972	0		Ta.21557.1.A1_at	LOC_Os06g50330.1	1.00543	0.0013		Contig18065_at	LOC_Os02g45520.1	1.72533	0
264992_at	LOC_Os02g17500.1	2.08247	0.0001		Os.12636.1.S1_at	LOC_Os11g02830.1	2.03998	0		Ta.9269.1.S1_at	LOC_Os05g51180.1	1.39919	0.0013		Contig12565_at	LOC_Os02g44680.1	2.08986	0
262635_at	LOC_Os02g07160.1	1.66472	0.0001		Os.26742.1.S1_at	LOC_Os11g02660.1	1.98216	0		Ta.1842.1.S1_a_at	LOC_Os05g47540.1	2.84252	0.0013		Contig3827_at	LOC_Os02g39930.1	1.972	0
260986_at	LOC_Os01g47690.1	1.80832	0.0001		Os.12096.3.S1_a_at	LOC_Os11g01530.1	2.29991	0		Ta.6933.1.S1_at	LOC_Os09g08390.1	1.01399	0.0014		Contig331_x_at	LOC_Os02g32030.1	2.01288	0
254764_at	LOC_Os01g12710.1	1.81389	0.0001		Os.5318.1.S1_a_at	LOC_Os10g42610.1	2.59471	0		Ta.8465.1.S1_at	LOC_Os08g34240.1	1.4988	0.0014		Contig2401_at	LOC_Os02g27030.1	1.89143	0
254920_at	LOC_Os01g12650.1	1.97981	0.0001		Os.46618.1.S1_at	LOC_Os10g41550.1	2.26347	0		Ta.1200.1.S1_at	LOC_Os06g25010.1	1.27146	0.0015		Contig1445_at	LOC_Os02g14760.1	2.2604	0
266690_at	LOC_Os01g09320.1	2.52589	0.0001		Os.46540.1.S1_at	LOC_Os10g41060.1	1.25518	0		Ta.5372.1.S1_at	LOC_Os02g44230.1	1.27877	0.0015		Contig17827_at	LOC_Os02g10350.1	2.08725	0
248138_at	LOC_Os01g06660.1	2.00723	0.0001		Os.3053.1.A1_at	LOC_Os10g40570.1	1.64042	0		Ta.13192.1.S1_x_at	LOC_Os02g33730.1	1.4247	0.0015		Contig7285_at	LOC_Os02g03720.1	3.14762	0
253264_at	LOC_Os12g39630.1	1.74155	0.0002		Os.3280.1.S1_at	LOC_Os10g40040.1	2.51572	0		Ta.26143.1.A1_at	LOC_Os01g71960.1	1.38466	0.0016		Contig9927_s_at	LOC_Os02g02390.1	3.0175	0
250252_at	LOC_Os12g03899.1	1.87617	0.0002		OsAffx.18586.1.S1_at	LOC_Os10g40020.1	2.36128	0		Ta.10048.1.S1_at	LOC_Os07g48229.1	1.3312	0.0017		Contig21017_at	LOC_Os01g71990.1	2.10084	0
245127_at	LOC_Os11g43860.1	1.79533	0.0002		Os.37876.1.S1_at	LOC_Os10g39920.1	3.06279	0		Ta.2397.1.S1_at	LOC_Os11g37730.1	1.34626	0.0018		Contig19734_at	LOC_Os01g69030.1	2.19202	0
262118_at	LOC_Os09g33680.1	1.30907	0.0002		Os.22058.1.S1_at	LOC_Os10g39680.1	1.64231	0		Ta.5852.1.A1_at	LOC_Os06g35960.1	1.40647	0.0019		Contig19439_at	LOC_Os01g67630.1	3.85208	0
247627_at	LOC_Os09g27030.2	1.78987	0.0002		Os.39214.1.S1_at	LOC_Os10g38090.1	3.26904	0		Ta.11782.1.S1_at	LOC_Os02g57960.1	1.06678	0.002		Contig21613_at	LOC_Os01g58194.1	2.26244	0
249869_at	LOC_Os09g21230.1	1.87723	0.0002		Os.6363.1.S1_at	LOC_Os10g38080.1	1.89538	0		TaAffx.21593.1.S1_at	LOC_Os02g02210.1	1.80897	0.002		Contig7748_at	LOC_Os01g55290.1	1.91314	0
253219_at	LOC_Os08g43550.1	1.56617	0.0002		Os.46582.1.S1_at	LOC_Os10g36180.1	3.97141	0		Ta.2659.1.S1_at	LOC_Os09g23530.1	1.01174	0.0022		HVSMEi0006K11r2_at	LOC_Os01g54030.1	2.98507	0
254848_at	LOC_Os08g41460.1	1.62602	0.0002		Os.46647.1.S1_at	LOC_Os10g36000.3	3.00661	0		Ta.1322.1.S1_at	LOC_Os05g06480.1	1.83251	0.0022		HVSMEi0008A06f2_s_at	LOC_Os01g46600.1	1.80505	0
264246_at	LOC_Os08g31980.1	1.97668	0.0002		Os.17491.1.S1_at	LOC_Os10g35070.1	2.62123	0		Ta.20002.1.A1_at	LOC_Os11g47760.1	1.2747	0.0024		Contig11198_at	LOC_Os01g26039.1	1.93013	0
266938_at	LOC_Os06g44840.2	1.67645	0.0002		Os.10785.3.S1_at	LOC_Os10g34480.1	1.98373	0		Ta.28377.2.S1_s_at	LOC_Os12g29220.1	1.05053	0.0025		Contig14385_at	LOC_Os01g25010.1	2.39292	0
248248_at	LOC_Os06g33710.1	1.82715	0.0002		OsAffx.92.1.S1_at	LOC_Os10g33740.1	1.56789	0		TaAffx.61455.1.S1_at	LOC_Os02g41840.1	1.20366	0.0025		Contig13089_at	LOC_Os01g12660.1	2.49377	0
254188_at	LOC_Os05g51670.1	1.7618	0.0002		Os.2322.1.S1_at	LOC_Os10g33250.1	3.95101	0		Ta.1120.1.S1_at	LOC_Os02g51930.1	2.00723	0.0026		Contig1164_at	LOC_Os01g05630.1	2.59808	0
251060_at	LOC_Os05g43840.1	1.52952	0.0002		Os.4963.1.S1_at	LOC_Os10g33240.1	2.43724	0		Ta.6416.1.S1_at	LOC_Os01g63580.1	1.49589	0.0026		ChlorContig3_at	LOC_Osp1g00970.1	1.63132	0.0001
251011_at	LOC_Os05g38640.1	1.49365	0.0002		Os.28098.1.S1_at	LOC_Os10g32810.1	3.47343	0		Ta.8583.1.A1_at	LOC_Os03g52760.1	1.51791	0.0027		Contig11259_at	LOC_Os12g43130.1	1.58378	0.0001
251259_at	LOC_Os05g04360.1	1.71644	0.0002		Os.17506.1.S1_at	LOC_Os10g32680.1	1.90295	0		Ta.485.1.A1_at	LOC_Os02g10120.1	1.06417	0.0028		Contig7356_at	LOC_Os11g32650.1	1.16131	0.0001
252956_at	LOC_Os04g17100.1	1.42106	0.0002		Os.11040.1.S1_x_at	LOC_Os10g31320.2	3.15159	0		Ta.6467.2.A1_at	LOC_Os09g32220.1	1.08319	0.0029		Contig12229_at	LOC_Os11g29900.1	1.69463	0.0001
253254_at	LOC_Os03g59040.1	1.86846	0.0002		Os.51176.1.S1_at	LOC_Os10g31320.1	3.36247	0		Ta.22830.1.S1_at	LOC_Os04g05010.1	1.69119	0.0029		Contig18921_at	LOC_Os11g18880.1	1.89789	0.0001
248328_at	LOC_Os02g45670.1	1.54107	0.0002		Os.47371.1.S1_at	LOC_Os10g30670.1	2.49066	0		Ta.16227.1.S1_at	LOC_Os08g36840.1	1.14508	0.0031		Contig3332_at	LOC_Os11g03270.1	1.65125	0.0001
245483_at	LOC_Os02g27030.1	1.66861	0.0002		Os.46819.1.S1_at	LOC_Os10g29220.1	2.61097	0		Ta.12373.1.A1_at	LOC_Os03g38990.1	1.04123	0.0031		Contig20738_at	LOC_Os08g15230.1	1.75994	0.0001
253188_at	LOC_Os02g13560.1	1.82916	0.0002		Os.8260.1.S1_at	LOC_Os10g28680.1	1.77651	0		TaAffx.13704.2.A1_at	LOC_Os11g40590.1	1.07273	0.0032		Contig4264_at	LOC_Os08g09100.1	2.16873	0.0001
261173_at	LOC_Os01g68010.1	1.88395	0.0002		Os.27875.1.S1_at	LOC_Os10g28120.1	4.27899	0		Ta.10996.1.S1_at	LOC_Os02g53320.1	1.5916	0.0033		Contig15078_at	LOC_Os07g23880.1	1.7301	0.0001
263297_at	LOC_Os01g16030.1	1.51332	0.0002		Os.50366.1.S1_x_at	LOC_Os10g26150.1	1.69895	0		TaAffx.64719.1.A1_at	LOC_Os05g05620.1	1.03918	0.0034		Contig2672_at	LOC_Os06g48180.1	1.59008	0.0001
258774_at	LOC_Os11g03730.1	1.80538	0.0003		Os.46544.1.A1_at	LOC_Os10g25060.1	1.31096	0		TaAffx.11250.1.S1_at	LOC_Os08g16130.1	1.59058	0.0035		Contig8191_at	LOC_Os06g42000.1	1.72951	0.0001
245168_at	LOC_Os10g31950.1	1.7322	0.0003		Os.5164.1.S1_at	LOC_Os10g25030.1	1.82349	0		TaAffx.75110.1.S1_at	LOC_Os11g04180.1	1.06553	0.0036		Contig6968_at	LOC_Os06g35960.1	1.77211	0.0001
264210_at	LOC_Os09g36730.1	1.4497	0.0003		OsAffx.193.1.S1_x_at	LOC_Os10g25020.1	2.20848	0		Ta.6465.1.S1_a_at	LOC_Os08g07830.1	1.45159	0.0036		Contig4092_at	LOC_Os06g33710.1	1.7059	0.0001
255070_at	LOC_Os09g29404.1	1.36184	0.0003		Os.25164.1.A1_at	LOC_Os10g21970.1	1.88893	0		TaAffx.38461.1.A1_at	LOC_Os04g35100.1	2.05973	0.0036		Contig10726_at	LOC_Os06g13720.1	1.62575	0.0001
259971_at	LOC_Os08g40260.1	1.82715	0.0003		Os.25521.2.S1_at	LOC_Os10g20510.1	1.88786	0		Ta.27511.1.S1_at	LOC_Os01g11946.1	1.15996	0.0036		Contig6964_s_at	LOC_Os06g10750.1	1.7135	0.0001
265510_at	LOC_Os08g09240.1	1.6787	0.0003		Os.7711.1.S1_at	LOC_Os10g18370.1	2.292	0		Ta.28235.1.A1_s_at	LOC_Os06g50300.1	2.11193	0.0037		Contig13161_at	LOC_Os05g46040.1	1.74155	0.0001
261754_at	LOC_Os04g33040.1	1.58781	0.0003		Os.13717.1.S1_at	LOC_Os10g15300.1	2.0008	0		Ta.28369.1.S1_at	LOC_Os09g38560.1	1.05363	0.0039		Contig7898_at	LOC_Os05g35650.1	1.5748	0.0001
254683_at	LOC_Os04g30450.1	2.06825	0.0003		Os.18714.1.S1_a_at	LOC_Os10g14920.1	2.52845	0		TaAffx.14213.1.S1_at	LOC_Os08g33640.1	1.48655	0.0039		Contig4873_s_at	LOC_Os03g63950.1	1.70358	0.0001
264985_at	LOC_Os03g48380.1	1.75193	0.0003		OsAffx.20641.1.S1_at	LOC_Os10g11590.1	3.13185	0		Ta.9742.1.S1_at	LOC_Os03g49380.1	1.2387	0.0042		Contig12513_at	LOC_Os03g60820.1	1.92604	0.0001
245756_at	LOC_Os01g09300.3	1.70213	0.0003		OsAffx.8415.1.S1_at	LOC_Os10g10420.1	3.01841	0		Ta.4199.1.S1_a_at	LOC_Os11g03730.1	1.06724	0.0043		Contig14490_at	LOC_Os03g58540.1	1.74064	0.0001
245769_at	LOC_Os07g05640.1	2.05002	0.0004		Os.26988.1.A1_at	LOC_Os10g08018.1	1.97941	0		TaAffx.104931.1.S1_at	LOC_Os09g28910.2	1.00878	0.0043		Contig5141_at	LOC_Os03g31300.1	1.74825	0.0001
245390_at	LOC_Os01g56560.1	1.84094	0.0004		Os.22883.1.S1_at	LOC_Os10g04620.1	1.61005	0		Ta.27751.5.S1_at	LOC_Os03g53860.1	1.35759	0.0043		Contig13884_at	LOC_Os03g17060.1	1.72921	0.0001
264701_at	LOC_Os09g22440.1	1.74825	0.0005		OsAffx.27508.10.S1_s_at	LOC_Os09g39730.1	2.24972	0		Ta.27570.1.S1_at	LOC_Os03g12660.1	1.71939	0.0043		EBem05_SQ003_L06_at	LOC_Os03g14180.1	1.82083	0.0001
248335_at	LOC_Os04g30490.1	1.64096	0.0005		Os.9868.1.S1_at	LOC_Os09g38772.1	1.6518	0		Ta.14496.2.A1_at	LOC_Os02g43010.1	1.14038	0.0043		Contig8247_at	LOC_Os03g12890.1	1.62893	0.0001
246831_at	LOC_Os03g11900.1	1.75469	0.0005		Os.22278.1.S1_at	LOC_Os09g38320.1	2.21092	0		Ta.9243.1.S1_at	LOC_Os09g03630.1	1.13585	0.0044		Contig11890_at	LOC_Os02g56180.1	1.71497	0.0001
260372_at	LOC_Os02g47860.1	1.67898	0.0005		Os.19608.1.S1_at	LOC_Os09g38130.1	2.46609	0		Ta.15034.1.S1_at	LOC_Os07g48160.1	1.26662	0.0044		Contig8340_at	LOC_Os02g54730.1	1.63212	0.0001
263065_at	LOC_Os02g05480.1	1.69119	0.0005		Os.22661.2.S1_x_at	LOC_Os09g36770.1	2.39234	0		Ta.7456.3.S1_at	LOC_Os05g44916.1	1.7343	0.0044		Contig14823_s_at	LOC_Os02g51930.1	1.75623	0.0001
248985_at	LOC_Os12g41170.1	1.7322	0.0006		Os.11666.1.S1_at	LOC_Os09g36200.1	2.77469	0		Ta.28527.1.S1_at	LOC_Os10g33420.1	1.15915	0.0045		Contig19029_at	LOC_Os02g14430.1	1.10926	0.0001
262098_at	LOC_Os02g07450.1	1.52742	0.0006		Os.10546.1.S1_s_at	LOC_Os09g34230.1	1.61264	0		TaAffx.104550.1.S1_at	LOC_Os07g25710.1	1.04199	0.0045		Contig4992_at	LOC_Os02g07760.1	1.7316	0.0001
263031_at	LOC_Os06g42020.1	1.75623	0.0007		OsAffx.17990.1.S1_at	LOC_Os09g33920.1	2.3084	0		TaAffx.84132.1.S1_at	LOC_Os07g18250.1	1.11645	0.0045		HB03A08_T3_at	LOC_Os01g53220.1	1.77179	0.0001
245090_at	LOC_Os05g33900.1	1.39587	0.0007		Os.14901.1.A1_a_at	LOC_Os09g33820.2	2.18962	0		TaAffx.44342.1.S1_at	LOC_Os10g38040.1	1.10072	0.0046		Contig13516_at	LOC_Os01g41770.1	1.79372	0.0001
267008_at	LOC_Os03g17350.1	1.91498	0.0007		Os.16922.1.S1_at	LOC_Os09g33530.1	2.05423	0		Ta.1799.1.S1_at	LOC_Os03g18850.1	1.03466	0.0048		Contig24340_at	LOC_Os01g27230.1	1.73943	0.0001
255360_at	LOC_Os02g53160.1	1.50943	0.0007		OsAffx.17972.1.S1_at	LOC_Os09g31270.1	2.08117	0		Ta.760.1.S1_at	LOC_Os08g08040.1	1.15513	0.0049		Contig14585_at	LOC_Os09g32030.1	1.68464	0.0002
263406_at	LOC_Os02g10520.1	1.70503	0.0007		Os.15092.1.S1_at	LOC_Os09g31130.1	3.49284	0		Ta.5881.1.A1_at	LOC_Os04g10400.1	1.04134	0.005		Contig23200_at	LOC_Os09g31380.1	1.57505	0.0002
254157_at	LOC_Os03g32170.1	1.7337	0.0008		Os.19954.1.S1_at	LOC_Os09g28690.1	2.78707	0		Ta.4096.1.S1_at	LOC_Os03g50280.1	1.1409	0.005		Contig3812_at	LOC_Os07g48830.1	1.58856	0.0002
259911_at	LOC_Os11g40690.1	1.98728	0.0009		Os.15898.1.S1_at	LOC_Os09g28580.1	1.90694	0		Ta.19715.1.S1_at	LOC_Os06g29790.1	1.89717	0.0051		bags30h06_at	LOC_Os06g43930.1	1.62893	0.0002
248749_at	LOC_Os07g39870.1	1.82149	0.0009		Os.20476.1.A1_at	LOC_Os09g27660.1	2.05086	0		Ta.4826.1.S1_at	LOC_Os03g51350.1	1.26374	0.0051		Contig873_s_at	LOC_Os05g38530.1	1.36836	0.0002
247545_at	LOC_Os07g30300.1	1.74246	0.0009		Os.49485.1.S1_at	LOC_Os09g25770.1	2.52653	0		Ta.7738.1.S1_at	LOC_Os10g35450.1	1.5586	0.0052		Contig10693_at	LOC_Os05g11950.1	1.68663	0.0002
249551_at	LOC_Os12g18860.1	1.61134	0.001		OsAffx.6397.1.S1_at	LOC_Os09g25690.1	3.38295	0		Ta.30123.1.S1_at	LOC_Os09g24230.1	1.13585	0.0053		Contig1041_x_at	LOC_Os05g06770.1	1.94137	0.0002
258714_at	LOC_Os10g13670.1	1.70823	0.001		Os.11334.1.S1_x_at	LOC_Os09g25090.1	1.83756	0		Ta.21022.1.S1_at	LOC_Os05g11910.1	1.01153	0.0055		Contig8838_at	LOC_Os04g57310.1	1.46757	0.0002
266458_at	LOC_Os12g36640.2	1.48302	0.0011		Os.57568.1.S1_at	LOC_Os09g24210.1	2.21631	0		Ta.9392.2.A1_at	LOC_Os09g37280.1	1.10193	0.0056		Contig8739_at	LOC_Os04g55710.1	1.63747	0.0002
255735_at	LOC_Os08g33630.1	1.49835	0.0011		Os.18503.1.S1_at	LOC_Os09g22410.3	1.96502	0		Ta.25334.1.A1_at	LOC_Os05g44100.1	1.04308	0.0056		Contig7995_at	LOC_Os03g49720.1	1.62496	0.0002
247498_at	LOC_Os06g40200.1	1.62075	0.0011		Os.14913.1.S1_at	LOC_Os09g21689.1	2.17014	0		Ta.28479.1.S1_at	LOC_Os08g03350.1	1.08319	0.0059		Contig1287_at	LOC_Os03g13760.1	1.82682	0.0002
248410_at	LOC_Os06g04460.1	1.74948	0.0011		Os.53655.1.A1_at	LOC_Os09g16760.1	2.18531	0		TaAffx.68700.1.S1_at	LOC_Os09g07800.1	1.35099	0.006		Contig13866_at	LOC_Os02g08330.1	1.77683	0.0002
246779_at	LOC_Os05g32630.1	1.47102	0.0011		Os.32340.1.S1_at	LOC_Os09g15680.1	1.89609	0		Ta.8407.1.S1_x_at	LOC_Os05g32630.1	1.08755	0.006		Contig16372_at	LOC_Os11g42510.1	1.76678	0.0003
254389_s_at	LOC_Os03g37411.1	1.72117	0.0011		Os.9022.1.S1_at	LOC_Os09g15670.1	4.4843	0		Ta.29111.1.A1_at	LOC_Os03g18820.1	1.08578	0.0061		Contig12697_at	LOC_Os10g35480.1	1.67476	0.0003
254890_at	LOC_Os02g44500.1	1.63747	0.0011		OsAffx.29832.2.S1_s_at	LOC_Os09g13440.2	1.81587	0		Ta.10334.1.A1_at	LOC_Os07g49110.1	1.22115	0.0062		Contig7698_at	LOC_Os09g39462.1	1.64989	0.0003
250141_at	LOC_Os01g14860.1	1.40213	0.0011		Os.6976.1.S1_s_at	LOC_Os09g13440.1	3.0175	0		Ta.28784.1.A1_at	LOC_Os03g45280.1	1.28568	0.0062		Contig19393_at	LOC_Os09g36930.1	1.24208	0.0003
250655_at	LOC_Os07g48820.1	1.57356	0.0012		OsAffx.6161.1.S1_s_at	LOC_Os09g03210.1	1.99521	0		Ta.23176.1.S1_at	LOC_Os01g40094.1	1.16252	0.0062		Contig4893_at	LOC_Os07g36190.1	1.62285	0.0003
257024_at	LOC_Os07g42770.1	1.81686	0.0012		Os.12415.1.S1_at	LOC_Os09g02180.1	6.08273	0		Ta.14226.1.S1_at	LOC_Os01g04409.1	1.32293	0.0062		Contig10047_at	LOC_Os07g14350.1	1.67392	0.0003
250412_at	LOC_Os06g07780.1	1.46071	0.0012		Os.37533.1.S1_at	LOC_Os08g44390.2	1.99521	0		Ta.11303.1.A1_at	LOC_Os01g09670.1	1.11025	0.0064		Contig14024_at	LOC_Os07g09040.1	1.6176	0.0003
254547_at	LOC_Os04g52500.1	1.77431	0.0012		Os.27379.1.S1_at	LOC_Os08g44360.1	5.70125	0		Ta.24573.1.A1_at	LOC_Os04g48770.1	1.08331	0.0065		Contig10130_at	LOC_Os07g05000.1	1.66556	0.0003
245299_at	LOC_Os02g43690.1	1.50875	0.0012		Os.9336.1.S1_at	LOC_Os08g43550.1	1.62522	0		TaAffx.11684.1.S1_at	LOC_Os10g40590.1	1.02218	0.0067		Contig21043_at	LOC_Os06g51500.1	1.65782	0.0003
254167_at	LOC_Os01g35184.1	1.91828	0.0012		Os.26698.2.S1_at	LOC_Os08g43300.1	2.14225	0		Ta.7234.1.S1_at	LOC_Os03g01210.1	1.04275	0.0067		Contig91_at	LOC_Os06g50300.1	1.55135	0.0003
266399_at	LOC_Os12g02820.1	1.80408	0.0013		Os.49952.1.S1_at	LOC_Os08g42550.2	1.50286	0		Ta.26980.1.A1_at	LOC_Os08g31580.1	1.35538	0.007		Contig9189_at	LOC_Os06g43760.1	1.71262	0.0003
259517_at	LOC_Os06g51150.1	1.665	0.0014		Os.3414.1.A1_at	LOC_Os08g40930.1	1.86846	0		TaAffx.12845.1.S1_at	LOC_Os03g08800.1	1.5949	0.0071		Contig14342_at	LOC_Os06g40818.1	1.7449	0.0003
254679_at	LOC_Os02g48790.1	1.80538	0.0014		Os.4867.1.S1_at	LOC_Os08g40680.1	1.90585	0		TaAffx.128836.1.S1_at	LOC_Os01g44230.1	1.55376	0.0071		Contig16389_at	LOC_Os06g26234.1	1.61031	0.0003
249582_at	LOC_Os07g48780.1	1.43021	0.0015		Os.15537.1.S1_at	LOC_Os08g39660.1	1.96194	0		Ta.7069.1.S1_at	LOC_Os03g21000.1	1.09661	0.0072		Contig3807_at	LOC_Os05g49300.1	1.40548	0.0003
255726_at	LOC_Os04g38860.1	1.56495	0.0015		Os.5210.1.S1_at	LOC_Os08g39370.1	1.87406	0		Ta.4407.1.A1_at	LOC_Os03g23020.1	1.12334	0.0074		Contig12281_at	LOC_Os05g38330.1	1.6239	0.0003
251839_at	LOC_Os03g14950.1	1.62973	0.0015		Os.29825.1.S1_a_at	LOC_Os08g38710.1	1.49276	0		Ta.425.1.S1_s_at	LOC_Os02g53180.2	1.76803	0.0076		Contig12623_at	LOC_Os05g35140.1	1.78987	0.0003
254562_at	LOC_Os09g28390.1	1.82382	0.0016		Os.53766.1.S1_at	LOC_Os08g37690.1	2.06058	0		Ta.4508.1.S1_a_at	LOC_Os03g43720.1	1.51057	0.0077		Contig976_at	LOC_Os05g33380.1	1.77746	0.0003
253360_at	LOC_Os02g12650.1	1.81324	0.0016		Os.23365.1.S1_at	LOC_Os08g37380.1	2.1263	0		Ta.26116.1.A1_at	LOC_Os01g32980.1	1.25849	0.0078		Contig3787_at	LOC_Os05g02060.1	1.73943	0.0003
258524_at	LOC_Os07g47820.1	1.84843	0.0017		Os.11053.1.S1_at	LOC_Os08g36440.1	2.39292	0		TaAffx.128564.1.S1_at	LOC_Os12g07300.1	1.20163	0.0082		Contig4111_at	LOC_Os04g55850.1	1.35759	0.0003
260350_at	LOC_Os07g40580.1	1.64908	0.0017		Os.20063.1.S1_at	LOC_Os08g34879.1	4.55166	0		TaAffx.93139.1.A1_at	LOC_Os09g35690.1	1.0016	0.0082		Contig11328_at	LOC_Os04g48270.1	1.45582	0.0003
258507_at	LOC_Os03g20020.1	1.86986	0.0017		Os.6139.1.S1_at	LOC_Os08g34580.1	1.98886	0		Ta.12443.1.A1_a_at	LOC_Os01g35184.1	1.04134	0.0083		Contig16530_at	LOC_Os03g56869.1	1.66389	0.0003
261937_at	LOC_Os01g65200.3	1.50875	0.0017		Os.56875.1.S1_at	LOC_Os08g34390.1	4.64037	0		Ta.22769.1.A1_s_at	LOC_Os12g21789.1	1.0322	0.0086		Contig15430_at	LOC_Os03g21260.1	1.70329	0.0003
261845_at	LOC_Os06g46310.1	1.88182	0.0019		Os.55509.1.S1_at	LOC_Os08g34240.1	2.87191	0		Ta.3828.3.A1_a_at	LOC_Os01g71820.1	1.11869	0.0086		HV_CEb0001E04r2_s_at	LOC_Os03g02640.1	1.66168	0.0003
246954_at	LOC_Os01g73500.1	1.61473	0.0019		Os.11018.1.S1_at	LOC_Os08g33710.1	2.37192	0		Ta.27923.2.S1_x_at	LOC_Os12g17600.1	1.01947	0.0088		Contig9382_at	LOC_Os02g33380.1	1.57505	0.0003
255418_at	LOC_Os01g70950.1	1.7059	0.0019		Os.15822.1.S1_s_at	LOC_Os08g32980.1	2.02963	0		Ta.25290.1.S1_at	LOC_Os05g24140.1	1.3245	0.0088		Contig5364_at	LOC_Os02g15660.1	1.57729	0.0003
267280_at	LOC_Os06g36800.1	1.61212	0.002		OsAffx.29466.1.S1_at	LOC_Os08g32310.1	1.76087	0		Ta.27031.1.S1_at	LOC_Os12g26030.1	1.01082	0.0089		Contig3814_at	LOC_Os01g62900.1	1.54512	0.0003
264252_at	LOC_Os01g23620.1	1.56691	0.002		Os.9563.1.S1_at	LOC_Os08g32160.1	1.49611	0		TaAffx.44210.1.A1_at	LOC_Os06g50070.1	1.41643	0.0089		Contig9506_at	LOC_Os01g16170.1	1.54631	0.0003
262313_at	LOC_Os08g33640.1	1.50466	0.0022		Os.21893.3.A1_at	LOC_Os08g31980.1	1.65235	0		Ta.21047.1.S1_at	LOC_Os05g46000.1	1.18892	0.0089		Contig3423_at	LOC_Os01g14410.1	1.54512	0.0003
247176_at	LOC_Os11g39220.1	2.0028	0.0023		Os.30528.1.S1_at	LOC_Os08g31860.1	1.55763	0		Ta.5115.1.S1_at	LOC_Os01g56020.1	1.07945	0.0089		Contig5688_at	LOC_Os01g09620.1	1.59566	0.0003
261250_at	LOC_Os04g41470.1	1.43534	0.0023		Os.50414.1.S1_at	LOC_Os08g30554.1	1.8875	0		Ta.28294.1.S1_x_at	LOC_Os04g55520.1	1.13404	0.0091		Contig10670_at	LOC_Os01g08440.1	1.56177	0.0003
257333_at	LOC_Os12g33946.1	1.21758	0.0024		Os.55263.1.S1_at	LOC_Os08g29600.1	2.25124	0		Ta.9280.1.S1_x_at	LOC_Os03g46340.1	1.01999	0.0091		Contig10439_at	LOC_Os09g33790.1	1.68209	0.0004
266841_at	LOC_Os07g08140.1	1.76211	0.0024		OsAffx.17196.1.S1_at	LOC_Os08g27759.1	2.0555	0		TaAffx.7419.1.A1_x_at	LOC_Os07g08030.1	1.07458	0.0095		HVSMEb0001J13r2_at	LOC_Os07g44410.1	1.59236	0.0004
258925_at	LOC_Os07g08970.1	1.47016	0.0025		Os.22968.1.A1_at	LOC_Os08g24200.1	1.731	0		Ta.25492.1.S1_at	LOC_Os04g27060.1	1.22745	0.0095		Contig11711_at	LOC_Os04g43070.1	1.78063	0.0004
263875_at	LOC_Os04g54630.1	1.40885	0.0025		Os.5325.1.S1_at	LOC_Os08g23870.1	2.89519	0		Ta.122.1.S1_x_at	LOC_Os02g44870.1	1.15314	0.0095		HVSMEl0010B09r2_at	LOC_Os04g37490.1	1.70271	0.0004
264583_at	LOC_Os02g06840.1	1.64474	0.0025		Os.2695.1.S1_at	LOC_Os08g23810.1	1.91461	0		Ta.4296.1.S1_at	LOC_Os01g43520.1	1.2577	0.0096		Contig10437_at	LOC_Os03g12700.1	1.71969	0.0004
259380_at	LOC_Os01g42410.1	1.79759	0.0025		Os.23482.1.S1_at	LOC_Os08g19420.1	5.35332	0		Ta.27674.1.A1_x_at	LOC_Os01g33420.1	1.11074	0.0098		Contig12708_at	LOC_Os03g11910.1	1.55569	0.0004
258085_at	LOC_Os12g18650.1	1.70097	0.0026		Os.19102.1.S1_at	LOC_Os08g19105.1	2.6137	0		Ta.12537.1.A1_at	LOC_Os12g41680.1	1.25818	0.01		Contig15356_at	LOC_Os01g66980.1	1.59236	0.0004
252213_at	LOC_Os09g07020.1	1.3725	0.0026		OsAffx.26050.5.S1_at	LOC_Os08g18974.2	4.25894	0		Ta.20658.1.S1_a_at	LOC_Os06g34120.1	1.46327	0.0101		Contig11332_at	LOC_Os01g16260.1	1.51355	0.0004
246524_at	LOC_Os06g49440.1	1.56079	0.0026		Os.18665.1.S1_at	LOC_Os08g13699.1	2.09908	0		Ta.27830.1.S1_at	LOC_Os02g57140.1	1.04679	0.0101		Contig8641_at	LOC_Os12g02820.1	1.58403	0.0005
247140_at	LOC_Os06g50146.1	1.56446	0.0027		Os.50253.1.S1_at	LOC_Os08g13630.1	2.26552	0		Ta.8565.1.S1_at	LOC_Os03g43800.1	1.01082	0.0103		Contig5815_at	LOC_Os08g08040.1	1.65153	0.0005
253759_at	LOC_Os02g17390.1	1.72652	0.0027		Os.27483.1.S1_at	LOC_Os08g13440.2	2.17628	0		Ta.20421.1.S1_at	LOC_Os10g22570.1	1.13148	0.0105		Contig21836_at	LOC_Os06g04480.1	1.61838	0.0005
262722_at	LOC_Os01g64750.1	1.57853	0.0027		Os.54821.1.S1_at	LOC_Os08g10670.1	1.82482	0		Ta.4678.1.S1_x_at	LOC_Os02g08440.1	1.0395	0.0105		Contig12316_at	LOC_Os04g43650.1	1.43802	0.0005
253519_at	LOC_Os04g51920.1	1.6852	0.0029		Os.18985.1.S1_at	LOC_Os08g09760.1	1.79179	0		Ta.6147.1.S1_x_at	LOC_Os05g47660.1	1.01926	0.0109		Contig5351_at	LOC_Os03g50870.1	1.71292	0.0005
251078_at	LOC_Os01g60230.1	1.76523	0.0029		OsAffx.16913.1.S1_at	LOC_Os08g09310.1	1.97511	0		TaAffx.129158.1.A1_at	LOC_Os10g40200.1	1.13033	0.0113		Contig9660_at	LOC_Os02g38240.1	1.554	0.0005
246789_at	LOC_Os12g04990.1	1.71615	0.0031		Os.27295.1.S1_at	LOC_Os08g08586.1	1.85563	0		Ta.12753.1.S1_at	LOC_Os08g44840.1	1.00796	0.0113		Contig600_at	LOC_Os02g02320.1	1.29702	0.0005
265070_at	LOC_Os07g07470.1	1.66528	0.0031		Os.27430.1.S1_at	LOC_Os08g08500.1	2.78242	0		Ta.12050.1.A1_at	LOC_Os04g10350.1	1.12549	0.0116		Contig24709_at	LOC_Os01g34790.1	1.64772	0.0005
259910_at	LOC_Os06g36990.1	1.79824	0.0031		Os.15037.1.S1_a_at	LOC_Os08g07840.1	2.65041	0		Ta.14741.1.A1_at	LOC_Os03g02730.1	1.06123	0.0116		Contig5000_at	LOC_Os01g02830.1	1.49633	0.0005
264344_at	LOC_Os05g49200.1	1.58983	0.0031		Os.19019.1.S1_a_at	LOC_Os08g02850.1	1.71028	0		Ta.9233.2.S1_a_at	LOC_Os03g18454.1	1.77305	0.0118		Contig13951_at	LOC_Os09g07160.1	1.66141	0.0006
255011_at	LOC_Os05g34770.1	1.2809	0.0031		Os.52993.1.S1_at	LOC_Os08g02180.1	1.73822	0		Ta.10325.1.S1_at	LOC_Os02g11960.1	2.53936	0.0118		Contig670_at	LOC_Os06g46900.1	1.34048	0.0006
257087_at	LOC_Os03g37130.1	1.73581	0.0031		Os.19597.1.S1_at	LOC_Os08g01810.1	2.65463	0		Ta.26156.1.S1_at	LOC_Os04g57380.1	1.03831	0.0121		Contig15242_at	LOC_Os05g45270.1	1.54273	0.0006
251828_at	LOC_Os05g06760.1	1.57629	0.0032		Os.2677.1.S1_at	LOC_Os07g48830.1	1.91828	0		Ta.25997.1.A1_at	LOC_Os02g12300.1	1.47623	0.0122		Contig16853_at	LOC_Os03g25750.1	1.6889	0.0006
266802_at	LOC_Os02g49140.1	1.36091	0.0032		Os.51359.1.S1_at	LOC_Os07g48680.1	1.64609	0		TaAffx.14343.1.S1_at	LOC_Os07g42994.1	1.3101	0.0124		Contig4864_at	LOC_Os02g43690.1	1.62522	0.0006
251753_at	LOC_Os11g37560.1	1.30276	0.0033		Os.23964.1.S1_at	LOC_Os07g48520.1	1.31909	0		Ta.12590.1.S1_x_at	LOC_Os09g32290.2	4	0.0125		Contig2007_s_at	LOC_Os01g04370.1	1.52975	0.0006
258312_at	LOC_Os01g55590.1	1.4341	0.0033		Os.27926.1.A1_s_at	LOC_Os07g48460.1	2.69542	0		Ta.22936.1.S1_at	LOC_Os05g33820.1	1.45054	0.0128		Contig2088_s_at	LOC_Os01g03360.1	1.21065	0.0006
258555_at	LOC_Os01g24680.1	1.75747	0.0033		Os.18595.1.A1_at	LOC_Os07g48450.1	6.0024	0		TaAffx.73402.1.S1_at	LOC_Os01g03750.1	1.36799	0.0128		Contig18997_at	LOC_Os09g27010.1	1.3552	0.0007
258037_at	LOC_Os02g08100.1	1.54943	0.0034		Os.11960.1.S1_at	LOC_Os07g48160.1	2.64901	0		Ta.12946.1.S1_at	LOC_Os06g44170.1	1.03885	0.0131		Contig6705_at	LOC_Os02g50350.1	1.70532	0.0007
253704_at	LOC_Os02g13140.1	1.64555	0.0035		Os.26799.1.A1_at	LOC_Os07g47590.1	2.40269	0		Ta.3568.2.S1_at	LOC_Os11g05850.2	1.08707	0.0132		Contig8716_at	LOC_Os08g36480.1	1.50173	0.0008
250409_at	LOC_Os03g52690.1	1.51676	0.0036		Os.4700.1.S1_at	LOC_Os07g47100.1	3.10559	0		Ta.3794.1.S1_at	LOC_Os08g33850.2	1.23183	0.0134		Contig10284_at	LOC_Os07g48160.1	1.5361	0.0008
245868_at	LOC_Os12g42850.1	1.48987	0.0037		Os.10002.1.S1_at	LOC_Os07g46950.3	1.90367	0		Ta.1790.1.S1_at	LOC_Os01g51870.1	1.07388	0.0134		Contig15140_at	LOC_Os04g47140.1	1.6603	0.0008
253393_at	LOC_Os06g39140.1	1.3816	0.0039		Os.32357.1.S1_at	LOC_Os07g46950.2	3.6483	0		Ta.5842.1.S1_at	LOC_Os06g22080.1	1.09337	0.0135		Contig8087_at	LOC_Os02g04840.1	1.36705	0.0008
260042_at	LOC_Os03g49900.1	1.50263	0.004		Os.20617.1.S1_at	LOC_Os07g46280.1	1.57828	0		Ta.4208.1.S1_a_at	LOC_Os05g18604.1	1.41343	0.0135		Contig1036_5_s_at	LOC_Os01g22490.1	1.71703	0.0008
254227_at	LOC_Os01g53520.1	1.47776	0.004		Os.22898.1.S1_at	LOC_Os07g45520.1	2.50689	0		Ta.12543.1.S1_at	LOC_Os06g43930.1	1.44238	0.0139		Contig4112_at	LOC_Os01g03730.1	1.48832	0.0008
253079_s_at	LOC_Os10g36780.1	1.6239	0.0045		Os.9211.1.S1_at	LOC_Os07g45060.1	2.07555	0		Ta.20434.1.S1_at	LOC_Os01g71090.1	1.02638	0.0141		Contig13913_at	LOC_Os06g03860.1	1.75346	0.001
254858_at	LOC_Os02g48640.1	1.50286	0.0045		Os.15471.1.S1_at	LOC_Os07g44410.1	2.24165	0		Ta.5251.1.A1_at	LOC_Os11g47460.1	1.23047	0.0142		Contig22244_at	LOC_Os05g32270.1	1.58253	0.001
256697_at	LOC_Os04g53930.1	1.6592	0.0047		Os.42801.1.S1_at	LOC_Os07g42626.1	2.23364	0		Ta.4073.1.A1_at	LOC_Os01g34480.1	1.33191	0.0142		Contig21373_at	LOC_Os03g26870.1	1.52393	0.001
263548_at	LOC_Os03g46770.1	1.38773	0.0047		Os.57169.1.S1_at	LOC_Os07g41660.1	2.22222	0		Ta.28201.1.S1_at	LOC_Os03g59360.1	1.11334	0.0143		Contig4685_at	LOC_Os02g53400.1	1.6415	0.001
267470_at	LOC_Os01g60450.1	1.34971	0.0047		OsAffx.16669.1.S1_at	LOC_Os07g41160.1	2.8169	0		Ta.21280.1.S1_at	LOC_Os09g38750.1	1.13792	0.0145		Contig15111_at	LOC_Os02g36850.1	1.41383	0.001
247529_at	LOC_Os10g41190.1	1.41263	0.0048		Os.13996.1.S1_at	LOC_Os07g40860.1	2.16967	0		Ta.447.2.S1_a_at	LOC_Os06g40640.2	1.55159	0.0145		Contig3835_at	LOC_Os01g52110.1	1.58103	0.001
263073_at	LOC_Os09g38210.1	1.78571	0.0049		Os.23384.1.A1_at	LOC_Os07g40570.1	1.84843	0		Ta.30385.1.A1_at	LOC_Os01g43350.1	1.45412	0.0152		Contig3429_at	LOC_Os07g08150.1	1.51745	0.0011
261398_at	LOC_Os09g11450.2	1.62417	0.0051		Os.5095.1.S1_at	LOC_Os07g40130.1	1.59134	0		Ta.2761.1.S1_at	LOC_Os02g07044.1	1.08838	0.0155		Contig17107_at	LOC_Os07g07930.1	1.54297	0.0011
263221_at	LOC_Os04g52730.1	1.60256	0.0051		Os.55665.1.S1_at	LOC_Os07g39190.1	1.95886	0		Ta.14243.1.A1_at	LOC_Os04g56700.1	1.79051	0.0158		Contig16350_at	LOC_Os06g06750.1	1.40984	0.0011
249112_at	LOC_Os03g53230.1	1.45794	0.0051		Os.36437.1.S1_at	LOC_Os07g37920.1	2.23614	0		Ta.16958.1.S1_at	LOC_Os01g72430.1	1.03029	0.0158		Contig1812_at	LOC_Os05g49890.1	1.58806	0.0011
247513_at	LOC_Os03g01190.1	1.51309	0.0051		Os.23100.1.S1_at	LOC_Os07g37310.1	2.42072	0		Ta.2704.1.S1_at	LOC_Os11g26760.1	1.03961	0.0159		Contig14026_at	LOC_Os03g21060.1	1.31614	0.0011
246909_at	LOC_Os06g06770.1	1.66611	0.0052		Os.14978.1.S1_a_at	LOC_Os07g35510.1	2.0938	0		Ta.9020.1.S1_at	LOC_Os06g22650.1	1.05474	0.0159		Contig14102_at	LOC_Os02g53350.1	1.64501	0.0011
258679_at	LOC_Os05g40420.1	1.76741	0.0052		Os.22277.1.S1_at	LOC_Os07g34520.1	5.23286	0		TaAffx.10874.1.S1_at	LOC_Os05g25450.1	1.25408	0.0159		Contig14608_at	LOC_Os02g49570.1	1.49054	0.0011
257866_at	LOC_Os03g51000.1	1.63961	0.0053		Os.24894.1.S1_s_at	LOC_Os07g32950.1	1.91461	0		Ta.9697.1.S1_s_at	LOC_Os04g32030.1	1.63425	0.0159		Contig18582_at	LOC_Os01g46760.1	1.54536	0.0011
266520_at	LOC_Os04g55080.1	1.55352	0.0058		OsAffx.22303.1.S1_at	LOC_Os07g31390.1	2.81849	0		Ta.9394.1.S1_at	LOC_Os05g03780.1	1.10693	0.0161		Contig2390_at	LOC_Os01g32780.1	1.24486	0.0011
264652_at	LOC_Os03g24870.1	1.50489	0.0059		Os.10659.1.S1_s_at	LOC_Os07g26100.1	1.47406	0		Ta.12058.1.S1_at	LOC_Os05g38590.2	2.1901	0.0162		Contig6110_at	LOC_Os08g20544.1	1.71851	0.0012
246434_at	LOC_Os04g51330.1	1.49321	0.006		Os.54579.1.S1_s_at	LOC_Os07g23660.1	5.35619	0		Ta.28055.2.S1_a_at	LOC_Os04g52880.1	1.09565	0.0164		Contig10834_at	LOC_Os06g50360.1	1.60051	0.0012
245803_at	LOC_Os04g55650.1	1.58253	0.0061		Os.10497.1.S1_s_at	LOC_Os07g23640.1	2.78474	0		Ta.19085.1.S1_at	LOC_Os10g38870.1	1.11099	0.0167		Contig3686_at	LOC_Os07g24000.1	1.74338	0.0013
247989_at	LOC_Os01g16960.1	1.71615	0.0061		Os.17328.1.S1_at	LOC_Os07g22700.1	1.57356	0		Ta.197.1.S1_at	LOC_Os02g48740.1	1.08284	0.0167		Contig12208_at	LOC_Os07g22930.2	1.60102	0.0013
265675_at	LOC_Os03g11910.1	1.49611	0.0062		Os.18981.1.S1_at	LOC_Os07g18120.1	2.0247	0		Ta.25609.1.S1_at	LOC_Os12g02200.1	1.18441	0.0169		Contig24534_at	LOC_Os06g13350.1	1.32345	0.0013
261116_at	LOC_Os02g04020.1	1.5569	0.0063		Os.29093.1.S1_at	LOC_Os07g14600.1	2.05592	0		Ta.7436.2.S1_at	LOC_Os03g01320.1	1.16171	0.0172		Contig1808_at	LOC_Os06g06560.1	1.54297	0.0013
254500_at	LOC_Os10g20630.1	1.76585	0.0064		Os.31430.1.S1_at	LOC_Os07g13830.1	1.70882	0		Ta.21213.2.S1_x_at	LOC_Os01g43180.1	1.06349	0.0175		Contig3594_at	LOC_Os05g49440.2	1.39412	0.0013
247851_at	LOC_Os02g39930.1	1.54583	0.0064		OsAffx.10193.1.S1_at	LOC_Os07g13490.1	1.8205	0		Ta.14115.2.S1_at	LOC_Os05g49050.1	1.02522	0.0176		Contig1834_at	LOC_Os05g28210.1	1.61342	0.0013
261272_at	LOC_Os09g35920.1	1.37571	0.0067		Os.18257.1.S1_at	LOC_Os07g10840.1	3.86698	0		Ta.468.1.S1_at	LOC_Os09g30474.1	1.03455	0.0178		Contig15056_at	LOC_Os04g47360.1	1.55328	0.0013
251636_at	LOC_Os07g38120.1	1.42796	0.0068		Os.51360.1.S1_at	LOC_Os07g09620.1	2.04374	0		Ta.21245.2.S1_x_at	LOC_Os08g04430.1	2.2168	0.0179		Contig12147_at	LOC_Os02g52010.1	1.52555	0.0013
248258_at	LOC_Os06g12530.1	1.51309	0.0068		Os.53137.1.S1_at	LOC_Os07g09300.1	4.50045	0		Ta.7377.1.S1_at	LOC_Os06g17840.1	1.12625	0.0179		Contig11892_at	LOC_Os01g58790.1	1.54154	0.0013
260248_at	LOC_Os05g44340.1	1.64015	0.0068		Os.33587.1.S1_x_at	LOC_Os07g08180.1	2.25023	0		Ta.9706.1.S1_a_at	LOC_Os12g19350.1	1.12108	0.0181		Contig12132_at	LOC_Os08g07060.1	1.55788	0.0014
260415_at	LOC_Os10g26520.1	1.49432	0.007		Os.18299.1.S1_at	LOC_Os07g07410.1	1.8305	0		Ta.7209.1.S1_at	LOC_Os08g10570.1	1.48126	0.0181		rbaal10h14_at	LOC_Os04g43200.1	1.02617	0.0014
255243_at	LOC_Os07g26700.1	1.25423	0.007		Os.14155.1.S1_at	LOC_Os07g06090.1	1.71585	0		Ta.10470.1.S1_at	LOC_Os06g02440.1	1.08932	0.0181		HVSMEn0024P19r2_at	LOC_Os03g16610.1	1.18385	0.0014
248581_at	LOC_Os11g13810.1	1.96002	0.0071		Os.50053.1.A1_at	LOC_Os07g05940.1	2.77469	0		Ta.7246.1.S1_at	LOC_Os05g45590.1	1.18526	0.0182		HV_CEa0008C11r2_at	LOC_Os02g33020.1	1.4518	0.0014
265273_at	LOC_Os10g33930.1	1.64285	0.0071		Os.4918.1.S1_at	LOC_Os07g05700.1	1.95963	0		Ta.29617.1.S1_at	LOC_Os02g56520.1	1.1956	0.0189		Contig7287_at	LOC_Os02g20360.1	1.4988	0.0014
251529_at	LOC_Os07g10250.1	1.63693	0.0071		OsAffx.16098.1.S1_at	LOC_Os07g05510.1	1.96967	0		Ta.14995.2.S1_a_at	LOC_Os06g48180.1	1.02428	0.0192		Contig14242_at	LOC_Os01g61230.1	1.53941	0.0014
254417_at	LOC_Os10g14814.1	1.46306	0.0074		Os.48544.1.S1_at	LOC_Os07g05400.1	1.47907	0		Ta.14258.1.S1_at	LOC_Os03g49190.1	1.4912	0.0192		HM05N11r_at	LOC_Os10g29470.1	1.43843	0.0015
249999_at	LOC_Os07g47250.1	1.44592	0.0074		Os.20936.1.S1_a_at	LOC_Os07g05365.1	2.18436	0		Ta.4850.1.A1_at	LOC_Os08g35860.1	1.20846	0.0195		Contig5818_at	LOC_Os06g21380.1	1.61186	0.0015
255681_at	LOC_Os03g11560.1	1.65563	0.0074		Os.18648.1.S1_at	LOC_Os07g04940.1	2.16732	0		Ta.15831.1.A1_at	LOC_Os11g29850.1	1.01605	0.0199		Contig5264_at	LOC_Os03g42220.1	1.55666	0.0015
256209_at	LOC_Os03g61920.1	1.46349	0.0076		OsAffx.8843.1.S1_at	LOC_Os07g02260.1	1.77211	0		Ta.1739.2.S1_at	LOC_Os06g44310.1	1.39548	0.0199		Contig24756_at	LOC_Os02g11000.1	1.58003	0.0015
247436_at	LOC_Os05g45960.1	1.64528	0.0078		Os.17974.1.S1_at	LOC_Os07g01904.1	1.94401	0		Ta.8065.1.S1_at	LOC_Os05g45030.1	1.7671	0.0199		Contig13600_at	LOC_Os09g30466.1	1.5387	0.0016
258186_s_at	LOC_Os03g50390.1	1.73581	0.0078		Os.29959.1.S1_at	LOC_Os07g01810.1	3.6245	0		TaAffx.130713.1.A1_at	LOC_Os10g35770.1	1.12233	0.0201		Contig7629_at	LOC_Os01g53240.1	1.3611	0.0016
261482_at	LOC_Os10g39220.1	1.58504	0.008		Os.10287.1.S1_at	LOC_Os07g01370.1	2.292	0		Ta.12732.1.S1_at	LOC_Os03g36439.1	1.01968	0.0208		Contig6946_at	LOC_Os01g09640.1	1.66141	0.0016
257698_at	LOC_Os06g45410.1	1.32714	0.008		Os.30269.1.S1_at	LOC_Os07g01340.1	3.18167	0		Ta.1383.1.S1_s_at	LOC_Os01g02020.1	1.1805	0.0209		Contig4772_s_at	LOC_Os01g01340.1	1.33049	0.0016
255742_at	LOC_Os05g47650.1	1.38064	0.0081		Os.11287.1.S1_at	LOC_Os06g50930.2	1.36818	0		Ta.18747.1.S1_at	LOC_Os06g18820.1	1.21951	0.021		Contig11714_at	LOC_Os11g24374.1	1.58983	0.0017
254321_at	LOC_Os02g44230.1	1.51883	0.0081		Os.4999.1.S1_at	LOC_Os06g50230.1	1.75716	0		Ta.28728.1.S1_at	LOC_Os04g44060.1	1.2596	0.021		HVSMEb0017H11f_at	LOC_Os09g28620.1	1.60308	0.0017
261758_at	LOC_Os09g39260.1	1.34481	0.0082		OsAffx.5156.1.S1_at	LOC_Os06g49660.1	2.14225	0		TaAffx.11437.1.S1_at	LOC_Os02g01070.1	1.18287	0.0212		Contig9959_at	LOC_Os07g43740.1	1.57505	0.0017
250502_at	LOC_Os02g53420.1	1.57381	0.0082		OsAffx.28187.1.S1_s_at	LOC_Os06g49390.1	1.64853	0		Ta.9594.1.S1_at	LOC_Os03g04260.1	1.03445	0.0213		HF12K17r_at	LOC_Os07g40986.1	1.56152	0.0017
254839_at	LOC_Os02g43020.1	1.75408	0.0086		OsAffx.28181.1.S1_at	LOC_Os06g49130.1	1.8423	0		Ta.8400.1.A1_at	LOC_Os01g10890.1	1.23655	0.0213		Contig22680_at	LOC_Os06g15810.1	1.53257	0.0017
259884_at	LOC_Os12g17900.1	1.53752	0.0091		Os.34372.1.S1_at	LOC_Os06g48300.1	3.44471	0		Ta.12652.2.S1_at	LOC_Os02g43360.1	1.08672	0.0214		Contig23771_at	LOC_Os01g04550.1	1.48434	0.0017
247429_at	LOC_Os07g09690.1	1.4518	0.0091		OsAffx.28166.1.S1_at	LOC_Os06g48210.1	1.94515	0		Ta.11312.1.A1_at	LOC_Os10g30750.1	1.03864	0.0218		Contig8166_at	LOC_Os11g07916.1	1.66973	0.0018
247060_at	LOC_Os07g04240.1	1.80701	0.0091		Os.22839.1.S1_at	LOC_Os06g48200.1	1.70126	0		Ta.28328.2.S1_x_at	LOC_Os03g59380.1	1.91351	0.0218		Contig16134_at	LOC_Os12g37640.1	1.56544	0.0019
264835_at	LOC_Os01g57220.1	1.49298	0.0092		Os.50958.1.S1_at	LOC_Os06g47820.1	1.77117	0		Ta.18758.1.S1_at	LOC_Os01g65320.1	1.15115	0.0219		Contig4763_at	LOC_Os05g26926.1	1.63559	0.0019
256813_at	LOC_Os01g09430.1	1.31165	0.0092		Os.11931.1.S1_s_at	LOC_Os06g47130.1	1.14299	0		Ta.9588.1.A1_at	LOC_Os08g37210.1	1.0201	0.022		Contig9800_at	LOC_Os07g31830.1	1.04855	0.002
248657_at	LOC_Os08g41390.1	1.66334	0.0095		Os.52555.1.S1_at	LOC_Os06g46920.1	2.09908	0		Ta.5541.1.S1_a_at	LOC_Os10g40780.1	1.33672	0.0221		Contig17574_at	LOC_Os05g32680.1	1.60102	0.002
247266_at	LOC_Os04g54810.1	1.48633	0.0096		Os.11106.1.S1_at	LOC_Os06g46900.1	2.00924	0		Ta.11475.1.S1_at	LOC_Os12g43930.1	1.05009	0.0224		Contig8854_at	LOC_Os02g42310.1	1.23916	0.002
246460_at	LOC_Os06g02180.1	1.65618	0.0098		Os.55380.1.S1_at	LOC_Os06g46740.1	5.51268	0		TaAffx.38094.1.A1_at	LOC_Os01g25600.1	1.18779	0.0226		Contig11792_at	LOC_Os01g16750.1	1.51217	0.002
249914_at	LOC_Os01g56930.1	1.54943	0.0098		Os.11118.1.S1_at	LOC_Os06g45710.1	2.39464	0		Ta.3267.1.S1_at	LOC_Os07g40240.1	1.80701	0.0227		Contig21395_at	LOC_Os08g33140.1	1.59261	0.0021
248833_at	LOC_Os02g03280.2	1.53516	0.01		Os.8559.1.S1_at	LOC_Os06g44190.1	2.46609	0		Ta.4325.1.A1_at	LOC_Os01g17214.1	1.00583	0.0228		Contig12964_at	LOC_Os05g38820.1	1.44071	0.0021
257791_at	LOC_Os01g73910.2	1.56274	0.0101		Os.9167.1.A1_at	LOC_Os06g44034.1	2.10084	0		Ta.6189.1.S1_at	LOC_Os03g13840.1	1.09757	0.023		Contig5260_at	LOC_Os03g47610.1	1.56055	0.0021
263082_at	LOC_Os12g42370.1	1.6239	0.0103		Os.55480.1.S1_at	LOC_Os06g43250.1	2.02429	0		Ta.25992.1.S1_at	LOC_Os12g30540.1	1.03327	0.0234		Contig18390_at	LOC_Os03g09170.1	1.42816	0.0021
254791_at	LOC_Os12g15470.2	1.48765	0.0103		Os.49627.1.S1_at	LOC_Os06g37150.1	1.92753	0		Ta.28379.3.S1_x_at	LOC_Os03g25350.1	1.63399	0.0237		Contig23045_at	LOC_Os08g02210.1	1.5361	0.0022
247374_at	LOC_Os08g02690.1	1.4652	0.0103		Os.6345.1.S1_at	LOC_Os06g36560.1	2.6448	0		Ta.12142.1.A1_at	LOC_Os02g33020.1	1.46994	0.0237		Contig9169_at	LOC_Os07g49310.1	1.45518	0.0022
264741_at	LOC_Os01g47410.1	1.6247	0.0103		Os.38309.1.S1_at	LOC_Os06g36390.2	2.59605	0		TaAffx.4544.2.S1_s_at	LOC_Os06g46434.1	1.38198	0.0238		Contig2010_at	LOC_Os03g15960.1	1.52277	0.0022
253735_at	LOC_Os09g09480.1	1.52532	0.0107		Os.8450.2.S1_at	LOC_Os06g36180.1	1.65508	0		Ta.24501.1.S1_at	LOC_Os12g43380.1	1.79824	0.024		Contig18161_at	LOC_Os01g64720.1	1.58932	0.0022
255686_at	LOC_Os04g58620.1	1.62022	0.011		OsAffx.5024.1.S1_at	LOC_Os06g35960.1	1.63185	0		Ta.15885.1.S1_at	LOC_Os05g29880.3	1.02249	0.024		Contig24145_at	LOC_Os12g03230.1	1.37533	0.0023
261487_at	LOC_Os04g54870.1	1.24828	0.011		Os.47668.1.S1_at	LOC_Os06g34790.1	2.59943	0		Ta.11623.1.S1_s_at	LOC_Os08g38700.1	1.1558	0.0241		Contig14212_at	LOC_Os09g10820.1	1.53116	0.0023
248115_at	LOC_Os01g58114.1	1.67701	0.0111		Os.11119.1.S1_a_at	LOC_Os06g34570.1	2.24065	0		Ta.29622.1.S1_at	LOC_Os04g48490.1	1.43596	0.0243		Contig14415_at	LOC_Os05g50190.1	1.50105	0.0023
251432_at	LOC_Os02g39550.1	1.8031	0.0116		Os.35365.1.S1_at	LOC_Os06g30950.2	2.63783	0		Ta.14366.2.S1_a_at	LOC_Os12g27830.1	1.29049	0.0246		Contig7490_at	LOC_Os05g48810.1	1.57307	0.0023
258119_at	LOC_Os01g43910.1	1.46199	0.0118		Os.16218.1.S1_at	LOC_Os06g30370.1	1.59008	0		TaAffx.23214.1.S1_at	LOC_Os09g05080.1	2.61712	0.0246		Contig10986_at	LOC_Os03g61030.1	1.57978	0.0023
250998_at	LOC_Os03g17250.1	1.53374	0.0119		Os.26968.1.S1_at	LOC_Os06g30179.1	2.13174	0		Ta.4199.3.S1_at	LOC_Os12g03470.1	1.11682	0.0247		Contig253_s_at	LOC_Os02g56014.1	1.68719	0.0023
258678_at	LOC_Os01g60410.1	1.4243	0.0119		Os.17494.1.S1_at	LOC_Os06g28194.1	1.64069	0		Ta.537.1.A1_at	LOC_Os05g22930.1	1.46284	0.0248		Contig17324_at	LOC_Os02g44090.1	1.54751	0.0024
252606_at	LOC_Os02g02320.1	1.41263	0.0126		Os.15988.1.S1_at	LOC_Os06g27770.1	1.5015	0		Ta.23373.3.S1_at	LOC_Os05g22970.1	1.30856	0.0252		Contig15719_at	LOC_Os09g25090.1	1.44467	0.0026
261248_at	LOC_Os06g50240.1	1.48987	0.0127		OsAffx.27816.1.S1_at	LOC_Os06g25010.1	2.60552	0		Ta.5346.3.A1_at	LOC_Os05g11950.1	1.17606	0.0253		Contig8903_at	LOC_Os08g44530.1	1.55231	0.0026
265035_at	LOC_Os03g17170.1	1.52579	0.0131		OsAffx.27815.1.S1_s_at	LOC_Os06g24990.1	2.52525	0		TaAffx.118735.1.A1_at	LOC_Os01g29230.1	1.18092	0.0253		Contig1776_s_at	LOC_Os03g58470.1	1.40351	0.0026
249027_at	LOC_Os06g45500.1	1.47601	0.0136		Os.11724.2.S1_s_at	LOC_Os06g24730.1	2.29938	0		Ta.9111.1.S1_at	LOC_Os01g32184.1	1.16863	0.0258		Contig7750_at	LOC_Os02g12760.1	1.5425	0.0026
252027_at	LOC_Os12g02390.1	1.67029	0.014		Os.23215.1.S1_at	LOC_Os06g24404.1	1.72295	0		Ta.25699.1.S1_at	LOC_Os07g47820.1	1.153	0.0259		Contig14139_at	LOC_Os01g08020.1	1.35391	0.0026
259598_at	LOC_Os01g01080.1	1.39723	0.0141		Os.21803.1.S1_at	LOC_Os06g24190.1	2.14915	0		Ta.30529.1.S1_at	LOC_Os06g39760.1	1.24891	0.0259		Contig7857_s_at	LOC_Os01g21160.1	1.38102	0.0027
261601_at	LOC_Os09g28570.1	1.61031	0.0148		Os.4799.1.S1_at	LOC_Os06g23684.1	2.0829	0		TaAffx.92719.1.S1_at	LOC_Os08g30100.1	1.28386	0.0262		Contig4760_s_at	LOC_Os01g12580.1	1.47536	0.0027
251729_at	LOC_Os07g48160.1	1.65044	0.0148		Os.55197.1.S1_at	LOC_Os06g23350.1	2.00521	0		Ta.5457.1.S1_at	LOC_Os10g35670.1	1.19976	0.0269		Contig2895_at	LOC_Os07g08200.1	1.44363	0.0028
249957_at	LOC_Os05g41010.1	1.44321	0.0154		Os.52552.1.S1_at	LOC_Os06g22390.1	1.81818	0		Ta.20455.1.S1_a_at	LOC_Os11g35400.1	1.48544	0.0274		Contig10808_at	LOC_Os03g43720.1	1.54131	0.0028
265339_at	LOC_Os02g47600.1	1.14443	0.0156		Os.5654.1.S1_at	LOC_Os06g22060.1	1.91168	0		Ta.14759.1.S1_at	LOC_Os06g49990.1	1.06918	0.0275		Contig9442_at	LOC_Os02g58450.1	1.49544	0.0029
252372_at	LOC_Os06g15990.1	1.56299	0.0158		Os.49639.1.S1_at	LOC_Os06g21910.1	3.06279	0		Ta.12136.1.A1_at	LOC_Os07g41460.1	1.66003	0.0276		Contig7607_at	LOC_Os01g47690.1	1.51103	0.0029
267081_at	LOC_Os07g46490.1	1.60539	0.0161		OsAffx.27752.1.S1_s_at	LOC_Os06g21410.1	2.84333	0		Ta.2001.1.S1_at	LOC_Os08g19420.1	1.62893	0.0278		Contig11090_at	LOC_Os12g36640.2	1.2655	0.003
249158_at	LOC_Os04g10400.1	1.53563	0.0161		Os.10370.1.S1_at	LOC_Os06g21210.1	1.37665	0		Ta.21664.1.S1_at	LOC_Os11g41600.1	1.04987	0.028		Contig4775_at	LOC_Os07g43050.1	1.50716	0.003
251858_at	LOC_Os07g26630.1	1.24409	0.0165		OsAffx.15533.1.S1_at	LOC_Os06g21140.1	2.886	0		Ta.13403.1.S1_at	LOC_Os09g04100.1	1.09206	0.0286		Contig8204_at	LOC_Os05g48970.1	1.50693	0.003
246953_at	LOC_Os05g01250.1	1.38064	0.0168		Os.52381.1.S1_at	LOC_Os06g19200.1	1.8943	0		Ta.20376.1.S1_at	LOC_Os08g32120.1	1.002	0.0286		Contig2720_at	LOC_Os04g28420.1	1.34282	0.003
260870_at	LOC_Os03g05280.1	1.37931	0.0169		Os.1189.1.S1_at	LOC_Os06g16370.1	2.05465	0		Ta.5041.1.S1_at	LOC_Os07g05620.1	1.16591	0.0286		Contig13248_at	LOC_Os04g12970.1	1.55497	0.003
258575_at	LOC_Os01g68680.1	1.71145	0.0169		Os.19130.1.S1_at	LOC_Os06g15370.1	2.36407	0		Ta.447.1.S1_x_at	LOC_Os06g40640.1	1.71939	0.0286		Contig5175_at	LOC_Os03g59320.1	1.62813	0.003
261023_at	LOC_Os10g40570.1	1.14403	0.017		Os.55096.1.S1_at	LOC_Os06g14670.1	2.35405	0		TaAffx.128796.1.S1_at	LOC_Os01g07590.1	1.03103	0.0287		Contig1336_at	LOC_Os03g20370.1	1.54297	0.003
262495_at	LOC_Os08g01320.2	1.34463	0.017		Os.54410.1.S1_at	LOC_Os06g13720.1	4.96032	0		Ta.26205.1.A1_at	LOC_Os11g33970.1	1.27992	0.0288		Contig21149_s_at	LOC_Os02g52780.1	1.50218	0.003
247722_at	LOC_Os03g60870.1	1.34844	0.017		Os.51794.1.S1_at	LOC_Os06g12370.1	2.25327	0		Ta.25972.1.A1_at	LOC_Os11g44580.1	1.56764	0.0293		Contig14083_at	LOC_Os01g53930.1	1.57381	0.003
245854_at	LOC_Os02g48720.1	1.58403	0.017		Os.7831.1.S1_at	LOC_Os06g11980.1	1.77336	0		Ta.26119.1.A1_at	LOC_Os03g45320.1	1.46714	0.0293		Contig2784_at	LOC_Os11g24450.1	1.55812	0.0031
248744_at	LOC_Os02g49230.5	1.5024	0.0172		Os.7743.1.S1_at	LOC_Os06g11490.1	2.63366	0		Ta.1575.1.S1_at	LOC_Os03g07200.2	1.16158	0.0298		Contig13277_at	LOC_Os11g01890.1	1.6	0.0031
257484_at	LOC_Os06g51430.1	1.59413	0.0173		OsAffx.20681.1.S1_at	LOC_Os06g10750.1	1.22309	0		Ta.21309.1.S1_at	LOC_Os10g35070.1	1.80213	0.0302		Contig6836_at	LOC_Os09g31482.1	1.54799	0.0031
248553_at	LOC_Os06g19400.1	1.63185	0.0173		Os.16164.1.S1_at	LOC_Os06g10530.1	2.72109	0		Ta.25514.1.S1_at	LOC_Os09g31270.1	1.03993	0.0302		Contig19249_at	LOC_Os08g16840.1	1.45518	0.0031
253198_at	LOC_Os06g21980.1	1.52695	0.0174		Os.5817.1.S1_at	LOC_Os06g09560.1	2.37079	0		Ta.29349.1.S1_s_at	LOC_Os05g08730.1	1.0618	0.0302		Contig13496_at	LOC_Os07g34110.1	1.53374	0.0031
244901_at	LOC_Osm1g00120.1	1.32608	0.0175		OsAffx.15332.1.S1_s_at	LOC_Os06g09260.1	2.51699	0		TaAffx.130148.1.S1_s_at	LOC_Os01g62970.1	1.13276	0.031		Contig7137_at	LOC_Os01g56180.1	1.65207	0.0031
266182_at	LOC_Os03g25750.1	1.39762	0.0176		Os.10201.1.S1_at	LOC_Os06g09020.1	1.68237	0		Ta.22984.1.S1_x_at	LOC_Os01g52240.1	1.34535	0.0314		Contig21521_at	LOC_Os01g33420.1	1.39978	0.0031
249806_at	LOC_Os02g42920.1	1.38677	0.0181		Os.38447.1.S1_s_at	LOC_Os06g07030.1	2.73748	0		Ta.23814.1.S1_at	LOC_Os04g31710.1	1.1655	0.0317		Contig11306_at	LOC_Os12g01360.1	1.343	0.0032
248153_at	LOC_Os01g57370.1	1.32293	0.0181		Os.12725.1.S1_at	LOC_Os06g06560.1	2.25175	0		Ta.3922.1.S1_at	LOC_Os02g42350.1	1.28849	0.0325		Contig1300_x_at	LOC_Os10g08550.1	1.42592	0.0032
264851_at	LOC_Os04g49510.1	1.42674	0.0182		Os.33898.1.S1_at	LOC_Os06g06380.1	1.89717	0		Ta.8688.1.A1_at	LOC_Os07g33220.1	1.47254	0.0326		Contig9476_at	LOC_Os09g21210.1	1.52905	0.0032
263010_at	LOC_Os05g33820.1	1.57085	0.0185		Os.3568.1.S1_at	LOC_Os06g04889.1	2.01654	0		Ta.25566.1.S1_at	LOC_Os06g47200.1	1.19617	0.0326		Contig18182_at	LOC_Os07g47450.1	1.24938	0.0032
251225_at	LOC_Os03g18890.1	1.55521	0.0185		Os.50054.1.S1_x_at	LOC_Os06g04090.1	2	0		TaAffx.81871.1.S1_at	LOC_Os01g42030.1	1.36054	0.0327		Contig20537_at	LOC_Os07g47250.1	1.2982	0.0032
252745_at	LOC_Os07g42500.1	1.43021	0.0186		Os.23621.1.S1_a_at	LOC_Os06g02340.1	1.96889	0		TaAffx.97429.1.S1_at	LOC_Os01g14080.1	1.13404	0.0329		HF18A22r_s_at	LOC_Os06g29220.1	1.41965	0.0032
249581_at	LOC_Os02g50240.1	1.10266	0.0187		Os.10131.3.A1_at	LOC_Os05g51680.1	1.49388	0		Ta.25758.1.A1_at	LOC_Os03g13460.1	1.14969	0.0334		Contig12607_at	LOC_Os04g40930.1	1.55015	0.0032
251227_at	LOC_Os01g25386.1	1.53116	0.0189		Os.10131.1.S1_a_at	LOC_Os05g51670.1	2.84495	0		TaAffx.128848.1.S1_at	LOC_Os05g49270.1	1.32118	0.0338		Contig16154_at	LOC_Os03g52640.1	1.53846	0.0032
259169_at	LOC_Os11g38050.1	1.42796	0.0192		OsAffx.4676.1.S1_s_at	LOC_Os05g50450.1	2.14362	0		Ta.7357.1.S1_at	LOC_Os03g16700.1	1.01729	0.0339		Contig11619_at	LOC_Os01g67870.1	1.48412	0.0032
256249_at	LOC_Os04g56646.1	1.6239	0.0199		Os.4166.1.S1_at	LOC_Os05g50380.1	2.08855	0		TaAffx.115505.1.S1_x_at	LOC_Os07g44820.1	1.06644	0.034		Contig4298_at	LOC_Os01g58890.1	1.50875	0.0032
256091_at	LOC_Os06g51220.2	1.29099	0.0202		Os.8509.1.S1_at	LOC_Os05g50260.1	1.44991	0		Ta.9335.1.S1_at	LOC_Os05g07090.1	1.03178	0.0341		Contig39_at	LOC_Os04g14760.1	1.52253	0.0033
260936_at	LOC_Os07g39300.1	1.40746	0.0203		Os.27218.1.A1_at	LOC_Os05g49940.1	1.59464	0		Ta.8450.1.S1_x_at	LOC_Os03g10620.2	1.07216	0.0358		Contig3284_x_at	LOC_Os01g08860.1	1.29534	0.0033
262407_at	LOC_Os03g09090.1	1.60539	0.0204		Os.50134.1.S1_at	LOC_Os05g49730.1	3.4459	0		TaAffx.13303.1.S1_at	LOC_Os01g06730.1	1.61734	0.0361		Contig9533_at	LOC_Os04g32110.1	1.46778	0.0034
266359_at	LOC_Os02g07720.2	1.44321	0.0204		Os.52814.1.S1_at	LOC_Os05g49480.1	1.4839	0		Ta.14588.1.S1_x_at	LOC_Os07g38130.1	1.04624	0.0363		Contig15126_at	LOC_Os12g02950.1	1.50534	0.0036
248255_at	LOC_Os01g66330.1	1.38141	0.0204		Os.51835.1.S1_a_at	LOC_Os05g48700.1	1.62285	0		Ta.1929.1.S1_at	LOC_Os05g33130.1	1.00614	0.0364		Contig6096_at	LOC_Os09g31486.1	1.49589	0.0036
261176_at	LOC_Os07g25460.1	1.64853	0.0206		Os.6274.1.S1_at	LOC_Os05g47730.1	6.93963	0		Ta.4508.3.S1_a_at	LOC_Os03g43720.6	1.48017	0.0371		Contig1814_at	LOC_Os09g26810.1	1.47732	0.0036
260626_at	LOC_Os05g01760.1	1.61082	0.0206		Os.6664.1.S1_at	LOC_Os05g47700.1	4.34594	0		Ta.1764.1.S1_at	LOC_Os04g44840.1	1.3574	0.0373		Contig7672_at	LOC_Os06g48300.1	1.5387	0.0036
249910_at	LOC_Os09g39230.1	1.27943	0.0209		Os.56257.1.S1_at	LOC_Os05g46750.1	1.79115	0		Ta.10587.1.A1_at	LOC_Os03g05880.1	1.72384	0.0377		Contig17762_s_at	LOC_Os05g25780.1	1.54583	0.0036
245348_at	LOC_Os09g23350.1	1.08885	0.0214		Os.56107.1.S1_at	LOC_Os05g46710.1	2.31803	0		Ta.9888.1.A1_at	LOC_Os07g24050.1	1.54536	0.0379		Contig11527_at	LOC_Os03g11520.1	1.49813	0.0036
248983_at	LOC_Os12g43550.2	1.36911	0.022		Os.12551.1.S1_s_at	LOC_Os05g46480.1	7.72201	0		Ta.5165.2.A1_a_at	LOC_Os01g43050.1	1.04954	0.0379		Contig14587_s_at	LOC_Os03g11310.1	1.53799	0.0036
258345_at	LOC_Os03g53310.1	1.41123	0.022		OsAffx.27338.1.S1_at	LOC_Os05g46395.1	1.65481	0		Ta.24098.1.S1_at	LOC_Os01g59660.1	1.08684	0.0385		Contig5948_at	LOC_Os10g25430.1	1.41343	0.0037
259997_at	LOC_Os02g38140.2	1.35026	0.022		OsAffx.15120.1.S1_at	LOC_Os05g46090.1	2.27221	0		Ta.19155.1.S1_s_at	LOC_Os08g40200.1	1.20236	0.0388		Contig5196_at	LOC_Os05g49770.1	1.28617	0.0037
253137_at	LOC_Os09g37949.1	1.50693	0.0222		Os.18094.2.S1_a_at	LOC_Os05g46040.2	2.88434	0		Ta.6632.1.S1_at	LOC_Os09g29460.1	1.17454	0.0397		Contig16112_at	LOC_Os08g41790.1	1.46628	0.0038
248037_at	LOC_Os08g38400.1	1.26279	0.0222		Os.19391.1.S1_s_at	LOC_Os05g45875.1	1.67308	0		Ta.6021.1.S1_at	LOC_Os03g20520.1	1.09541	0.0405		Contig5619_at	LOC_Os07g04990.1	1.45751	0.0038
259146_at	LOC_Os04g14790.1	1.45836	0.0222		Os.15152.1.S1_a_at	LOC_Os05g45350.1	2.32342	0		Ta.1678.1.S1_at	LOC_Os04g57010.1	1.17523	0.0407		Contig14720_s_at	LOC_Os04g59540.1	1.48898	0.0038
264220_at	LOC_Os02g14000.1	1.27861	0.0223		Os.36280.1.S1_at	LOC_Os05g45320.1	1.7819	0		Ta.4744.1.S1_at	LOC_Os05g38950.1	1.04286	0.0408		Contig13735_at	LOC_Os02g39730.2	1.38831	0.0038
260627_at	LOC_Os02g58210.2	1.53116	0.0231		Os.13565.1.A1_at	LOC_Os05g45050.1	2.17628	0		Ta.8468.1.S1_x_at	LOC_Os01g04010.1	1.00664	0.0408		Contig12553_at	LOC_Os11g07600.1	1.43658	0.0039
266835_at	LOC_Os01g61410.1	1.50128	0.0232		Os.6662.1.S1_at	LOC_Os05g44900.1	3.72301	0		TaAffx.23544.2.S1_at	LOC_Os02g09450.1	1.00878	0.0409		Contig11045_at	LOC_Os11g05570.1	1.49276	0.0039
250527_at	LOC_Os01g64970.1	1.51286	0.0236		Os.8971.1.S1_at	LOC_Os05g44340.1	2.35516	0		Ta.4014.2.S1_at	LOC_Os02g32520.1	1.43761	0.0411		Contig4281_at	LOC_Os05g39250.1	1.26646	0.0039
258181_at	LOC_Os04g39030.1	1.30124	0.0237		Os.51231.1.S1_at	LOC_Os05g43910.1	1.69492	0		Ta.19463.1.S1_at	LOC_Os02g45710.1	1.45243	0.0418		Contig4006_at	LOC_Os01g50030.1	1.51999	0.0039
261919_at	LOC_Os01g48420.1	1.34499	0.0238		Os.7516.1.S1_at	LOC_Os05g43390.1	2.19684	0		Ta.324.2.S1_x_at	LOC_Os10g02630.1	1.288	0.042		Contig10421_at	LOC_Os01g65400.1	1.51217	0.004
246763_at	LOC_Os07g47100.1	1.43719	0.0246		Os.55479.1.S1_at	LOC_Os05g41490.1	3.76506	0		Ta.7101.1.S1_s_at	LOC_Os01g27150.1	1.18315	0.0426		Contig3691_at	LOC_Os07g43670.1	1.2655	0.0041
246020_at	LOC_Os04g21610.1	1.28932	0.0246		Os.15830.1.S1_at	LOC_Os05g39770.1	2.46792	0		TaAffx.3722.1.S1_at	LOC_Os11g05990.1	1.28849	0.0429		Contig17002_at	LOC_Os03g27770.1	1.51953	0.0042
259081_at	LOC_Os11g42790.1	1.38735	0.0247		OsAffx.4557.1.S1_s_at	LOC_Os05g39250.1	3.82263	0		Ta.9113.1.S1_a_at	LOC_Os11g14140.1	1.07863	0.0432		Contig2714_at	LOC_Os12g01530.2	1.31874	0.0043
263391_at	LOC_Os02g55910.1	1.06724	0.025		Os.51049.1.S1_at	LOC_Os05g38420.1	2.4325	0		Ta.13336.1.S1_at	LOC_Os05g03040.1	1.82315	0.0434		Contig6595_at	LOC_Os10g42500.1	1.42653	0.0043
263404_s_at	LOC_Os01g49120.1	1.58907	0.0253		OsAffx.27219.1.S1_at	LOC_Os05g38290.2	3.98883	0		Ta.26177.2.S1_a_at	LOC_Os02g54730.1	1.09854	0.0434		Contig3545_at	LOC_Os09g29840.1	1.51814	0.0043
258456_at	LOC_Os07g38530.1	1.43699	0.0264		Os.12281.1.S1_at	LOC_Os05g38150.1	2.04123	0		Ta.30183.1.S1_at	LOC_Os06g11790.1	1.10534	0.0438		Contig6787_at	LOC_Os09g08072.1	1.38083	0.0044
266351_at	LOC_Os03g50040.1	1.38351	0.0266		Os.5299.2.S1_a_at	LOC_Os05g37970.1	1.70097	0		Ta.20517.1.S1_a_at	LOC_Os09g15520.1	1.36855	0.044		Contig7362_at	LOC_Os01g64970.1	1.45645	0.0046
250793_at	LOC_Os03g18030.1	1.15727	0.0271		Os.7745.1.S1_at	LOC_Os05g37700.1	1.75871	0		Ta.885.1.S1_at	LOC_Os06g08014.1	1.64555	0.0444		Contig13673_at	LOC_Os12g31000.1	1.53398	0.0048
249898_at	LOC_Os02g32730.1	1.59464	0.0272		Os.54080.1.S1_at	LOC_Os05g37450.1	1.67645	0		Ta.9255.1.S1_a_at	LOC_Os04g42470.1	1.0725	0.0451		HS01M21w_s_at	LOC_Os05g38290.1	1.37874	0.0048
264098_at	LOC_Os01g48760.1	1.42248	0.0272		Os.23672.1.S1_at	LOC_Os05g35570.1	1.6176	0		Ta.6347.3.S1_at	LOC_Os11g14430.1	1.06724	0.0452		Contig10338_at	LOC_Os02g41580.1	1.4839	0.0048
245989_s_at	LOC_Os02g06640.1	1.47514	0.0273		Os.37548.1.S1_at	LOC_Os05g34830.1	2.36407	0		Ta.1793.1.S1_at	LOC_Os03g02860.1	1.26263	0.0454		Contig8775_at	LOC_Os07g11110.1	1.13469	0.0049
264045_at	LOC_Os08g37605.1	1.42268	0.0275		Os.10474.1.S1_s_at	LOC_Os05g33270.1	1.81521	0		Ta.39.1.S1_a_at	LOC_Os06g51084.1	1.5456	0.046		Contig3526_at	LOC_Os05g04630.1	1.53304	0.0049
257011_at	LOC_Os03g08230.1	1.42086	0.0275		Os.39037.1.S1_at	LOC_Os05g32110.1	1.80865	0		Ta.27671.1.A1_at	LOC_Os02g02390.1	2.33809	0.0468		Contig1760_s_at	LOC_Os12g23180.1	1.27943	0.005
265366_at	LOC_Os12g41780.1	1.31666	0.0276		Os.11260.1.S1_at	LOC_Os05g31670.1	2.65041	0		Ta.27657.2.S1_x_at	LOC_Os03g17100.1	1.42592	0.047		Contig7147_at	LOC_Os04g42430.1	1.39841	0.005
262227_s_at	LOC_Os06g09290.1	1.5873	0.0278		Os.52036.1.S1_at	LOC_Os05g31020.1	3.71885	0		Ta.6046.2.S1_a_at	LOC_Os01g58114.1	1.30651	0.0474		Contig7575_at	LOC_Os03g56840.1	1.4039	0.005
253331_at	LOC_Os12g07780.1	1.18092	0.0279		Os.8371.2.S1_at	LOC_Os05g30980.2	2.51446	0		Ta.1715.1.A1_at	LOC_Os06g27890.1	1.12486	0.0478		Contig2004_s_at	LOC_Os01g04380.1	1.25565	0.005
247351_at	LOC_Os01g60020.1	1.34499	0.028		Os.8371.1.S1_x_at	LOC_Os05g30980.1	1.68577	0		Ta.26921.1.S1_a_at	LOC_Os07g08950.1	1.18245	0.048		Contig14570_at	LOC_Os10g33250.1	1.40213	0.0052
252423_at	LOC_Os01g39790.1	1.3988	0.028		Os.20378.1.S1_at	LOC_Os05g28830.1	1.41243	0		TaAffx.7798.1.S1_at	LOC_Os02g19970.1	1.39256	0.0481		Contig6848_at	LOC_Os08g17784.1	1.44342	0.0052
252895_at	LOC_Os01g08750.1	1.59515	0.0282		Os.22312.2.S1_at	LOC_Os05g28740.1	1.40607	0		Ta.20562.1.S1_at	LOC_Os04g57200.1	1.14064	0.049		Contig13062_at	LOC_Os06g34730.1	1.53139	0.0052
256611_at	LOC_Os03g11260.1	1.37457	0.0283		Os.22596.1.S1_at	LOC_Os05g28730.1	1.97316	0							Contig9106_at	LOC_Os03g11450.1	1.54536	0.0052
267082_at	LOC_Os07g44710.1	1.2038	0.0287		Os.48871.1.A1_at	LOC_Os05g27790.1	1.93162	0		255 down-regulated wheat orthologs					Contig10663_at	LOC_Os06g14400.1	1.5058	0.0053
253779_at	LOC_Os01g13800.1	1.38427	0.0289		OsAffx.4433.1.S1_at	LOC_Os05g26040.1	1.5625	0		Wheat probesetID	Rice.Ortho	FC	pfp		Contig12410_at	LOC_Os06g07760.1	1.55183	0.0053
258094_at	LOC_Os01g43774.1	1.5124	0.0294		Os.27034.1.A1_at	LOC_Os05g25080.2	1.87935	0		Ta.25053.1.S1_at	LOC_Os12g43490.1	-1.2323	0		Contig13331_s_at	LOC_Os01g51860.1	1.54895	0.0053
259342_at	LOC_Os07g38620.1	1.60051	0.0296		Os.28539.1.S1_at	LOC_Os05g25040.1	2.4777	0		TaAffx.128551.1.S1_at	LOC_Os12g42090.2	-1.3971	0		Contig12973_at	LOC_Os02g57010.1	1.5083	0.0054
265228_s_at	LOC_Osm1g00580.1	1.3009	0.0298		Os.3740.3.S1_at	LOC_Os05g24160.1	2.04457	0		TaAffx.18447.3.S1_s_at	LOC_Os12g40920.3	-1.5477	0		Contig12873_at	LOC_Os01g56470.1	1.47907	0.0054
250522_at	LOC_Os04g36050.1	1.50716	0.0299		Os.47824.1.S1_at	LOC_Os05g23440.1	2.23264	0		Ta.17713.1.S1_at	LOC_Os12g25200.1	-1.4578	0		Contig8220_at	LOC_Os07g37400.1	1.35556	0.0055
257754_at	LOC_Os05g44050.1	1.41163	0.03		Os.55750.1.S1_at	LOC_Os05g23398.1	2.14225	0		Ta.9226.1.S1_at	LOC_Os11g37950.1	-1.2766	0		Contig18796_at	LOC_Os06g39240.1	1.34862	0.0055
250420_at	LOC_Os01g07880.1	1.24301	0.0301		Os.8487.1.S1_at	LOC_Os05g18470.1	2.09864	0		Ta.5257.2.S1_s_at	LOC_Os09g38560.1	-1.296	0		Contig10131_at	LOC_Os06g12630.1	1.40292	0.0055
265729_at	LOC_Os06g51270.1	1.57928	0.0302		Os.26781.1.S1_at	LOC_Os05g18294.1	1.77399	0		TaAffx.8804.1.S1_s_at	LOC_Os09g36930.1	-1.0481	0		Contig5128_s_at	LOC_Os04g01230.1	1.41945	0.0056
263912_at	LOC_Os02g32660.1	1.43246	0.0303		Os.27474.1.S1_at	LOC_Os05g16430.1	2.00924	0		Ta.26907.1.S1_at	LOC_Os09g36700.1	-1.2542	0		Contig2503_at	LOC_Os12g40890.1	1.49656	0.0058
246507_at	LOC_Os10g04620.1	1.30651	0.0304		Os.37717.1.A1_s_at	LOC_Os05g15770.1	2.93341	0		Ta.25703.2.A1_s_at	LOC_Os08g37456.1	-3.201	0		Contig14249_at	LOC_Os11g05400.1	1.48566	0.0058
264211_at	LOC_Os01g08700.1	1.41884	0.0304		Os.49161.1.S1_s_at	LOC_Os05g15510.1	2.32126	0		Ta.28351.1.S1_at	LOC_Os08g35760.1	-1.4034	0		HVSMEf0006A19r2_at	LOC_Os06g20200.1	1.45815	0.0059
251492_at	LOC_Os01g73020.1	1.42025	0.0306		Os.17916.1.S1_at	LOC_Os05g12630.1	4.19639	0		TaAffx.105530.1.S1_at	LOC_Os07g43570.1	-2.7915	0		Contig11141_at	LOC_Os03g56540.1	1.43472	0.0059
244903_at	-	1.10108	0.0306		Os.10477.1.S1_a_at	LOC_Os05g11810.1	1.93274	0		TaAffx.43460.1.A1_at	LOC_Os07g42300.1	-1.1555	0		Contig4278_at	LOC_Os08g25720.1	1.47297	0.006
247902_at	LOC_Os04g56160.1	1.69119	0.0307		Os.54219.1.S1_at	LOC_Os05g08970.1	1.84128	0		Ta.7456.1.A1_at	LOC_Os05g44916.1	-1.5643	0		HW07D08u_s_at	LOC_Os04g08350.2	1.19005	0.006
260588_at	LOC_Os05g48670.1	1.33494	0.0311		Os.23289.1.S1_at	LOC_Os05g08440.1	1.85117	0		TaAffx.123103.1.S1_at	LOC_Os05g03390.1	-1.1891	0		Contig1632_at	LOC_Os01g71380.1	1.46735	0.006
247043_at	LOC_Os03g55600.1	1.27747	0.0311		Os.51703.1.S1_at	LOC_Os05g08100.1	1.49388	0		Ta.14571.2.A1_at	LOC_Os03g63430.1	-1.7535	0		HVSMEc0009D09f_at	LOC_Osp1g00320.1	1.4881	0.0061
246554_at	LOC_Os03g31300.1	1.64474	0.0316		Os.10620.1.S1_at	LOC_Os05g07940.1	1.25818	0		Ta.2690.1.S1_at	LOC_Os03g18130.1	-1.1206	0		Contig3947_s_at	LOC_Os12g43410.1	1.01338	0.0061
263921_at	LOC_Os01g67860.1	1.46156	0.0319		Os.51394.1.S1_at	LOC_Os05g07890.1	2.11282	0		Ta.13362.1.S1_at	LOC_Os03g12500.1	-1.2126	0		Contig845_at	LOC_Os11g24070.1	1.38677	0.0061
251882_at	LOC_Os01g04950.1	1.34953	0.032		Os.52780.1.S1_at	LOC_Os05g07710.1	3.367	0		Ta.10914.1.S1_at	LOC_Os02g55050.1	-1.149	0		Contig8402_at	LOC_Os09g37100.1	1.46585	0.0061
247433_at	LOC_Os05g08960.1	1.34481	0.0325		Os.12993.1.S1_at	LOC_Os05g07090.1	2.43013	0		Ta.4885.1.S1_x_at	LOC_Os02g49870.2	-1.458	0		Contig660_s_at	LOC_Os06g06460.1	1.48566	0.0061
261412_at	LOC_Os07g49400.1	1.28866	0.0326		Os.9920.1.S1_at	LOC_Os05g06814.1	1.91828	0		Ta.4885.2.S1_a_at	LOC_Os02g49870.1	-1.5709	0		Contig10110_s_at	LOC_Os02g21080.1	1.51515	0.0061
249701_at	LOC_Os01g40280.1	1.38715	0.0327		Os.51670.1.S1_a_at	LOC_Os05g05810.1	1.85805	0		TaAffx.3767.2.S1_s_at	LOC_Os02g38240.1	-1.141	0		Contig2490_at	LOC_Os02g01590.1	1.11557	0.0061
263756_at	LOC_Os02g08480.1	1.39723	0.0328		Os.47625.1.A1_s_at	LOC_Os05g04500.1	2.01288	0		Ta.9101.1.A1_at	LOC_Os01g58270.1	-2.0158	0		Contig6150_at	LOC_Os01g60830.1	1.32345	0.0061
250186_at	LOC_Os04g51390.1	1.52602	0.0331		Os.50587.1.S1_at	LOC_Os05g03960.1	2.9129	0		Ta.26997.1.S1_at	LOC_Os01g14410.1	-1.5192	0		Contig5887_at	LOC_Os04g51160.1	1.2427	0.0062
254664_at	LOC_Os02g56740.1	1.49678	0.0331		Os.27043.1.A1_at	LOC_Os05g03920.1	2.90951	0		Ta.3647.1.S1_at	LOC_Os10g34760.1	-1.2139	0.0001		Contig10971_at	LOC_Os01g52500.1	1.33958	0.0063
264883_s_at	LOC_Os07g37740.1	1.45794	0.0333		OsAffx.14528.1.S1_at	LOC_Os05g03800.1	1.59337	0		Ta.667.1.A1_at	LOC_Os03g48030.1	-1.1762	0.0001		Contig10039_at	LOC_Os01g10450.1	1.56079	0.0063
246595_at	LOC_Os06g29220.1	1.54847	0.0336		Os.28409.20.A1_a_at	LOC_Os05g03480.2	2.2604	0		TaAffx.91552.1.S1_at	LOC_Os06g26234.1	-1.5387	0.0002		Contig12918_at	LOC_Os02g12680.1	1.14443	0.0064
256823_at	LOC_Os03g60800.1	1.44592	0.0337		OsAffx.14523.1.S1_s_at	LOC_Os05g03130.1	3.0553	0		Ta.23285.1.S1_at	LOC_Os05g08730.1	-1.0177	0.0002		Contig9585_at	LOC_Os01g40094.1	1.50015	0.0064
247186_at	LOC_Os09g24570.1	1.47384	0.034		OsAffx.14519.1.S1_at	LOC_Os05g03070.1	2.12766	0		TaAffx.119776.1.S1_at	LOC_Os02g04710.1	-1.6541	0.0002		Contig7354_at	LOC_Os08g04630.1	1.50444	0.0065
263333_at	LOC_Os06g17290.1	1.35593	0.0341		Os.54606.1.S1_at	LOC_Os05g02450.1	1.76991	0		Ta.2788.1.A1_at	LOC_Os02g01590.1	-1.0286	0.0002		Contig14887_at	LOC_Os10g40590.1	1.39626	0.0066
265357_at	LOC_Os01g60410.3	1.18455	0.0343		Os.53958.1.S1_at	LOC_Os05g01120.1	1.4708	0		Ta.1404.1.S1_at	LOC_Os11g47970.1	-1.4657	0.0003		Contig5337_at	LOC_Os08g37874.1	1.45201	0.0066
245317_at	LOC_Os07g26110.1	1.3217	0.0344		Os.52597.1.S1_at	LOC_Os04g59540.1	2.71223	0		Ta.4097.1.A1_at	LOC_Os07g33200.1	-1.4808	0.0003		Contig4024_at	LOC_Os07g32570.1	1.41423	0.0066
266888_s_at	LOC_Os01g25440.1	1.31044	0.0346		Os.48131.1.S1_s_at	LOC_Os04g58890.1	2.67165	0		Ta.28750.1.S1_at	LOC_Os07g05360.1	-1.3062	0.0003		Contig9561_at	LOC_Os02g04330.1	1.45645	0.0066
258512_at	LOC_Os11g45710.1	1.53965	0.035		Os.18157.1.S1_at	LOC_Os04g58870.2	1.73521	0		TaAffx.83164.1.S1_x_at	LOC_Os06g45660.1	-1.2046	0.0003		Contig14686_at	LOC_Os01g61320.1	1.55376	0.0066
258329_at	LOC_Os06g06790.1	1.44886	0.035		Os.17079.1.S1_at	LOC_Os04g58420.1	1.69779	0		Ta.178.2.S1_at	LOC_Os05g41460.1	-1.0606	0.0003		Contig2018_at	LOC_Os04g59040.1	1.47689	0.0067
267346_at	LOC_Os01g63420.1	1.28932	0.0352		Os.8032.1.S1_at	LOC_Os04g57440.1	2.36463	0		Ta.25876.1.A1_at	LOC_Os05g19150.1	-4.5969	0.0003		Contig5609_at	LOC_Os04g40500.1	1.37268	0.0067
247954_at	LOC_Os01g39830.1	1.0021	0.0352		Os.26483.1.S1_at	LOC_Os04g55850.1	1.97746	0		Ta.22402.1.S1_at	LOC_Os03g58940.1	-1.7249	0.0003		Contig16092_at	LOC_Os02g09340.1	1.55304	0.0067
265044_at	LOC_Os10g33660.1	1.45349	0.0361		Os.6764.1.S1_at	LOC_Os04g54310.1	1.68634	0		Ta.10216.1.A1_at	LOC_Os02g48870.1	-1.3437	0.0003		Contig10944_at	LOC_Os01g59920.1	1.43968	0.0067
245742_at	LOC_Os11g08300.1	1.4298	0.0363		Os.7705.1.S1_at	LOC_Os04g54300.1	1.5916	0		TaAffx.63502.1.S1_at	LOC_Os02g04120.1	-1.6185	0.0003		Contig5526_s_at	LOC_Os03g49710.1	1.39043	0.0068
247275_at	LOC_Os07g30170.1	1.52045	0.0363		Os.7575.1.S1_at	LOC_Os04g52880.1	1.78603	0		Ta.19859.1.S1_at	LOC_Os09g37620.1	-1.3518	0.0004		Contig21706_at	LOC_Os02g56970.1	1.50421	0.0069
246325_at	LOC_Os06g45860.1	1.54703	0.0363		Os.53526.1.S1_at	LOC_Os04g52110.1	1.76118	0		Ta.23322.1.S1_s_at	LOC_Os03g45960.1	-1.4029	0.0009		Contig8737_at	LOC_Os02g33730.1	1.50421	0.0069
248583_at	LOC_Os12g37720.1	1.59541	0.0367		Os.51663.1.S1_at	LOC_Os04g50760.1	2.29043	0		Ta.17814.1.S1_at	LOC_Os04g31010.1	-1.0036	0.001		Contig23272_at	LOC_Os03g10050.1	1.43308	0.007
261899_at	LOC_Os09g25150.1	1.53116	0.0368		Os.6618.1.S1_at	LOC_Os04g49980.1	4.70146	0		Ta.7488.1.S1_a_at	LOC_Os03g18590.1	-1.2251	0.001		Contig23874_at	LOC_Os05g08930.1	1.50263	0.0073
247228_at	LOC_Os07g43160.1	1.43802	0.0368		Os.5335.1.S1_at	LOC_Os04g49450.1	1.75469	0		TaAffx.121758.1.S1_at	LOC_Os02g44500.1	-1.2013	0.0012		Contig4941_at	LOC_Os04g56230.1	1.47341	0.0073
259597_at	LOC_Os11g20554.1	1.50376	0.0374		Os.26511.1.S1_at	LOC_Os04g49370.1	2.65393	0		TaAffx.972.1.A1_at	LOC_Os03g52910.1	-1.2399	0.0013		Contig12707_at	LOC_Os05g28480.1	1.43369	0.0074
245901_at	LOC_Os06g43860.2	1.30056	0.0377		Os.11503.1.S1_at	LOC_Os04g48730.2	1.82815	0		Ta.27695.2.S1_a_at	LOC_Os03g12530.1	-1.0486	0.0014		Contig9809_at	LOC_Os06g22690.1	1.43164	0.0075
252179_at	LOC_Os04g44850.1	1.19119	0.0383		Os.17446.2.S1_at	LOC_Os04g48270.4	1.59413	0		Ta.9620.1.S1_s_at	LOC_Os01g66980.1	-1.2901	0.0014		Contig8724_at	LOC_Os04g32880.1	1.37137	0.0075
245294_at	LOC_Os10g33650.1	1.36444	0.0391		Os.17446.1.S1_at	LOC_Os04g48270.1	1.99124	0		Ta.3529.1.S1_at	LOC_Os01g37510.1	-1.102	0.0014		Contig4207_at	LOC_Os11g10990.1	1.5015	0.0076
245373_s_at	LOC_Os03g06620.1	1.41523	0.0399		Os.24913.1.A1_at	LOC_Os04g48260.1	2.34907	0		Ta.8871.1.A1_at	LOC_Os05g09500.1	-1.3982	0.0015		Contig10552_at	LOC_Os03g51650.1	1.4341	0.0076
264372_at	LOC_Os08g09250.2	1.51561	0.0404		Os.12134.1.S1_at	LOC_Os04g45810.1	3.72717	0		Ta.28361.3.S1_x_at	LOC_Os06g15400.1	-1.0562	0.0016		Contig3760_at	LOC_Os02g52390.1	1.52509	0.0076
254924_at	LOC_Os08g06060.1	1.18708	0.0408		Os.7403.1.S1_at	LOC_Os04g44830.1	1.98491	0		TaAffx.1097.1.A1_at	LOC_Os01g74010.1	-1.0715	0.0016		Contig3745_at	LOC_Os07g38290.1	1.49009	0.0077
261513_at	LOC_Os03g48090.1	1.38889	0.0408		Os.27019.1.S1_at	LOC_Os04g43410.1	1.97355	0		TaAffx.91800.1.S1_at	LOC_Os02g45070.1	-1.7539	0.0017		Contig631_at	LOC_Os06g04620.1	1.56666	0.0077
259334_at	LOC_Os07g07080.1	1.43699	0.0416		Os.2694.1.S1_at	LOC_Os04g43200.1	3.13578	0		Ta.5385.1.S1_at	LOC_Os07g48050.1	-1.1235	0.002		Contig14531_at	LOC_Os04g52330.1	1.55135	0.0077
264192_at	LOC_Os05g33610.1	1.52999	0.0421		Os.50861.1.S1_at	LOC_Os04g42700.1	1.80865	0		Ta.320.1.S1_at	LOC_Os03g21380.1	-1.0248	0.002		Contig16262_at	LOC_Os03g16460.1	1.34264	0.0077
245626_at	LOC_Os07g44610.1	1.27828	0.0424		Os.52574.1.S1_at	LOC_Os04g41450.1	1.50421	0		TaAffx.44105.1.S1_at	LOC_Os10g15300.1	-1.0729	0.0023		Contig8515_s_at	LOC_Os04g51300.1	1.3816	0.0078
250335_at	LOC_Os01g10250.1	1.08719	0.0435		Os.26687.1.S1_at	LOC_Os04g40990.1	4.56413	0		Ta.2854.2.S1_at	LOC_Os02g55140.1	-1.1743	0.0023		AF026538_at	LOC_Os12g29400.1	1.37495	0.0079
256294_at	LOC_Os12g39320.1	1.27097	0.0436		Os.10238.1.S1_at	LOC_Os04g39814.2	1.55039	0		Ta.14087.1.S1_at	LOC_Os03g42130.1	-1.9902	0.0024		Contig8078_at	LOC_Os06g26340.1	1.44739	0.0079
247931_at	LOC_Os07g06660.1	1.43513	0.0436		Os.15621.1.S1_at	LOC_Os04g38680.1	4.54545	0		TaAffx.3079.1.S1_at	LOC_Os01g11150.1	-1.5846	0.0024		Contig13707_at	LOC_Os07g37220.1	1.41924	0.0081
260267_at	LOC_Os05g49290.1	1.29517	0.0436		OsAffx.26367.1.S1_at	LOC_Os04g37760.1	1.95389	0		Ta.4097.2.S1_s_at	LOC_Os07g33210.1	-1.2128	0.0025		Contig16379_s_at	LOC_Os04g54790.1	1.47885	0.0081
261795_at	LOC_Os06g44150.1	1.44739	0.0446		Os.7537.1.S1_at	LOC_Os04g36750.1	3.41413	0		Ta.16041.1.A1_a_at	LOC_Os04g40180.1	-1.4819	0.0025		Contig10144_at	LOC_Os04g55180.1	1.39295	0.0082
255301_at	LOC_Os05g33510.1	1.40944	0.0453		Os.8221.1.S1_a_at	LOC_Os04g35100.1	3.42231	0		Ta.22427.1.A1_x_at	LOC_Os01g71380.1	-1.0351	0.0025		Contig15241_at	LOC_Os05g34830.1	1.30719	0.0084
251301_at	LOC_Os08g43390.1	1.14299	0.0454		Os.53777.1.S1_at	LOC_Os04g34530.1	1.76025	0		Ta.5772.1.A1_at	LOC_Os06g37364.2	-1.1011	0.0027		Contig5134_at	LOC_Os10g32550.1	1.2747	0.0088
264645_at	LOC_Os05g04960.1	1.48324	0.0454		Os.6314.1.S1_at	LOC_Os04g33820.1	2.38265	0		Ta.9449.2.S1_at	LOC_Os01g05060.1	-1.0937	0.0027		Contig12054_at	LOC_Os07g39270.1	1.5058	0.0088
246870_at	LOC_Os09g12560.1	1.41904	0.0455		OsAffx.14113.1.S1_at	LOC_Os04g33490.1	2.63644	0		Ta.27445.1.S1_at	LOC_Os06g51029.1	-1.1005	0.0033		Contig5601_at	LOC_Os02g10310.1	1.4828	0.0088
249079_at	LOC_Os02g18820.1	1.41103	0.0455		OsAffx.14053.1.S1_at	LOC_Os04g30750.1	1.36277	0		Ta.22789.1.S1_at	LOC_Os01g37980.1	-1.1284	0.0033		Contig22182_at	LOC_Os09g09790.1	1.523	0.0092
262892_at	LOC_Os02g07760.1	1.47863	0.0459		Os.25639.1.S1_at	LOC_Os04g28420.1	1.98491	0		TaAffx.119277.1.S1_at	LOC_Os03g51640.1	-1.1696	0.0034		Contig22334_at	LOC_Os01g40640.1	1.47623	0.0092
245891_at	LOC_Os05g34980.1	1.1733	0.0461		OsAffx.3920.1.S1_at	LOC_Os04g27670.1	2.87687	0		Ta.14459.1.S1_x_at	LOC_Os12g24330.1	-1.3903	0.0036		Contig8671_at	LOC_Os01g15130.1	1.52207	0.0092
254573_at	LOC_Os02g47400.1	1.05307	0.0464		OsAffx.13994.1.S1_at	LOC_Os04g27430.1	1.54083	0		Ta.22678.2.S1_a_at	LOC_Os10g28120.1	-2.1765	0.0036		Contig17116_at	LOC_Os12g43600.1	1.31044	0.0093
248422_at	LOC_Os01g68630.1	1.55448	0.0464		Os.27327.1.S1_at	LOC_Os04g25784.1	1.57978	0		Ta.30055.1.S1_at	LOC_Os05g08420.1	-2.246	0.0036		Contig5215_at	LOC_Os05g39650.1	1.41203	0.0093
252385_at	LOC_Os02g16550.1	1.34282	0.0474		Os.47907.1.S1_at	LOC_Os04g25440.1	2.46184	0		Ta.30735.1.S1_at	LOC_Os06g11200.1	-1.3805	0.0037		Contig10182_at	LOC_Os09g16330.2	1.47275	0.0094
252067_at	LOC_Os10g39780.1	1.43287	0.0477		Os.6043.1.S1_at	LOC_Os04g23550.1	1.74429	0		TaAffx.121691.2.S1_at	LOC_Os06g45350.1	-1.0252	0.0038		Contig25357_at	LOC_Os07g40030.1	1.46757	0.0094
249147_at	LOC_Os10g33800.1	1.29049	0.0487		Os.18381.1.S1_at	LOC_Os04g19740.1	2.74574	0		Ta.769.1.S1_at	LOC_Os05g22614.1	-1.1042	0.0038		Contig8049_at	LOC_Os02g31030.1	1.48943	0.0094
251297_at	LOC_Os01g72290.1	1.276	0.0491		Os.7830.1.S1_at	LOC_Os04g16970.1	1.72921	0		Ta.7262.2.S1_at	LOC_Os04g20164.1	-1.2569	0.0038		Contig10981_at	LOC_Os12g40550.1	1.38236	0.0095
253000_at	LOC_Os06g51100.1	1.48588	0.0492		Os.27345.1.S1_at	LOC_Os04g16940.1	2.21828	0		Ta.5567.1.S1_at	LOC_Os01g60770.1	-1.7932	0.0038		HVSMEm0005N22r2_s_at	LOC_Os08g32930.1	1.37741	0.0104
262992_at	LOC_Os06g10340.1	1.31079	0.0495		Os.49587.1.S1_at	LOC_Os04g08415.1	1.52439	0		Ta.9055.1.S1_at	LOC_Os11g47120.1	-1.428	0.0039		Contig10919_s_at	LOC_Os01g02870.1	1.29904	0.0104
260421_at	LOC_Os06g12250.1	1.46284	0.0497		Os.55383.1.S1_at	LOC_Os04g08280.1	1.89036	0		Ta.13818.1.S1_at	LOC_Os01g71080.1	-1.3639	0.0041		EBem05_SQ001_I09_at	LOC_Os08g13890.1	1.47406	0.0107
250400_at	LOC_Os02g05630.1	1.31199	0.0498		Os.39151.1.S1_at	LOC_Os04g05080.1	1.65235	0		Ta.1452.2.S1_a_at	LOC_Os03g61260.1	-1.0609	0.0044		rbaal11f18_at	LOC_Os07g35260.1	1.27584	0.0107
253625_at	LOC_Os08g37444.1	1.50602	0.0499		Os.11039.1.S1_s_at	LOC_Os04g01740.1	2.58331	0		Ta.1353.1.S1_at	LOC_Os12g17910.1	-1.0867	0.0047		Contig7803_at	LOC_Os03g45720.1	1.32485	0.0108
256321_at	LOC_Os03g49260.1	1.50716	0.05		Os.49157.1.S1_s_at	LOC_Os04g01710.1	1.80701	0		Ta.1321.1.S1_s_at	LOC_Os09g26730.1	-1.1744	0.0047		Contig3563_at	LOC_Os02g17940.1	1.45328	0.0108
					Os.9605.1.S1_at	LOC_Os03g64230.1	2.42601	0		Ta.23807.1.S1_x_at	LOC_Os03g60620.1	-1.205	0.0047		Contig8070_at	LOC_Os08g40160.1	1.2444	0.0111
514 down-regulated Arabidopsis orthologs					Os.25553.1.A1_at	LOC_Os03g63250.1	2.3912	0		TaAffx.29110.1.S1_at	LOC_Os10g36210.1	-1.1914	0.0051		Contig13384_at	LOC_Os08g04400.1	1.49321	0.0111
Arabidopsis probesetID	Rice.Ortho	FC	pfp		Os.15918.1.S1_x_at	LOC_Os03g63060.1	2.16497	0		Ta.806.2.A1_a_at	LOC_Os06g38960.1	-1.7269	0.0053		Contig4942_at	LOC_Os02g32520.1	1.24891	0.0111
260143_at	LOC_Os12g44380.1	-2.7869	0		Os.49388.1.S1_at	LOC_Os03g62430.1	1.8943	0		TaAffx.82888.1.S1_at	LOC_Os04g50110.1	-1.207	0.0056		Contig7083_at	LOC_Os01g73514.1	1.35593	0.0111
253758_at	LOC_Os12g35630.1	-1.5979	0		Os.57290.1.S1_at	LOC_Os03g62110.2	2.12359	0		Ta.1229.1.S1_at	LOC_Os04g43650.1	-2.1816	0.0056		Contig1358_at	LOC_Os01g12830.2	1.468	0.0111
250278_at	LOC_Os12g33080.1	-1.6384	0		Os.38099.1.S1_at	LOC_Os03g61270.1	3.37838	0		Ta.9210.1.S1_a_at	LOC_Os06g02500.1	-1.5248	0.0059		Contig9858_at	LOC_Os01g05800.2	1.43472	0.0111
264069_at	LOC_Os12g17910.1	-1.7901	0		Os.28200.1.S1_x_at	LOC_Os03g61160.1	7.23589	0		Ta.226.1.S1_at	LOC_Os05g46480.1	-1.6373	0.006		Contig14148_at	LOC_Os10g31830.1	1.46156	0.0112
257176_s_at	LOC_Os12g16650.1	-1.8078	0		Os.11897.1.S1_at	LOC_Os03g61150.2	2.442	0		TaAffx.92305.1.S1_at	LOC_Os07g38850.1	-1.0108	0.0063		Contig6001_at	LOC_Os04g40040.1	1.31857	0.0112
258472_at	LOC_Os12g05080.1	-2.0317	0		Os.37217.1.S1_at	LOC_Os03g60760.1	2.19154	0		TaAffx.12940.1.A1_at	LOC_Os03g02690.1	-1.2793	0.0063		Contig6904_at	LOC_Os11g05990.1	1.47689	0.0113
254770_at	LOC_Os11g43640.1	-1.9238	0		Os.39973.1.S1_s_at	LOC_Os03g60580.1	5.36193	0		Ta.25549.1.S1_at	LOC_Os11g12330.1	-1.0658	0.0065		Contig14061_at	LOC_Os06g45350.1	1.33547	0.0113
263539_at	LOC_Os11g35040.1	-1.8306	0		Os.15874.1.A1_at	LOC_Os03g60570.1	1.97511	0		Ta.9282.1.S1_at	LOC_Os04g48130.1	-1.1193	0.0067		Contig10546_at	LOC_Os06g28050.1	1.45497	0.0113
263951_at	LOC_Os11g05860.1	-2.3237	0		Os.54313.1.S1_at	LOC_Os03g59550.1	2.50376	0		Ta.7148.1.S1_at	LOC_Os02g30790.1	-1.2798	0.0067		Contig19548_at	LOC_Os10g40040.1	1.46071	0.0117
248404_at	LOC_Os10g40550.1	-2.2683	0		OsAffx.13550.1.S1_s_at	LOC_Os03g59350.1	1.54297	0		Ta.593.3.S1_a_at	LOC_Os06g43660.1	-1.0842	0.0068		Contig5433_at	LOC_Os04g27060.1	1.11532	0.0117
251017_at	LOC_Os10g39780.1	-2.5462	0		Os.52629.1.S1_at	LOC_Os03g59280.1	2.0475	0		TaAffx.72199.2.S1_at	LOC_Os08g30150.1	-1.8611	0.007		Contig15642_at	LOC_Os01g16290.1	1.40746	0.0117
253736_at	LOC_Os10g32580.1	-2.4725	0		Os.12392.1.S1_at	LOC_Os03g59210.1	1.70619	0		Ta.8298.1.S1_at	LOC_Os11g25330.1	-1.5442	0.0073		Contig16049_at	LOC_Os08g41750.1	1.48566	0.0119
265414_at	LOC_Os09g36600.1	-1.47	0		Os.3409.1.S1_at	LOC_Os03g59040.1	2.37982	0		Ta.7536.1.S1_at	LOC_Os02g44980.1	-2.5917	0.0074		Contig11464_at	LOC_Os08g38710.1	1.50286	0.0119
266165_at	LOC_Os08g44770.1	-1.8127	0		OsAffx.13543.1.S1_s_at	LOC_Os03g58850.1	3.27118	0		Ta.25283.1.A1_at	LOC_Os01g69290.1	-1.2547	0.0074		Contig8899_at	LOC_Os04g33940.1	1.48655	0.0119
262376_at	LOC_Os08g31030.1	-2.244	0		Os.11421.2.S1_x_at	LOC_Os03g58170.1	1.86463	0		Ta.11314.1.S1_at	LOC_Os04g40670.1	-1.4255	0.0078		Contig12587_at	LOC_Os03g01830.1	1.37798	0.012
259193_at	LOC_Os08g29370.1	-1.9355	0		Os.18599.1.S1_at	LOC_Os03g57970.1	1.88679	0		TaAffx.19033.1.S1_at	LOC_Os05g43040.1	-1.2952	0.008		Contig5143_at	LOC_Os03g10190.1	1.45455	0.0121
257071_at	LOC_Os08g15420.1	-1.7263	0		Os.8017.1.S1_at	LOC_Os03g55850.1	2.17533	0		TaAffx.81051.1.S1_at	LOC_Os06g04030.1	-1.1932	0.0083		Contig3341_at	LOC_Os08g42590.1	1.51814	0.0122
261825_at	LOC_Os07g34580.1	-2.3355	0		Os.31504.1.S1_at	LOC_Os03g55230.1	1.22654	0		Ta.6399.3.S1_at	LOC_Os09g26560.1	-2.352	0.0084		Contig12945_at	LOC_Os03g11530.1	1.4758	0.0122
254363_at	LOC_Os07g32660.1	-2.1901	0		Os.54730.1.S1_at	LOC_Os03g55140.2	2.15378	0		TaAffx.66625.1.S1_at	LOC_Os03g49720.1	-1.1298	0.0093		Contig3659_at	LOC_Os12g35630.1	1.42755	0.0123
267367_at	LOC_Os07g10530.1	-2.2515	0		Os.47327.1.S1_at	LOC_Os03g52380.1	1.83925	0		Ta.26051.1.A1_at	LOC_Os12g31000.1	-1.3022	0.0095		Contig10904_at	LOC_Os03g20170.1	1.38274	0.0123
262456_at	LOC_Os07g01560.1	-1.9414	0		Os.17136.1.S1_at	LOC_Os03g51920.1	2.16403	0		TaAffx.3720.3.S1_at	LOC_Os10g21374.1	-1.1081	0.0095		Contig19697_at	LOC_Os01g74010.1	1.47558	0.0124
258054_at	LOC_Os06g22960.1	-3.0029	0		Os.16055.1.S1_at	LOC_Os03g51870.1	1.86254	0		Ta.9390.1.A1_at	LOC_Os05g44810.1	-1.3537	0.0095		Contig3301_s_at	LOC_Os05g05330.1	1.45518	0.0125
250109_at	LOC_Os06g15620.1	-2.012	0		Os.54997.1.S1_at	LOC_Os03g51350.1	2.27376	0		Ta.21559.1.S1_x_at	LOC_Os09g35970.1	-1.2155	0.0097		Contig8085_at	LOC_Os03g21790.1	1.38274	0.0131
261492_at	LOC_Os06g12250.1	-2.661	0		OsAffx.3569.1.S1_at	LOC_Os03g50960.1	2.57334	0		Ta.5174.1.S1_at	LOC_Os04g40410.1	-1.7752	0.0097		Contig5661_at	LOC_Os02g13140.1	1.3885	0.0131
246114_at	LOC_Os06g07600.1	-2.0586	0		Os.4715.1.S1_at	LOC_Os03g50160.1	2.68456	0		Ta.9580.1.S1_at	LOC_Os09g39440.2	-1.0108	0.0098		Contig13474_at	LOC_Os01g45070.1	1.37457	0.0131
259272_at	LOC_Os05g51420.1	-2.0442	0		Os.5147.1.S1_at	LOC_Os03g49440.1	2.32234	0		TaAffx.128617.16.S1_at	LOC_Osp1g00880.1	-1.4077	0.0099		Contig12302_at	LOC_Os03g58790.1	1.15567	0.0132
265918_at	LOC_Os05g49290.1	-2.1594	0		Os.12106.1.S1_at	LOC_Os03g48780.1	1.56446	0		Ta.24650.1.S1_x_at	LOC_Os04g55720.1	-1.7397	0.0099		Contig6356_at	LOC_Os02g47840.1	1.30293	0.0133
257717_at	LOC_Os05g47850.1	-1.4976	0		OsAffx.10442.1.S1_s_at	LOC_Os03g47670.1	1.87196	0		Ta.9115.2.S1_a_at	LOC_Os03g31300.1	-1.3986	0.0101		Contig9465_at	LOC_Os07g47090.1	1.47493	0.0135
259786_at	LOC_Os05g44200.1	-5.555	0		OsAffx.13360.1.S1_at	LOC_Os03g45280.1	2.21288	0		TaAffx.116357.1.A1_at	LOC_Os07g43330.1	-1.0728	0.0106		Contig20645_at	LOC_Os01g06020.1	1.43554	0.0136
256228_at	LOC_Os05g41640.1	-1.8498	0		Os.14052.1.S1_at	LOC_Os03g45210.1	2.80191	0		Ta.12387.1.A1_at	LOC_Os03g50310.1	-1.1831	0.0108		Contig4486_at	LOC_Os06g49490.1	1.47471	0.0137
255822_at	LOC_Os05g39990.1	-4.3362	0		Os.54281.1.S1_at	LOC_Os03g44810.1	2.54972	0		Ta.1968.1.S1_at	LOC_Os05g06780.1	-1.0753	0.0109		Contig2477_s_at	LOC_Os04g53930.1	1.46477	0.0138
255662_at	LOC_Os05g37600.1	-1.8929	0		Os.18830.1.S1_at	LOC_Os03g44150.1	3.32005	0		TaAffx.98097.1.A1_at	LOC_Os01g65400.1	-1.2465	0.0109		Contig22570_at	LOC_Os03g37080.1	1.19962	0.0138
267524_at	LOC_Os05g27880.1	-1.4307	0		Os.8342.1.S1_at	LOC_Os03g43860.1	1.95963	0		Ta.12529.1.S1_at	LOC_Os12g24390.1	-1.4019	0.0111		Contig25290_at	LOC_Os01g49490.1	1.44634	0.0138
252441_at	LOC_Os05g22614.1	-1.7424	0		Os.17652.1.S1_s_at	LOC_Os03g43720.1	4.03063	0		TaAffx.59603.1.S1_at	LOC_Os12g08830.1	-1.2149	0.0111		Contig19246_at	LOC_Os10g09990.1	1.40885	0.0143
247284_at	LOC_Os04g50820.1	-2.372	0		Os.5343.1.S1_at	LOC_Os03g42830.1	2.06143	0		Ta.25590.3.S1_a_at	LOC_Os01g66170.1	-1.0334	0.0112		Contig23549_at	LOC_Os01g62810.1	1.40766	0.0145
262283_at	LOC_Os04g38750.1	-2.0848	0		Os.50106.1.S1_at	LOC_Os03g42790.1	1.49454	0		Ta.27916.1.A1_s_at	LOC_Os02g01100.2	-1.0034	0.0113		Contig13194_at	LOC_Os09g37020.1	1.44342	0.0146
245296_at	LOC_Os03g54000.1	-1.8761	0		Os.51789.1.S1_at	LOC_Os03g42520.1	2.09952	0		Ta.22819.1.S1_a_at	LOC_Os02g15750.1	-1.2798	0.0114		Contig4192_at	LOC_Os08g43190.1	1.41663	0.0146
256275_at	LOC_Os03g50885.1	-2.2075	0		Os.12252.1.S1_at	LOC_Os03g41060.1	2.33863	0		Ta.4812.1.S1_at	LOC_Os09g12290.1	-1.1037	0.0117		Contig7870_at	LOC_Os01g50616.1	1.39121	0.0146
258239_at	LOC_Os03g39610.1	-2.2611	0		Os.18462.1.S1_at	LOC_Os03g30950.1	3.1736	0		Ta.6344.2.S1_at	LOC_Os05g05600.1	-1.0898	0.0123		Contig18503_at	LOC_Os05g04070.1	1.3468	0.0147
267076_at	LOC_Os03g20370.1	-3.0172	0		Os.7354.1.S1_at	LOC_Os03g30200.1	1.71969	0		Ta.1906.1.S1_at	LOC_Os07g42960.1	-1.5088	0.0125		Contig12616_at	LOC_Os01g65560.1	1.39821	0.0147
256461_s_at	LOC_Os03g19930.1	-1.5101	0		Os.55461.1.S1_at	LOC_Os03g26490.1	1.82349	0		Ta.25605.1.S1_at	LOC_Os01g48380.1	-1.3752	0.0127		Contig8571_at	LOC_Os01g08680.1	1.38485	0.0147
245176_at	LOC_Os03g19200.1	-2.6879	0		Os.31838.1.S1_at	LOC_Os03g24870.1	1.26119	0		Ta.23129.1.S1_at	LOC_Os11g42550.1	-1.0291	0.0128		HV_CEa0002N08r2_at	LOC_Os09g24320.1	1.37552	0.015
261308_at	LOC_Os03g12250.1	-2.4755	0		Os.13708.2.A1_at	LOC_Os03g22790.1	3.0248	0		TaAffx.75035.1.S1_at	LOC_Os08g36490.1	-1.6002	0.0132		Contig6835_at	LOC_Os08g16480.1	1.36855	0.015
264672_at	LOC_Os03g08790.1	-4.3264	0		Os.49023.1.S1_x_at	LOC_Os03g22680.1	3.43997	0		Ta.6594.1.S1_at	LOC_Os08g06280.1	-1.0421	0.0134		Contig2561_s_at	LOC_Os06g13810.1	1.39801	0.0151
257313_at	LOC_Os03g05290.1	-2.1009	0		Os.20572.2.S1_at	LOC_Os03g22620.1	1.25755	0		Ta.25140.1.S1_at	LOC_Os07g26110.1	-1.4028	0.0134		HV14H10u_at	LOC_Os06g16000.1	1.29199	0.0152
248402_at	LOC_Os03g02690.2	-1.8863	0		Os.17890.1.S1_at	LOC_Os03g22120.1	1.97355	0		Ta.9734.1.A1_at	LOC_Os05g45320.2	-1.1682	0.0134		Contig10978_at	LOC_Os04g52100.1	1.49165	0.0154
256299_at	LOC_Os02g51040.1	-2.298	0		OsAffx.25178.1.S1_at	LOC_Os03g21260.1	1.6675	0		TaAffx.12631.1.S1_at	LOC_Osp1g00330.1	-1.1246	0.0139		Contig9699_at	LOC_Os04g40670.1	1.36388	0.0157
264770_at	LOC_Os02g49950.1	-1.9665	0		Os.17286.1.S1_at	LOC_Os03g21060.1	2.66525	0		Ta.2845.1.S1_at	LOC_Os03g63330.1	-1.6843	0.0141		Contig7359_at	LOC_Os03g05310.1	1.34862	0.0158
253925_at	LOC_Os02g37590.1	-2.1172	0		Os.19480.1.S1_at	LOC_Os03g20870.1	1.88218	0		Ta.16104.1.A1_at	LOC_Os01g11054.1	-1.1497	0.0145		Contig20090_at	LOC_Os03g37260.1	1.45138	0.0159
246919_at	LOC_Os02g11040.1	-2.8024	0		Os.49619.1.S1_at	LOC_Os03g20090.1	1.5387	0		TaAffx.8444.1.S1_at	LOC_Os08g32930.1	-1.236	0.0148		Contig14870_at	LOC_Os10g40550.1	1.21699	0.016
262951_at	LOC_Os02g02310.1	-2.2198	0		Os.11491.1.S1_at	LOC_Os03g19290.1	4.08998	0		Ta.28255.1.A1_at	LOC_Os06g15330.1	-1.4992	0.015		Contig2406_at	LOC_Os05g46480.1	1.39121	0.0161
253790_at	LOC_Os01g71190.1	-1.9415	0		Os.5583.1.S1_at	LOC_Os03g19270.4	1.51103	0		Ta.22662.1.S1_at	LOC_Os02g36950.2	-1.0822	0.0151		Contig11313_at	LOC_Os01g10890.1	1.37931	0.0161
263805_at	LOC_Os01g61120.1	-1.7385	0		Os.54684.1.S1_at	LOC_Os03g18980.1	1.972	0		Ta.25417.2.S1_at	LOC_Os07g14514.1	-1.376	0.0154		Contig23344_at	LOC_Os10g32540.1	1.42328	0.0162
246371_at	LOC_Os01g53840.1	-2.0496	0		Os.11327.1.S1_at	LOC_Os03g18130.1	3.93236	0		Ta.20869.1.S1_at	LOC_Os11g32650.1	-1.777	0.0155		Contig10941_at	LOC_Os09g38920.1	1.30856	0.0162
249862_at	LOC_Os01g52110.1	-1.9931	0		Os.17112.1.S1_at	LOC_Os03g18030.1	1.67588	0		Ta.12852.1.A1_at	LOC_Os07g41200.1	-1.4175	0.0156		rbah37c06_s_at	LOC_Os10g25130.1	1.43947	0.0163
260037_at	LOC_Os01g49830.1	-2.9673	0		Os.32714.1.S1_at	LOC_Os03g17870.1	2.45218	0		TaAffx.86076.1.S1_s_at	LOC_Os01g56630.1	-1.4193	0.0157		HV06O23u_at	LOC_Os08g30820.1	1.38122	0.0163
264920_at	LOC_Os01g47350.1	-2.0436	0		Os.15938.1.S1_at	LOC_Os03g17790.1	6.84932	0		Ta.10774.2.A1_at	LOC_Os03g08520.1	-1.3466	0.0158		Contig8038_s_at	LOC_Os02g57160.1	1.47995	0.0163
254221_at	LOC_Os01g43160.1	-3.2941	0		OsAffx.3262.1.S1_s_at	LOC_Os03g17680.1	1.35648	0		Ta.6985.2.A1_a_at	LOC_Os02g43194.1	-1.5973	0.0159		Contig23161_at	LOC_Os10g01134.1	1.44009	0.0164
258151_at	LOC_Os01g32364.1	-1.8519	0		Os.24403.1.A1_at	LOC_Os03g17660.1	2.43902	0		TaAffx.119792.1.S1_at	LOC_Os08g07540.1	-1.0578	0.0164		HVSMEc0014G08r2_at	LOC_Os07g23520.2	1.41503	0.0165
247376_at	LOC_Os12g36194.1	-1.7196	0.0001		OsAffx.12887.2.S1_at	LOC_Os03g16920.1	2.8885	0		TaAffx.116171.1.S1_at	LOC_Os05g32590.1	-1.5596	0.017		Contig18449_at	LOC_Os08g25700.1	1.41683	0.0166
248197_at	LOC_Os10g35370.1	-1.6609	0.0001		Os.11265.1.S1_at	LOC_Os03g16670.1	2.51256	0		Ta.4913.3.S1_a_at	LOC_Os11g04500.1	-1.114	0.0171		Contig4823_at	LOC_Os02g08230.1	1.52742	0.0166
257938_at	LOC_Os10g25780.1	-1.8327	0.0001		Os.5638.1.S1_at	LOC_Os03g16610.1	3.32447	0		Ta.28770.2.S1_at	LOC_Os05g08360.1	-1.113	0.0183		Contig17430_at	LOC_Os05g03320.1	1.44509	0.0167
252991_at	LOC_Os09g37230.1	-1.5308	0.0001		Os.35013.1.S1_at	LOC_Os03g16170.1	2.12857	0		Ta.28481.1.S1_at	LOC_Os06g30380.1	-1.1372	0.0184		Contig20700_at	LOC_Os03g11130.1	1.36799	0.0168
251516_s_at	LOC_Os09g33830.1	-1.8684	0.0001		Os.37773.1.S1_at	LOC_Os03g16030.1	3.52858	0		TaAffx.50279.1.S1_at	LOC_Os10g35140.1	-1.3592	0.0189		Contig11886_at	LOC_Os04g24220.1	1.34192	0.0169
261395_at	LOC_Os09g25600.1	-1.5712	0.0001		Os.22731.1.S1_at	LOC_Os03g16020.1	2.05634	0		TaAffx.85080.1.S1_at	LOC_Os11g02660.1	-1.1107	0.0192		Contig9437_at	LOC_Os02g51790.1	1.39723	0.0172
247101_at	LOC_Os09g15820.1	-1.8875	0.0001		Os.22360.1.S1_at	LOC_Os03g15020.1	2.44559	0		Ta.4048.1.S1_at	LOC_Os01g62480.1	-1.6259	0.0192		Contig7946_at	LOC_Os03g44010.1	1.42878	0.0173
248287_at	LOC_Os07g34950.1	-1.6569	0.0001		Os.8926.1.S1_at	LOC_Os03g14180.1	2.63713	0		Ta.22678.1.A1_a_at	LOC_Os10g28080.1	-2.1225	0.0193		Contig11705_at	LOC_Os02g04710.1	1.29735	0.0174
245329_at	LOC_Os07g26490.1	-1.3628	0.0001		Os.11838.1.S1_at	LOC_Os03g13540.1	2.10881	0		Ta.8639.1.S1_at	LOC_Os12g38750.1	-1.4851	0.0197		Contig19968_at	LOC_Os10g11034.1	1.29132	0.0181
249694_at	LOC_Os07g22350.1	-1.6758	0.0001		Os.10150.1.S1_at	LOC_Os03g12890.1	2.24165	0		Ta.6075.1.A1_at	LOC_Os09g36220.1	-1.6613	0.0199		Contig1237_s_at	LOC_Os04g47220.1	1.37174	0.0182
250254_at	LOC_Os07g10600.1	-1.8576	0.0001		Os.8741.1.S1_at	LOC_Os03g12820.1	3.08928	0		Ta.22817.2.S1_a_at	LOC_Os03g21040.2	-2.1819	0.0201		Contig6366_at	LOC_Os08g05280.1	1.40845	0.0184
247069_at	LOC_Os07g02810.1	-1.9967	0.0001		Os.11419.1.S1_at	LOC_Os03g11910.1	2.03874	0		TaAffx.128418.14.A1_at	LOC_Os07g08150.1	-1.1683	0.0202		Contig14077_at	LOC_Os01g41430.1	1.33976	0.0184
253666_at	LOC_Os06g48200.1	-1.9071	0.0001		Os.53694.1.S1_at	LOC_Os03g11874.1	2.01369	0		Ta.24011.1.A1_at	LOC_Os10g39670.1	-1.1464	0.0205		Contig3790_at	LOC_Os09g15820.1	1.02807	0.0186
256125_at	LOC_Os06g47600.1	-2.0848	0.0001		Os.13596.1.S1_at	LOC_Os03g10320.1	2.65463	0		Ta.23041.1.S1_at	LOC_Os01g11240.1	-1.318	0.0205		Contig10265_at	LOC_Os07g26930.2	1.44634	0.0186
247218_at	LOC_Os06g15420.1	-1.6013	0.0001		Os.25146.1.A1_at	LOC_Os03g10220.1	2.17344	0		Ta.4315.2.S1_a_at	LOC_Os09g36450.2	-1.1665	0.0209		Contig20667_s_at	LOC_Os06g49830.1	1.42288	0.0186
259375_at	LOC_Os06g05550.1	-2.0166	0.0001		Os.43896.1.S1_at	LOC_Os03g08900.1	3.23834	0		TaAffx.122001.1.S1_at	LOC_Os04g33060.1	-1.1898	0.0209		Contig12958_at	LOC_Os11g38260.1	1.29066	0.0187
252404_at	LOC_Os06g01400.1	-1.5897	0.0001		Os.6542.1.S1_at	LOC_Os03g08624.1	2.67308	0		Ta.9122.1.S1_at	LOC_Os04g33390.1	-1.1514	0.0212		Contig4004_at	LOC_Os04g52270.1	1.43123	0.0187
256144_at	LOC_Os05g47890.1	-1.8602	0.0001		Os.6330.1.S1_at	LOC_Os03g07180.1	2.01329	0		Ta.9702.1.S1_at	LOC_Os02g39040.1	-1.0832	0.0215		Contig4475_at	LOC_Os03g48090.1	1.43102	0.0187
246028_at	LOC_Os05g41220.1	-1.8199	0.0001		Os.51791.1.S1_at	LOC_Os03g06970.1	1.14771	0		TaAffx.2187.1.S1_at	LOC_Os01g61580.1	-1.0588	0.0215		Contig26361_at	LOC_Os01g62390.1	1.39024	0.0187
258521_at	LOC_Os05g28750.1	-1.8485	0.0001		Os.38278.1.S1_at	LOC_Os03g06850.1	2.16123	0		Ta.25919.1.S1_at	LOC_Os12g37970.1	-1.1044	0.0217		Contig5654_at	LOC_Os04g01590.1	1.33458	0.0189
262698_at	LOC_Os04g57850.1	-1.3273	0.0001		Os.11808.1.S1_at	LOC_Os03g06580.2	1.90186	0		Ta.11307.3.S1_a_at	LOC_Os06g37660.1	-1.2726	0.0217		Contig3163_at	LOC_Os06g49530.1	1.41543	0.0191
252387_at	LOC_Os04g38530.1	-1.353	0.0001		Os.27956.1.S1_at	LOC_Os03g06360.1	2.23264	0		Ta.12135.1.A1_at	LOC_Os05g44300.1	-1.1968	0.0217		Contig4914_s_at	LOC_Os03g20010.1	1.43926	0.0192
252906_at	LOC_Os04g38450.1	-1.5298	0.0001		Os.22711.1.A1_at	LOC_Os03g06350.1	2.58331	0		Ta.27062.1.S1_at	LOC_Os03g59570.1	-1.3417	0.0217		Contig26350_at	LOC_Os06g35940.1	1.288	0.0193
262086_at	LOC_Os03g56840.1	-1.5535	0.0001		OsAffx.3147.1.S1_s_at	LOC_Os03g06250.1	1.75531	0		Ta.25855.2.A1_a_at	LOC_Os07g15670.1	-1.1038	0.0219		Contig6066_s_at	LOC_Os04g53190.1	1.4247	0.0193
258884_at	LOC_Os03g50510.1	-1.711	0.0001		Os.16891.1.S1_at	LOC_Os03g05900.1	2.76243	0		Ta.8601.1.S1_at	LOC_Os04g59600.1	-1.339	0.0219		Contig25578_at	LOC_Os01g03750.1	1.31182	0.0193
254623_at	LOC_Os03g36540.1	-1.8472	0.0001		Os.15850.1.S1_at	LOC_Os03g05334.1	1.25455	0		Ta.6648.1.S1_at	LOC_Os01g63220.1	-1.1931	0.0228		Contig7088_at	LOC_Os06g49970.2	1.06236	0.0195
254387_at	LOC_Os03g24600.1	-1.7988	0.0001		Os.16119.1.S1_at	LOC_Os03g05310.1	1.96541	0		Ta.8225.1.S1_at	LOC_Os04g44610.1	-1.0844	0.0233		Contig15047_at	LOC_Os02g04810.1	1.38639	0.0195
255826_at	LOC_Os03g21900.1	-1.6835	0.0001		Os.10339.1.S1_at	LOC_Os03g04770.1	2.43191	0		Ta.9528.1.A1_at	LOC_Os09g39410.1	-1.429	0.0238		Contig21106_at	LOC_Os01g61560.1	1.33351	0.0195
251714_at	LOC_Os03g21730.1	-2.0294	0.0001		Os.19401.1.S1_at	LOC_Os03g04100.1	1.95618	0		Ta.8934.1.S1_at	LOC_Os03g47650.1	-2.1473	0.0239		Contig12407_at	LOC_Os06g39370.1	1.25094	0.0196
256417_s_at	LOC_Os03g18070.1	-1.7902	0.0001		Os.50019.1.S1_at	LOC_Os03g04080.1	1.91791	0		TaAffx.19827.2.A1_at	LOC_Os07g46590.1	-1.2672	0.024		HV_CEa0006B20r2_at	LOC_Os01g70860.1	1.23457	0.0198
259680_at	LOC_Os03g14080.1	-2.0077	0.0001		Os.10652.1.S1_at	LOC_Os03g03810.1	2.48016	0		TaAffx.22892.1.S1_at	LOC_Os05g51150.1	-1.6	0.024		HW03O03u_at	LOC_Os03g50940.1	1.40667	0.0199
245637_at	LOC_Os03g13540.1	-1.8777	0.0001		Os.2239.1.S1_at	LOC_Os03g02050.1	3.59583	0		Ta.24650.3.S1_a_at	LOC_Os08g34720.1	-1.5079	0.0241		Contig15142_at	LOC_Os01g42030.1	1.44886	0.0199
261226_at	LOC_Os03g06000.1	-1.397	0.0001		Os.11789.1.S1_at	LOC_Os03g01880.1	1.61368	0		TaAffx.12477.1.S1_at	LOC_Os08g29110.1	-1.3264	0.0242		Contig9706_at	LOC_Os02g10060.1	1.38217	0.0201
261080_at	LOC_Os02g56130.1	-1.8352	0.0001		Os.23627.1.A1_at	LOC_Os02g57860.1	2.1575	0		Ta.6407.2.S1_at	LOC_Os04g58250.1	-1.1519	0.0242		Contig10395_at	LOC_Os06g03920.1	1.37155	0.0202
255411_at	LOC_Os01g71200.1	-1.7824	0.0001		Os.28617.1.S1_at	LOC_Os02g57840.1	3.51865	0		Ta.13280.2.A1_at	LOC_Os03g15050.2	-1.5001	0.0245		Contig9543_at	LOC_Os07g34640.2	1.44613	0.0204
255016_at	LOC_Os01g69030.1	-1.4875	0.0001		Os.9385.1.S1_at	LOC_Os02g57060.1	2.08377	0		TaAffx.50803.2.S1_s_at	LOC_Os03g12000.1	-1.3678	0.0246		Contig2638_at	LOC_Os02g53180.1	1.26534	0.0204
257219_at	LOC_Os01g43390.1	-1.6144	0.0001		Os.17584.1.S1_at	LOC_Os02g56860.1	1.77588	0		Ta.30674.1.S1_at	LOC_Os09g29490.1	-1.0418	0.0247		Contig9488_at	LOC_Os11g38020.1	1.45476	0.0206
261055_at	LOC_Os01g41550.1	-1.7664	0.0001		OsAffx.24885.1.S1_at	LOC_Os02g55540.1	2.1395	0		Ta.25581.1.S1_at	LOC_Os02g34860.1	-1.8308	0.0248		HE01K03u_at	LOC_Os11g32500.1	1.33316	0.0206
253412_at	LOC_Os01g39770.1	-1.7746	0.0001		Os.25806.1.S1_at	LOC_Os02g55134.1	2.01329	0		Ta.1275.3.S1_a_at	LOC_Os04g54870.1	-1.2105	0.0249		Contig9220_at	LOC_Os03g17600.1	1.41523	0.0206
260685_at	LOC_Os01g39270.1	-1.9119	0.0001		Os.53009.3.S1_at	LOC_Os02g54640.1	2.55885	0		Ta.18148.1.S1_at	LOC_Os03g15870.1	-1.247	0.025		Contig9298_at	LOC_Os02g46140.2	1.42328	0.0211
245291_at	LOC_Os01g23610.1	-1.5718	0.0001		Os.13781.1.S1_at	LOC_Os02g54254.1	2.07814	0		Ta.3243.1.S1_at	LOC_Os10g35840.1	-1.2519	0.0251		Contig8260_s_at	LOC_Os01g68450.1	1.40095	0.0211
245790_at	LOC_Os10g42720.1	-1.8487	0.0002		OsAffx.24862.1.S1_at	LOC_Os02g54240.1	2.44379	0		TaAffx.32000.1.S1_at	LOC_Os01g60650.1	-1.3611	0.0254		Contig7503_at	LOC_Os05g48230.1	1.25423	0.0212
256862_at	LOC_Os08g44530.1	-1.5774	0.0002		Os.49648.1.S1_at	LOC_Os02g54140.1	2.33699	0		Ta.20549.1.S1_s_at	LOC_Os06g29220.1	-1.2634	0.0262		Contig6841_at	LOC_Os04g23820.1	1.3988	0.0212
245915_s_at	LOC_Os07g38730.1	-1.64	0.0002		Os.8908.1.S1_at	LOC_Os02g53320.1	1.59058	0		TaAffx.36538.1.A1_x_at	LOC_Os05g49060.1	-1.1521	0.0262		Contig8444_at	LOC_Os03g17550.1	1.42572	0.0213
257772_at	LOC_Os07g08760.1	-1.4112	0.0002		Os.20851.1.A1_at	LOC_Os02g53240.1	2.79408	0		Ta.556.1.S1_at	LOC_Os05g06140.1	-1.85	0.0262		Contig25674_at	LOC_Os05g01510.1	1.40174	0.0215
263882_at	LOC_Os06g07210.1	-1.6315	0.0002		Os.11781.1.S1_at	LOC_Os02g52780.1	2.26655	0		Ta.7980.2.S1_s_at	LOC_Os03g24020.1	-1.074	0.0262		Contig18683_at	LOC_Os01g40620.1	1.43719	0.0215
260399_at	LOC_Os03g08220.1	-1.2907	0.0002		Os.54944.1.S1_at	LOC_Os02g52670.1	1.61447	0		Ta.24076.1.S1_at	LOC_Os04g48850.1	-1.4338	0.0263		Contig16611_at	LOC_Os01g65660.1	1.37931	0.0216
252001_at	LOC_Os03g44420.1	-1.7056	0.0003		Os.48260.1.S1_at	LOC_Os02g52490.1	1.8943	0		Ta.9139.2.S1_at	LOC_Os08g15460.1	-1.1881	0.0265		Contig6976_s_at	LOC_Os12g10784.1	1.43205	0.0217
257516_at	LOC_Os03g29980.1	-1.7421	0.0003		Os.11365.1.S1_at	LOC_Os02g52210.1	2.19925	0		Ta.21915.1.S1_at	LOC_Os02g54710.1	-1.0162	0.0268		Contig6474_s_at	LOC_Os07g46330.1	1.30395	0.0217
255617_at	LOC_Os03g03410.1	-1.7261	0.0003		Os.53614.1.S1_at	LOC_Os02g51930.1	2.43843	0		Ta.29951.1.S1_at	LOC_Os06g13720.1	-1.1262	0.027		Contig9618_s_at	LOC_Os06g43640.1	1.30582	0.0217
247584_at	LOC_Os02g47140.1	-1.884	0.0003		Os.18839.1.S1_at	LOC_Os02g51910.1	1.75593	0		TaAffx.41970.1.S1_at	LOC_Os02g36340.1	-1.0452	0.0277		Contig8436_s_at	LOC_Os01g69950.1	1.35722	0.0218
244983_at	LOC_Osp1g00720.1	-1.33	0.0004		Os.10870.1.S1_at	LOC_Os02g51890.1	1.87582	0		TaAffx.128418.104.A1_s_at	LOC_Os10g21190.1	-1.1532	0.0291		Contig11175_s_at	LOC_Os01g43070.1	1.33387	0.0218
248582_at	LOC_Os12g14070.1	-1.4121	0.0004		Os.11915.1.S1_at	LOC_Os02g51750.1	1.68805	0		Ta.26108.1.A1_s_at	LOC_Os10g36580.1	-1.2538	0.0295		Contig13614_at	LOC_Os03g59750.1	1.39978	0.0219
245937_at	LOC_Os11g03670.1	-1.5461	0.0004		Os.16193.1.S1_at	LOC_Os02g51290.1	2.58933	0		TaAffx.3993.1.S1_at	LOC_Os03g41330.1	-1.165	0.0304		Contig11778_at	LOC_Os02g08490.1	1.32696	0.022
245007_at	LOC_Os10g38229.1	-1.2953	0.0004		Os.4862.1.S1_at	LOC_Os02g50350.1	1.91975	0		Ta.5345.2.S1_a_at	LOC_Os01g45274.1	-1.1252	0.0304		Contig15259_at	LOC_Os06g50930.1	1.30736	0.0222
254980_at	LOC_Os09g31180.1	-1.7342	0.0004		Os.57343.1.S1_at	LOC_Os02g50110.1	2.14731	0		TaAffx.65883.1.S1_at	LOC_Os05g32140.1	-1.2182	0.0305		Contig19896_at	LOC_Os01g11054.1	1.42227	0.0222
253686_at	LOC_Os09g19850.1	-1.3716	0.0004		Os.7051.1.S1_at	LOC_Os02g49986.1	1.85082	0		Ta.6957.1.S1_at	LOC_Os02g48360.1	-1.2337	0.0305		Contig7968_at	LOC_Os04g33920.1	1.27178	0.0224
252954_at	LOC_Os08g43510.1	-2.1605	0.0004		Os.17323.2.S1_at	LOC_Os02g48190.1	1.71292	0		Ta.946.1.S1_at	LOC_Os02g13560.1	-1.1567	0.0305		Contig9958_at	LOC_Os01g74190.1	1.43	0.0224
258415_at	LOC_Os05g04510.1	-1.7889	0.0004		Os.15430.1.A1_at	LOC_Os02g48170.1	1.90404	0		Ta.488.3.S1_at	LOC_Os04g51300.1	-1.0834	0.031		Contig14990_at	LOC_Os09g29404.1	1.44071	0.0225
249742_at	LOC_Os03g63950.1	-1.3037	0.0004		Os.16068.3.S1_at	LOC_Os02g47840.1	1.6675	0		Ta.17325.1.S1_at	LOC_Os05g04500.1	-2.1392	0.0318		Contig24689_at	LOC_Os06g21390.1	1.41723	0.0225
246701_at	LOC_Os03g53650.2	-1.866	0.0004		Os.4730.1.S1_at	LOC_Os02g47320.1	2.1777	0		TaAffx.76521.1.S1_at	LOC_Os03g63310.1	-1.0995	0.0323		Contig10644_at	LOC_Os04g45040.1	1.40311	0.0225
262661_s_at	LOC_Os03g26080.1	-1.1231	0.0004		Os.23052.1.S1_at	LOC_Os02g46473.1	1.86811	0		Ta.621.3.S1_s_at	LOC_Os03g55930.1	-1.1429	0.0328		Contig194_s_at	LOC_Os09g17740.1	1.40865	0.0226
250243_at	LOC_Os03g20700.1	-1.5941	0.0004		Os.56129.1.S1_at	LOC_Os02g46360.1	2.55754	0		Ta.2882.1.S1_at	LOC_Os06g46950.1	-1.6119	0.0329		Contig7863_at	LOC_Os02g52650.1	1.07573	0.0226
266279_at	LOC_Os03g16220.1	-1.622	0.0004		Os.49582.1.S1_at	LOC_Os02g45930.1	2.29463	0		TaAffx.93953.1.S1_x_at	LOC_Os02g49326.1	-1.0772	0.0331		Contig9837_at	LOC_Os02g50010.1	1.43451	0.0226
251759_at	LOC_Os03g02030.1	-1.3452	0.0004		Os.6297.2.S1_at	LOC_Os02g45700.1	1.55255	0		Ta.12041.3.S1_a_at	LOC_Os01g31680.1	-1.1099	0.0335		Contig8591_at	LOC_Os04g44840.1	1.36593	0.0228
264340_at	LOC_Os02g49770.1	-1.7312	0.0004		Os.6297.1.S1_at	LOC_Os02g45690.1	2.45761	0		TaAffx.95372.1.S1_at	LOC_Os02g39160.1	-1.1412	0.0341		Contig13799_at	LOC_Os03g08999.1	1.21758	0.0228
262354_at	LOC_Os01g46980.1	-1.5533	0.0004		Os.26517.1.S1_at	LOC_Os02g44990.1	2.71665	0		TaAffx.113063.6.S1_x_at	LOC_Os04g40950.1	-1.3222	0.0343		Contig23791_at	LOC_Os02g45170.1	1.26151	0.0228
251305_at	LOC_Os01g18210.1	-1.6836	0.0004		Os.14076.1.S1_s_at	LOC_Os02g44820.3	1.48588	0		Ta.26908.1.A1_at	LOC_Os01g08510.1	-1.1074	0.0343		Contig14285_at	LOC_Os02g57030.1	1.28156	0.0232
251013_at	LOC_Os01g05840.1	-1.9275	0.0004		Os.51119.1.S1_at	LOC_Os02g44820.1	1.88786	0		Ta.26050.1.S1_at	LOC_Os05g48270.1	-1.803	0.0344		Contig8249_at	LOC_Os06g02620.1	1.42146	0.0234
264954_at	LOC_Os12g08760.1	-1.45	0.0005		Os.38982.1.S1_at	LOC_Os02g43820.1	1.77242	0		Ta.18748.1.S1_at	LOC_Os04g50204.1	-1.5527	0.0344		Contig5853_at	LOC_Os01g43370.1	1.45751	0.0234
262038_at	LOC_Os11g07440.1	-1.4525	0.0005		Os.49245.1.S1_at	LOC_Os02g43330.1	5.9312	0		TaAffx.65171.1.A1_at	LOC_Os07g46350.1	-1.063	0.0352		Contig8857_at	LOC_Os10g36703.1	1.41683	0.0236
248095_at	LOC_Os06g20370.1	-1.3824	0.0005		Os.5388.1.S1_at	LOC_Os02g42940.1	2.63713	0		TaAffx.121853.1.S1_at	LOC_Os04g51160.1	-1.023	0.0352		Contig6430_at	LOC_Os04g10400.1	1.3914	0.0236
245355_at	LOC_Os05g19370.1	-1.6853	0.0005		Os.20206.1.S1_at	LOC_Os02g41840.1	2.30203	0		Ta.29484.1.A1_at	LOC_Os02g50490.1	-1.139	0.0357		Contig14594_at	LOC_Os06g01360.1	1.32996	0.0237
254080_at	LOC_Os05g08360.1	-1.6419	0.0005		Os.24611.1.S1_at	LOC_Os02g40900.2	2.145	0		Ta.25394.1.S1_at	LOC_Os09g32510.5	-1.7742	0.0359		Contig9331_s_at	LOC_Os02g02360.1	1.39276	0.0238
256728_at	LOC_Os04g55050.1	-1.6475	0.0005		Os.22678.1.A1_s_at	LOC_Os02g37834.1	1.5748	0		Ta.9488.3.S1_a_at	LOC_Os06g35030.1	-1.5449	0.0363		Contig11520_at	LOC_Os01g45530.1	1.31251	0.0238
250738_at	LOC_Os03g61120.1	-1.2938	0.0005		Os.6120.1.S1_at	LOC_Os02g37590.1	1.77179	0		Ta.23079.1.S1_a_at	LOC_Os03g17690.1	-1.7433	0.0366		Contig11917_at	LOC_Os01g10810.1	1.30276	0.0238
262412_at	LOC_Os03g50290.1	-1.582	0.0005		Os.22928.1.S1_x_at	LOC_Os02g37040.1	1.97707	0		TaAffx.131344.1.S1_at	LOC_Os05g43230.1	-1.2236	0.0377		Contig16879_at	LOC_Os12g39370.1	1.39451	0.024
251846_at	LOC_Os03g06670.1	-1.8094	0.0005		Os.21243.1.S1_at	LOC_Os02g36490.1	2.89519	0		Ta.22559.1.S1_s_at	LOC_Os09g32030.1	-1.2097	0.0379		Contig14141_at	LOC_Os11g34210.1	1.42857	0.024
250496_at	LOC_Os02g52940.2	-1.6973	0.0005		Os.2362.1.S1_a_at	LOC_Os02g35770.1	1.8943	0		TaAffx.36678.1.S1_at	LOC_Os03g55180.1	-1.001	0.0379		Contig3281_s_at	LOC_Os07g47290.1	1.38274	0.024
252858_at	LOC_Os02g51680.1	-1.6277	0.0005		Os.47735.1.S1_at	LOC_Os02g34970.1	1.97355	0		Ta.21373.1.S1_x_at	LOC_Os02g43640.1	-1.4591	0.038		HU10K22u_s_at	LOC_Os05g15510.1	1.24456	0.024
249331_at	LOC_Os01g69950.1	-1.616	0.0005		Os.50831.1.S1_at	LOC_Os02g32580.1	1.94666	0		Ta.27012.1.A1_at	LOC_Os02g27850.1	-1.3313	0.0391		Contig5439_s_at	LOC_Os02g48980.1	1.38122	0.0242
255513_at	LOC_Os12g37400.1	-1.5575	0.0006		Os.16044.1.S1_at	LOC_Os02g30910.1	3.28839	0		Ta.3139.1.S1_at	LOC_Os09g17600.1	-1.4132	0.0394		Contig4883_at	LOC_Os08g40110.2	1.36668	0.0243
250434_at	LOC_Os11g05730.1	-1.7561	0.0006		Os.53176.1.S1_at	LOC_Os02g26720.1	1.77242	0		Ta.8129.1.S1_at	LOC_Os09g13650.1	-1.3439	0.0394		Contig11877_at	LOC_Os04g18200.1	1.42939	0.0243
258684_at	LOC_Os03g21510.1	-1.7847	0.0006		Os.10041.1.S1_at	LOC_Os02g22480.1	1.71615	0		Ta.29507.1.S1_at	LOC_Os06g11135.1	-1.0737	0.0394		Contig15880_at	LOC_Os12g09000.1	1.41183	0.0245
259523_at	LOC_Os03g17740.1	-1.89	0.0006		Os.57408.1.S1_at	LOC_Os02g21550.1	2.57003	0		TaAffx.131384.1.S1_s_at	LOC_Os06g11490.1	-1.7541	0.0397		Contig5710_at	LOC_Os08g22149.1	1.29299	0.0246
267237_s_at	LOC_Os03g14120.1	-1.5662	0.0006		Os.28420.1.S1_at	LOC_Os02g20676.1	2.02758	0		Ta.12446.1.A1_at	LOC_Os06g06040.1	-1.1984	0.04		Contig3496_at	LOC_Os03g15890.1	1.40944	0.0248
257141_at	LOC_Os08g06040.1	-1.641	0.0007		Os.8700.1.S1_at	LOC_Os02g16909.1	1.41064	0		Ta.28875.3.A1_at	LOC_Os09g36040.1	-1.0458	0.0406		Contig7319_at	LOC_Os09g33530.1	1.15009	0.0249
262235_at	LOC_Os03g61260.1	-1.7645	0.0007		Os.11250.1.S1_at	LOC_Os02g13800.1	4.3573	0		TaAffx.134008.1.S1_at	LOC_Os03g11450.1	-1.1368	0.0406		Contig2500_at	LOC_Os05g08570.2	1.26759	0.0249
245399_at	LOC_Os02g44080.1	-1.7996	0.0007		Os.52377.1.S1_at	LOC_Os02g13370.1	1.31062	0		Ta.24122.2.S1_at	LOC_Os04g15920.1	-1.0417	0.0407		Contig6074_at	LOC_Os01g32330.1	1.34807	0.0252
249469_at	LOC_Os12g25690.1	-1.6188	0.0008		Os.19187.1.S1_at	LOC_Os02g10470.1	2.09864	0		TaAffx.106069.1.S1_at	LOC_Os01g09620.1	-1.4146	0.0408		Contig13064_at	LOC_Os01g52680.1	1.44383	0.0253
251969_at	LOC_Os10g39930.1	-1.5378	0.0008		Os.8160.1.S1_at	LOC_Os02g10310.1	1.86951	0		Ta.16723.1.S1_a_at	LOC_Os02g58150.1	-1.3948	0.0412		Contig9763_s_at	LOC_Os07g33660.1	1.42857	0.0258
253891_at	LOC_Os10g37520.1	-1.7527	0.0008		Os.25128.1.S1_at	LOC_Os02g09810.1	1.87477	0		TaAffx.4786.1.S1_at	LOC_Os02g13970.1	-1.0108	0.0413		Contig7410_at	LOC_Os07g06660.1	1.3089	0.0258
261983_at	LOC_Os08g02050.1	-1.5985	0.0008		OsAffx.24157.1.S1_s_at	LOC_Os02g07930.1	2.44858	0		Ta.14482.1.S1_at	LOC_Os12g32620.1	-1.458	0.0414		Contig5532_at	LOC_Os01g06660.1	1.32855	0.0258
247153_at	LOC_Os07g04190.1	-1.97	0.0008		Os.55501.1.S1_at	LOC_Os02g07170.1	1.96696	0		TaAffx.4530.2.S1_at	LOC_Osp1g00310.1	-1.0936	0.042		Contig7143_s_at	LOC_Os03g23980.1	1.20163	0.0259
262577_at	LOC_Os04g55230.1	-1.6092	0.0008		Os.11995.1.S1_at	LOC_Os02g07160.1	2.01532	0		Ta.9046.1.S1_at	LOC_Os06g24404.1	-2.6986	0.042		Contig18347_at	LOC_Os09g09930.1	1.37118	0.0263
249795_at	LOC_Os04g52361.1	-1.7194	0.0008		Os.7750.1.S1_at	LOC_Os02g06430.1	2.42424	0		Ta.806.1.A1_at	LOC_Os06g38960.2	-1.4483	0.0421		Contig21680_at	LOC_Os05g25060.1	1.39997	0.0263
262645_at	LOC_Os04g45490.1	-1.4661	0.0008		OsAffx.11915.1.S1_at	LOC_Os02g06205.1	1.73762	0		Ta.8005.1.A1_at	LOC_Os03g16060.1	-1.1001	0.0434		Contig5362_at	LOC_Os10g25780.1	1.23122	0.0264
248566_s_at	LOC_Os04g36720.1	-1.735	0.0008		Os.52587.1.S1_at	LOC_Os02g05000.1	2.73149	0		Ta.5744.3.A1_a_at	LOC_Os12g07820.1	-1.2074	0.0437		Contig26196_at	LOC_Os01g07530.1	1.294	0.0266
251133_at	LOC_Os01g63770.1	-1.9551	0.0008		Os.49446.1.S1_at	LOC_Os02g04750.1	4.03063	0		Ta.24213.1.A1_at	LOC_Os07g33310.1	-1.3727	0.044		Contig6302_at	LOC_Os05g07632.1	1.41523	0.0267
266300_at	LOC_Os01g45550.2	-1.8321	0.0008		Os.23156.1.S1_at	LOC_Os02g02320.1	2.24065	0		TaAffx.128528.1.S1_at	LOC_Os02g02390.1	-1.1939	0.0442		Contig15786_at	LOC_Os09g35940.1	1.2164	0.0268
244969_at	LOC_Osp1g00570.1	-1.6364	0.0009		Os.6160.1.S1_at	LOC_Os02g02250.1	1.98295	0		Ta.13241.1.S1_at	LOC_Os05g51450.1	-1.0361	0.0443		Contig7509_at	LOC_Os08g04450.1	1.36295	0.0268
246019_at	LOC_Os09g26190.1	-1.5911	0.0009		Os.52725.1.S1_at	LOC_Os02g01070.1	1.59795	0		TaAffx.15843.1.S1_at	LOC_Os04g53220.1	-1.2071	0.0443		Contig15045_at	LOC_Os10g35070.1	1.45159	0.0269
252618_at	LOC_Os08g39840.1	-1.0953	0.0009		OsAffx.11849.1.S1_s_at	LOC_Os01g74670.1	2.43368	0		Ta.1922.1.S1_at	LOC_Os12g02380.1	-1.2126	0.0449		Contig14673_at	LOC_Os05g46250.1	1.39489	0.0269
247566_at	LOC_Os03g31134.1	-1.632	0.0009		Os.29815.1.S1_at	LOC_Os01g73110.1	1.91791	0		Ta.26144.1.A1_s_at	LOC_Os08g20200.1	-1.315	0.0449		Contig11985_at	LOC_Os02g05470.1	1.32048	0.0269
256020_at	LOC_Os10g35840.1	-1.8152	0.001		Os.24906.1.S1_at	LOC_Os01g72460.1	2.68384	0		TaAffx.114098.1.S1_at	LOC_Os12g09000.1	-1.1292	0.0455		Contig12376_at	LOC_Os01g42190.1	1.28304	0.0271
258284_at	LOC_Os08g03450.1	-1.7763	0.001		Os.49448.1.S1_at	LOC_Os01g72210.1	3.04507	0		Ta.1558.1.A1_at	LOC_Os09g26650.1	-1.372	0.0455		Contig388_at	LOC_Os12g44150.1	1.41945	0.0276
245368_at	LOC_Os07g17390.1	-1.7029	0.001		Os.53542.1.S1_at	LOC_Os01g70240.1	1.86081	0		TaAffx.93332.1.S1_at	LOC_Os05g32680.1	-1.1032	0.0455		Contig3642_at	LOC_Os01g43844.1	1.41403	0.0276
264394_at	LOC_Os04g53230.1	-1.7353	0.001		Os.10214.1.S1_at	LOC_Os01g69870.1	1.23198	0		Ta.14745.1.A1_x_at	LOC_Os03g06200.1	-1.3812	0.0466		Contig6002_s_at	LOC_Os03g17174.1	1.26088	0.028
259958_at	LOC_Os03g27990.1	-1.6063	0.001		Os.27232.1.S1_at	LOC_Os01g68650.1	3.36247	0		Ta.3649.1.S1_a_at	LOC_Os03g56800.1	-1.2729	0.0476		Contig9686_at	LOC_Os02g51100.1	1.44321	0.0283
248798_at	LOC_Os02g43600.1	-1.7753	0.001		Os.33210.1.S1_at	LOC_Os01g68570.1	2.01086	0		Ta.4041.1.S1_at	LOC_Os03g04660.1	-2.9928	0.0476		Contig16053_at	LOC_Os03g44820.1	1.35943	0.0284
258941_at	LOC_Os08g44340.1	-1.4147	0.0011		Os.42784.1.S1_at	LOC_Os01g68290.1	7.10227	0		TaAffx.4486.1.S1_at	LOC_Os01g48300.1	-1.3466	0.048		Contig17909_at	LOC_Os08g40910.1	1.42288	0.0286
248311_at	LOC_Os04g48880.1	-1.33	0.0011		OsAffx.21790.1.S1_at	LOC_Os01g67540.1	2.30309	0		Ta.25890.1.S1_at	LOC_Os04g36070.1	-1.605	0.0481		Contig7293_at	LOC_Os04g38026.1	1.18483	0.0286
262883_at	LOC_Os04g43070.1	-1.6217	0.0011		Os.42638.1.S1_at	LOC_Os01g66560.1	2.70929	0		TaAffx.72706.1.A1_at	LOC_Os03g22050.1	-2.2118	0.0492		Contig15225_at	LOC_Os06g13050.1	1.38639	0.0289
252215_at	LOC_Os09g02650.1	-1.4037	0.0012		Os.50310.1.S1_at	LOC_Os01g66544.1	1.97941	0		Ta.633.1.S1_at	LOC_Os12g36194.1	-1.1615	0.05		Contig7953_at	LOC_Os03g30790.1	1.3637	0.0289
248527_at	LOC_Os02g30650.1	-1.6232	0.0012		Os.7141.1.S1_at	LOC_Os01g65210.1	1.72444	0		Ta.591.1.S1_at	LOC_Os01g71990.1	-1.1074	0.05		Contig5120_at	LOC_Os10g43050.1	1.35612	0.029
264100_at	LOC_Os02g04710.1	-1.4967	0.0012		Os.411.1.S1_a_at	LOC_Os01g64730.2	2.32612	0							Contig13230_at	LOC_Os09g21230.1	1.35026	0.029
266509_at	LOC_Os05g05480.1	-1.5661	0.0013		Os.411.2.S1_x_at	LOC_Os01g64730.1	1.91351	0							Contig11411_at	LOC_Os07g41710.2	1.41323	0.0291
259681_at	LOC_Os02g53130.1	-1.2128	0.0013		Os.49787.1.S1_at	LOC_Os01g64360.1	2.29832	0							Contig16906_at	LOC_Os01g73680.1	1.36407	0.0292
259237_at	LOC_Os02g33450.1	-1.5978	0.0013		Os.5693.1.S1_at	LOC_Os01g64300.1	1.41623	0							Contig11977_at	LOC_Os06g12220.1	1.3508	0.0293
265210_at	LOC_Os01g59990.1	-1.6383	0.0013		Os.170.3.S1_at	LOC_Os01g64120.1	1.60694	0							Contig9951_s_at	LOC_Os01g58470.1	1.34391	0.0294
266957_at	LOC_Os01g56350.1	-1.4232	0.0013		Os.51480.1.S1_at	LOC_Os01g62980.1	1.9857	0							HV_CEa0014H05r2_at	LOC_Os10g40130.1	1.35704	0.0295
263676_at	LOC_Os12g23180.1	-1.6183	0.0014		Os.20863.1.S1_at	LOC_Os01g62970.1	2.17723	0							Contig13038_at	LOC_Os03g58290.1	1.31874	0.03
246003_at	LOC_Os06g09688.1	-1.6208	0.0014		Os.33244.1.S1_at	LOC_Os01g62900.1	3.27869	0							Contig24524_at	LOC_Os08g03380.1	1.38274	0.0302
265444_s_at	LOC_Os04g44060.1	-1.4681	0.0014		Os.27906.1.S1_a_at	LOC_Os01g62760.1	2.59471	0							Contig16249_at	LOC_Os03g01570.1	1.3563	0.0304
248105_at	LOC_Os04g56970.2	-1.5292	0.0015		Os.54469.1.S1_at	LOC_Os01g62610.1	3.52858	0							Contig6282_at	LOC_Os07g01090.1	1.39626	0.0306
257756_at	LOC_Os01g73450.1	-1.6127	0.0015		Os.9615.1.S1_at	LOC_Os01g62490.1	2.1164	0							Contig4366_at	LOC_Os05g01470.1	1.3312	0.0307
258410_at	LOC_Os03g21940.1	-1.532	0.0017		Os.28139.1.S1_at	LOC_Os01g62260.1	2.0008	0							Contig8587_s_at	LOC_Os07g15670.1	1.3508	0.0309
251157_at	LOC_Os07g11110.1	-1.7085	0.0018		Os.10411.1.S1_at	LOC_Os01g62190.1	2.1164	0							Contig11226_at	LOC_Os07g08960.1	1.38466	0.031
251261_at	LOC_Os03g61800.1	-1.5976	0.0018		OsAffx.2386.1.S1_at	LOC_Os01g62080.1	2.29991	0							Contig14596_at	LOC_Os01g49340.1	1.3113	0.031
247183_at	LOC_Os02g52280.1	-1.3205	0.0018		Os.35434.1.S1_at	LOC_Os01g60850.1	1.45476	0							Contig11856_at	LOC_Os01g48130.1	1.37741	0.031
247845_at	LOC_Os02g04670.1	-1.6986	0.0018		Os.11682.1.S1_at	LOC_Os01g58640.1	3.76081	0							Contig9938_at	LOC_Os03g15870.1	1.33565	0.0312
267381_at	LOC_Os01g38980.1	-1.4335	0.0018		Os.42305.1.S1_s_at	LOC_Os01g58194.1	2.4777	0							HM05O08r_s_at	LOC_Os09g39540.1	1.40311	0.0313
254535_at	LOC_Os08g25390.1	-1.5549	0.0019		Os.8427.1.S1_s_at	LOC_Os01g58170.1	1.69348	0							Contig17931_at	LOC_Os05g13330.1	1.28932	0.0316
265962_at	LOC_Os06g10750.1	-1.905	0.0019		Os.11595.1.S1_at	LOC_Os01g57599.1	2.77546	0							Contig5189_at	LOC_Os03g16230.2	1.40056	0.0316
262377_at	LOC_Os04g56320.1	-1.4517	0.0019		Os.38457.1.S1_s_at	LOC_Os01g57250.1	2.67809	0							Contig20718_at	LOC_Os05g50930.1	1.42694	0.0317
261197_at	LOC_Os04g38600.1	-1.6242	0.0019		Os.49365.1.S1_at	LOC_Os01g56270.1	1.87935	0							Contig21661_at	LOC_Os02g40900.1	1.26662	0.0317
260615_at	LOC_Os01g46070.1	-1.6247	0.0019		Os.12501.1.S1_at	LOC_Os01g55940.1	3.47584	0							Contig14961_at	LOC_Os01g06454.1	1.39198	0.0317
251783_at	LOC_Os01g24690.1	-1.5834	0.0019		Os.19843.1.S1_at	LOC_Os01g55100.1	1.96078	0							Contig17604_at	LOC_Os08g40020.1	1.38985	0.0319
257044_at	LOC_Os12g07880.1	-1.6383	0.002		Os.47303.1.S1_at	LOC_Os01g54030.1	2.34082	0							Contig6783_at	LOC_Os04g36560.1	1.41683	0.032
251172_at	LOC_Os07g38300.1	-1.5044	0.002		Os.11608.1.S1_at	LOC_Os01g53880.2	2.54647	0							Contig23039_at	LOC_Os03g31044.2	1.40076	0.0321
259491_at	LOC_Os04g38410.1	-1.7336	0.0021		Os.8061.1.S1_at	LOC_Os01g53240.1	1.61212	0							Contig272_s_at	LOC_Os01g01790.1	1.39353	0.0321
262970_at	LOC_Os03g14040.1	-1.6416	0.0021		Os.35681.1.S1_at	LOC_Os01g53220.1	1.05988	0							Contig12090_at	LOC_Os03g19930.1	1.40568	0.0322
251507_at	LOC_Os02g21040.1	-1.637	0.0021		Os.37745.1.S1_at	LOC_Os01g53090.1	2.18388	0							Contig5780_at	LOC_Os04g57320.1	1.43988	0.0324
263498_at	LOC_Os01g61310.1	-1.6544	0.0021		Os.941.1.S1_at	LOC_Os01g52830.1	2.98686	0							Contig10173_at	LOC_Os04g36660.1	1.29904	0.0329
252014_at	LOC_Os11g05340.1	-1.5998	0.0022		Os.19385.1.S1_at	LOC_Os01g52720.1	2.84091	0							Contig22030_at	LOC_Os10g28030.1	1.27243	0.0331
258857_at	LOC_Os02g55130.1	-1.8213	0.0022		Os.16429.1.S1_at	LOC_Os01g52630.1	1.81127	0							Contig9041_s_at	LOC_Os08g14450.1	1.35833	0.0331
254117_at	LOC_Os02g38240.1	-1.657	0.0022		Os.11450.1.S2_a_at	LOC_Os01g52110.1	3.15657	0							Contig18021_at	LOC_Os03g08140.1	1.29517	0.0331
261695_at	LOC_Os03g59640.1	-1.3909	0.0023		Os.24868.1.S1_at	LOC_Os01g51754.1	1.81851	0							Contig5358_at	LOC_Os02g48630.1	1.16713	0.0331
247794_at	LOC_Os12g37560.1	-1.2998	0.0024		Os.10933.1.S1_at	LOC_Os01g50910.1	6.04961	0							Contig16494_at	LOC_Os01g55780.1	1.33636	0.0331
250444_at	LOC_Os04g44840.1	-1.5209	0.0024		Os.5044.1.S1_at	LOC_Os01g50410.1	1.92976	0							Contig6533_at	LOC_Os09g36220.1	1.26199	0.0336
266981_at	LOC_Os04g42270.1	-1.6925	0.0024		Os.27170.1.S1_at	LOC_Os01g50400.1	2.46305	0							Contig13808_at	LOC_Os08g23430.1	1.37988	0.0336
251807_at	LOC_Os03g11120.1	-1.5541	0.0024		Os.5940.1.S1_at	LOC_Os01g50370.1	2.11506	0							Contig10122_at	LOC_Os06g10280.1	1.38696	0.0339
264963_at	LOC_Os03g09060.1	-1.5323	0.0024		OsAffx.11535.1.S1_at	LOC_Os01g49720.1	1.82515	0							Contig4531_at	LOC_Os01g05840.1	1.37798	0.0339
257168_at	LOC_Os01g52170.1	-1.5736	0.0025		Os.7027.1.S1_a_at	LOC_Os01g49670.1	1.3369	0							Contig8790_at	LOC_Os01g71000.1	1.33833	0.034
258386_at	LOC_Os07g37830.1	-1.495	0.0026		Os.23770.1.A1_s_at	LOC_Os01g49280.1	2.51193	0							Contig3904_at	LOC_Os08g04180.1	1.38064	0.0342
253598_at	LOC_Os04g42380.1	-1.5853	0.0026		Os.16381.1.S1_a_at	LOC_Os01g48700.1	1.95656	0							Contig11675_s_at	LOC_Os01g02884.1	1.37419	0.0343
265768_at	LOC_Os03g24860.1	-1.5219	0.0026		Os.5908.1.S1_at	LOC_Os01g47780.1	2.16123	0							Contig11727_at	LOC_Os07g49110.1	1.37043	0.0345
255885_at	LOC_Os03g04340.1	-1.5813	0.0026		Os.11657.1.S1_at	LOC_Os01g47760.1	1.52695	0							Contig20169_at	LOC_Os03g49940.1	1.39063	0.0345
260800_at	LOC_Os02g51860.1	-1.3731	0.0026		Os.36215.1.S1_at	LOC_Os01g47130.1	1.9084	0							ChlorContig4_at	LOC_Osp1g00330.1	1.36874	0.0346
265530_at	LOC_Os08g35740.1	-1.2531	0.0027		Os.413.1.S1_at	LOC_Os01g46970.1	2.21435	0							Contig10557_s_at	LOC_Os09g38410.1	1.38639	0.0346
244984_at	LOC_Os09g24416.1	-1.2027	0.0028		Os.46021.1.S1_at	LOC_Os01g46600.1	3.41763	0							Contig9036_at	LOC_Os09g20930.1	1.41443	0.0346
252876_at	LOC_Os08g37940.1	-1.7305	0.0028		Os.51595.1.S1_at	LOC_Os01g46370.2	1.89107	0							Contig7057_at	LOC_Os05g04620.1	1.42187	0.0349
261362_s_at	LOC_Os05g48310.1	-1.5869	0.0028		Os.1818.1.S1_at	LOC_Os01g45640.1	3.72856	0							Contig15509_at	LOC_Os09g21460.1	1.31113	0.035
245254_at	LOC_Os03g53230.1	-1.7046	0.0028		Os.33102.1.S1_at	LOC_Os01g43740.1	1.98728	0							Contig15000_at	LOC_Os12g34870.2	1.36091	0.0351
260285_at	LOC_Os03g45320.1	-1.5819	0.0028		Os.1043.1.S1_at	LOC_Os01g42860.1	1.6284	0							HS08K24u_at	LOC_Os08g41010.1	1.3986	0.0351
255789_at	LOC_Os02g56960.1	-1.6763	0.0028		Os.57295.1.S1_at	LOC_Os01g40950.1	1.82882	0							Contig14179_at	LOC_Os03g11120.1	1.26295	0.0351
267174_at	LOC_Os01g62350.1	-1.7116	0.0028		Os.8965.1.S1_at	LOC_Os01g40280.1	2.73149	0							Contig9479_s_at	LOC_Os07g30670.1	1.26056	0.0352
244995_at	LOC_Osp1g00280.1	-1.3177	0.0029		OsAffx.9194.3.A1_at	LOC_Os01g40120.1	1.72295	0							Contig18034_at	LOC_Os04g41260.1	1.42248	0.0353
256678_at	LOC_Os07g06450.1	-1.4125	0.003		Os.5367.1.S1_at	LOC_Os01g40094.1	2.39636	0							Contig5003_at	LOC_Os03g19510.1	1.41363	0.0353
248619_at	LOC_Os07g04180.1	-1.7974	0.003		Os.51916.1.S1_at	LOC_Os01g39020.1	2.34577	0							Contig9342_at	LOC_Os05g48590.1	1.03252	0.0355
253284_at	LOC_Os06g43190.1	-1.3859	0.003		Os.22857.1.A1_at	LOC_Os01g36820.1	3.49284	0							Contig22289_at	LOC_Os05g31160.1	1.21951	0.0355
246503_at	LOC_Os03g18570.1	-1.6004	0.003		Os.16286.1.S1_at	LOC_Os01g36070.1	2.2237	0							Contig5712_at	LOC_Os01g01302.1	1.29299	0.0355
262109_at	LOC_Os12g36890.1	-1.5909	0.0031		Os.33316.1.S1_at	LOC_Os01g34560.1	1.84026	0							rbaal35o24_at	LOC_Os03g06630.1	1.18652	0.0357
245060_at	LOC_Os08g13930.1	-1.461	0.0031		Os.7535.1.S1_at	LOC_Os01g32780.1	2.70709	0							Contig13417_at	LOC_Os08g37700.2	1.36054	0.0358
247654_at	LOC_Os07g10720.1	-1.5251	0.0031		Os.35044.2.S1_x_at	LOC_Os01g32364.1	3.16356	0							Contig6173_at	LOC_Os04g51610.1	1.39743	0.0358
245325_at	LOC_Os06g48180.1	-1.8007	0.0031		Os.6680.1.S1_at	LOC_Os01g29180.1	2.01167	0							Contig9566_at	LOC_Os04g33310.1	1.27992	0.0359
255310_at	LOC_Os04g58390.1	-1.3693	0.0031		Os.33968.1.S1_at	LOC_Os01g28840.1	2.37361	0							Contig14361_at	LOC_Os03g52430.1	1.40489	0.0359
262841_at	LOC_Os03g55280.1	-1.5317	0.0031		Os.25470.1.S1_at	LOC_Os01g28300.1	2.36911	0							Contig24583_at	LOC_Os02g44230.1	1.12752	0.0364
245242_at	LOC_Os10g41780.1	-1.5069	0.0034		Os.46953.1.S1_at	LOC_Os01g24764.1	2.07814	0							Contig10137_at	LOC_Os06g44160.1	1.1566	0.0366
260282_at	LOC_Os01g43030.1	-1.2419	0.0035		Os.4671.1.S1_a_at	LOC_Os01g24710.1	3.92773	0							Contig842_x_at	LOC_Os12g19381.1	1.03573	0.037
253609_at	LOC_Os04g56160.1	-1.4136	0.0036		Os.8963.1.S1_at	LOC_Os01g21960.1	1.69291	0							Contig6242_at	LOC_Os12g02370.1	1.07354	0.0371
247137_at	LOC_Os07g22710.1	-1.3428	0.0037		Os.26827.2.A1_x_at	LOC_Os01g21420.1	2.61233	0							Contig4773_at	LOC_Os02g35090.1	1.39256	0.0371
255440_at	LOC_Os06g49160.1	-1.443	0.0038		OsAffx.21963.1.S1_s_at	LOC_Os01g19770.1	2.60824	0							Contig18428_at	LOC_Os01g49760.1	1.365	0.0371
244933_at	LOC_Osp1g00930.1	-1.566	0.0039		Os.36822.1.S1_at	LOC_Os01g19750.1	1.37684	0							Contig10142_at	LOC_Os04g14150.1	1.29349	0.0372
251762_at	LOC_Os04g16680.1	-1.4904	0.004		Os.15490.1.S1_at	LOC_Os01g16170.1	6.98324	0							Contig428_at	LOC_Os03g20100.1	1.37024	0.0372
258087_at	LOC_Os06g09610.2	-1.5629	0.0042		Os.35495.1.S1_at	LOC_Os01g16030.1	1.63827	0							Contig6164_at	LOC_Os05g51690.1	1.39997	0.0375
252548_at	LOC_Os05g02670.1	-1.4068	0.0042		Os.43344.1.S1_at	LOC_Os01g13930.1	2.02799	0							Contig8355_at	LOC_Os04g54390.1	1.13973	0.0375
245867_at	LOC_Os03g04169.1	-1.4327	0.0043		Os.3634.1.S1_a_at	LOC_Os01g13280.1	2.28102	0							Contig17478_at	LOC_Os06g42560.1	1.35099	0.0377
262163_at	LOC_Os01g16890.1	-1.5593	0.0043		Os.43415.1.A1_at	LOC_Os01g12770.1	2.01816	0							Contig14054_at	LOC_Os03g52910.1	1.13598	0.0377
260542_at	LOC_Os08g42850.1	-1.5135	0.0044		Os.43417.1.S1_at	LOC_Os01g12760.1	1.89825	0							Contig7602_s_at	LOC_Os05g31680.1	1.42268	0.0378
244937_at	LOC_Osp1g00970.1	-1.3821	0.0045		Os.32943.1.S1_at	LOC_Os01g12660.1	2.73	0							Contig10822_at	LOC_Os03g45400.1	1.32996	0.0378
252957_at	LOC_Os08g03520.1	-1.5646	0.0045		Os.22585.1.S1_at	LOC_Os01g12490.1	2.22173	0							Contig8159_at	LOC_Os12g18900.1	1.32873	0.0379
246509_at	LOC_Os07g06940.1	-1.4076	0.0045		Os.23618.1.S1_at	LOC_Os01g12460.1	2.1692	0							Contig2267_s_at	LOC_Os08g25734.1	1.38773	0.0382
257809_at	LOC_Os06g03720.1	-1.5321	0.0045		Os.15557.1.S1_at	LOC_Os01g11600.1	3.94789	0							Contig8604_at	LOC_Os03g29810.1	1.37646	0.0383
259707_at	LOC_Os02g34810.1	-1.5725	0.0045		Os.1411.1.S1_at	LOC_Os01g10890.1	2.27376	0							Contig8064_at	LOC_Os01g50930.1	1.33726	0.0384
256769_at	LOC_Os01g41870.1	-1.4398	0.0046		Os.26565.3.S1_at	LOC_Os01g10320.1	3.93546	0							Contig17239_at	LOC_Os01g47190.1	1.36799	0.0386
254798_at	LOC_Os09g32760.1	-1.5302	0.0048		Os.33758.1.S1_s_at	LOC_Os01g09460.1	2.32504	0							Contig8561_at	LOC_Os04g37580.1	1.38485	0.0388
255447_at	LOC_Os05g35540.1	-1.6368	0.0048		OsAffx.10967.4.S1_at	LOC_Os01g08600.1	1.8315	0							Contig8978_at	LOC_Os05g28200.1	1.33032	0.039
249109_at	LOC_Os05g14180.1	-1.5199	0.0048		Os.1443.1.S1_a_at	LOC_Os01g06640.1	1.97902	0							Contig20244_at	LOC_Os03g55820.1	1.38985	0.0396
248427_at	LOC_Os04g48416.1	-1.4002	0.0048		Os.1437.1.S1_at	LOC_Os01g06580.1	3.14465	0							Contig17642_at	LOC_Os03g10500.1	1.35925	0.0396
251688_at	LOC_Os01g59130.1	-1.4391	0.0048		Os.6389.1.S1_at	LOC_Os01g06310.1	5.47945	0							Contig9932_at	LOC_Os03g05280.1	1.41064	0.0397
264383_at	LOC_Os06g08670.1	-1.4103	0.0049		Os.19803.2.S1_at	LOC_Os01g05900.1	2.61097	0							Contig11681_at	LOC_Os03g50080.1	1.36388	0.0398
251701_at	LOC_Os01g59090.1	-1.4325	0.0049		Os.10096.1.S1_a_at	LOC_Os01g05830.1	1.93949	0							Contig11076_at	LOC_Os01g07200.1	1.23168	0.0399
266035_at	LOC_Os08g23810.1	-1.5386	0.005		Os.35216.2.S1_x_at	LOC_Os01g05730.1	2.22469	0							Contig21378_at	LOC_Os01g72090.1	1.41844	0.0405
262797_at	LOC_Os02g13560.1	-1.4742	0.005		Os.49377.1.S1_at	LOC_Os01g05510.1	2.02881	0							Contig3606_at	LOC_Os08g09940.1	1.40174	0.0408
257794_at	LOC_Os11g29700.2	-1.4122	0.0051		Os.4775.1.S1_at	LOC_Os01g04380.1	1.38754	0							Contig2925_at	LOC_Os01g68950.1	1.37344	0.041
266687_at	LOC_Os09g19560.1	-1.4989	0.0051		Os.4775.2.S1_at	LOC_Os01g04370.1	2.90782	0							Contig6850_at	LOC_Os12g04440.1	1.36556	0.0411
267310_at	LOC_Os07g05470.1	-1.4088	0.0051		Os.855.1.S1_at	LOC_Os01g03730.1	2.60688	0							Contig9121_at	LOC_Os05g07870.1	1.09123	0.0411
249071_at	LOC_Os08g37432.1	-1.43	0.0052		Os.22594.1.S1_at	LOC_Os01g03390.1	2.53485	0							Contig16358_at	LOC_Os02g19924.1	1.33511	0.0411
265773_at	LOC_Os05g33520.1	-1.629	0.0053		Os.37729.1.S1_s_at	LOC_Os01g03360.1	2.86451	0							Contig15750_at	LOC_Os06g40440.1	1.37287	0.0412
266324_at	LOC_Os12g05900.1	-1.5309	0.0054		Os.4653.1.S1_at	LOC_Os01g03340.1	2.04834	0							Contig12727_at	LOC_Os04g39444.1	1.39179	0.0413
247400_at	LOC_Os01g47190.1	-1.4846	0.0054		Os.56224.1.S1_at	LOC_Os01g02010.1	2.51889	0							Contig5454_at	LOC_Os01g19770.1	1.3459	0.0415
245270_at	LOC_Os03g51600.1	-1.4249	0.0055		Os.16453.1.S1_at	LOC_Os12g39400.1	1.61865	0.0001							Contig6910_at	LOC_Os08g37180.1	1.33316	0.0417
259096_at	LOC_Os03g10340.1	-1.5125	0.0055		Os.52191.1.A1_at	LOC_Os12g38850.1	2.41371	0.0001							Contig10352_at	LOC_Os03g05330.1	1.26231	0.0417
254783_at	LOC_Os01g69060.1	-1.3958	0.0055		OsAffx.32055.1.S1_at	LOC_Os12g36420.1	1.87512	0.0001							Contig26333_at	LOC_Os01g57370.1	1.35943	0.0417
259181_at	LOC_Os12g18860.1	-1.4869	0.0057		Os.16414.1.S1_x_at	LOC_Os12g26480.1	1.91718	0.0001							Contig16161_at	LOC_Os02g08260.1	1.35465	0.0421
245346_at	LOC_Os10g41550.1	-1.1603	0.0057		Os.49307.1.S1_at	LOC_Os12g22284.1	1.70707	0.0001							Contig4214_at	LOC_Os01g16430.1	1.36054	0.0422
248597_at	LOC_Os07g08500.1	-1.5266	0.0057		Os.54296.1.S1_at	LOC_Os12g06300.1	1.657	0.0001							Contig14611_at	LOC_Os12g37710.1	1.31441	0.0423
265736_at	LOC_Os08g13690.1	-1.4466	0.0058		Os.55494.1.S1_at	LOC_Os12g05690.1	1.78285	0.0001							Contig24914_at	LOC_Os02g01440.1	1.36444	0.0426
244981_at	LOC_Osp1g00700.1	-1.2174	0.006		OsAffx.19484.1.S1_at	LOC_Os12g04280.1	1.93349	0.0001							Contig1926_at	LOC_Os10g28200.1	1.17744	0.0427
254134_at	LOC_Os12g13320.1	-1.4099	0.006		OsAffx.32032.4.S1_s_at	LOC_Os11g44540.1	1.8457	0.0001							Contig7298_at	LOC_Os09g36040.1	1.30446	0.0429
267318_at	LOC_Os03g56820.1	-1.4597	0.0061		Os.57536.1.S1_at	LOC_Os11g40150.1	1.50444	0.0001							Contig9976_at	LOC_Os01g16530.1	1.34626	0.043
244985_at	LOC_Osp1g00740.1	-1.0931	0.0064		OsAffx.19258.2.S1_x_at	LOC_Os11g39660.1	1.51814	0.0001							Contig16617_at	LOC_Os09g19570.1	1.39606	0.0431
245015_at	LOC_Osp1g00420.1	-1.2362	0.0064		Os.52821.1.S1_at	LOC_Os11g37200.1	1.55255	0.0001							Contig5438_s_at	LOC_Os01g04900.1	1.32732	0.0431
260815_at	LOC_Os10g35010.1	-1.2313	0.0064		Os.25454.1.S1_at	LOC_Os11g33340.1	1.62496	0.0001							Contig9300_at	LOC_Os03g50860.1	1.23885	0.0432
251118_at	LOC_Os12g42090.2	-1.5169	0.0065		OsAffx.7280.1.S1_at	LOC_Os11g32820.1	1.92345	0.0001							Contig13146_at	LOC_Os05g39230.1	1.3637	0.0435
263558_at	LOC_Os02g04020.1	-1.4826	0.0065		Os.9797.1.S1_at	LOC_Os11g32260.1	1.34698	0.0001							Contig10832_s_at	LOC_Os06g04910.1	1.30514	0.044
255902_at	LOC_Os10g34180.1	-1.5183	0.0066		Os.19165.1.S1_at	LOC_Os11g29900.1	1.68237	0.0001							Contig18036_at	LOC_Os01g47270.1	1.30191	0.044
254763_at	LOC_Os03g54890.1	-1.6041	0.0069		OsAffx.31107.1.S1_at	LOC_Os11g24260.1	1.6518	0.0001							Contig7450_at	LOC_Os08g34984.1	1.22474	0.0442
244970_at	LOC_Osp1g00580.1	-1.2041	0.007		OsAffx.18862.1.S1_at	LOC_Os11g15280.1	1.68805	0.0001							Contig9412_at	LOC_Os03g05806.1	1.36556	0.0442
245123_at	LOC_Os03g03990.1	-1.561	0.007		Os.20557.1.S1_s_at	LOC_Os11g10760.1	1.6072	0.0001							Contig9046_at	LOC_Os07g49270.1	1.2604	0.0453
246265_at	LOC_Os01g16940.1	-1.5032	0.0072		Os.16036.1.S1_at	LOC_Os11g09180.1	1.51906	0.0001							Contig1639_at	LOC_Os01g51570.1	1.15009	0.0453
247439_at	LOC_Os12g44150.1	-1.3308	0.0073		OsAffx.30872.1.S1_s_at	LOC_Os11g08020.1	2.03293	0.0001							Contig26389_at	LOC_Os04g46610.1	1.02923	0.0454
266478_at	LOC_Os09g38420.1	-1.4099	0.0073		OsAffx.7023.1.S1_at	LOC_Os11g06670.1	1.67476	0.0001							Contig4282_at	LOC_Os03g38950.1	1.27146	0.0454
254333_at	LOC_Os10g39810.1	-1.1203	0.0074		OsAffx.30839.1.S1_at	LOC_Os11g06350.1	1.50083	0.0001							Contig9614_at	LOC_Os02g40040.1	1.34953	0.0454
259431_at	LOC_Os04g47220.1	-1.719	0.0074		Os.55944.1.S1_at	LOC_Os11g06150.1	1.70999	0.0001							HV_CEb0004D22r2_at	LOC_Os02g29510.1	1.38985	0.0454
264107_s_at	LOC_Os04g38480.1	-1.3048	0.0074		Os.6142.1.S1_s_at	LOC_Os11g04030.1	1.89681	0.0001							Contig14078_at	LOC_Os01g21820.1	1.34499	0.0455
246601_at	LOC_Os06g23114.1	-1.3039	0.0075		Os.28435.1.S1_a_at	LOC_Os10g40934.11	1.55715	0.0001							Contig20976_at	LOC_Os05g49420.1	1.35999	0.0463
266489_at	LOC_Os06g50120.1	-1.4309	0.0077		OsAffx.18584.1.S1_at	LOC_Os10g39830.1	1.46929	0.0001							Contig3193_at	LOC_Os03g59220.1	1.104	0.0463
247494_at	LOC_Os04g32950.1	-1.1622	0.0078		Os.4666.1.S1_at	LOC_Os10g37340.1	1.45033	0.0001							Contig11651_at	LOC_Os01g53890.1	1.30259	0.0463
247862_at	LOC_Os03g21370.1	-1.6225	0.0078		Os.50862.1.S1_at	LOC_Os10g37240.2	1.49611	0.0001							Contig5909_at	LOC_Os01g17260.1	1.38773	0.0463
248768_at	LOC_Os08g02340.1	-1.5405	0.0082		Os.15767.2.S1_x_at	LOC_Os10g37210.1	1.81094	0.0001							Contig6115_at	LOC_Os01g72480.1	1.37174	0.0464
256482_at	LOC_Os03g16010.1	-1.5282	0.0082		Os.5140.1.S1_at	LOC_Os10g35130.1	1.46092	0.0001							Contig3149_at	LOC_Os08g32870.1	1.34916	0.0465
265247_at	LOC_Os02g04460.1	-1.5801	0.0083		Os.26837.1.S2_at	LOC_Os10g33290.1	1.6218	0.0001							Contig11418_at	LOC_Os03g62750.1	1.38562	0.0466
249945_at	LOC_Os02g21660.1	-1.4345	0.0085		Os.8753.1.S1_at	LOC_Os10g32520.1	1.93087	0.0001							Contig13930_at	LOC_Os02g07240.1	1.37212	0.0469
267562_at	LOC_Os01g74190.1	-1.3779	0.0087		Os.51848.1.S1_x_at	LOC_Os10g31330.1	1.63747	0.0001							Contig4910_at	LOC_Os11g20090.1	1.58028	0.047
258086_at	LOC_Os08g33440.1	-1.5028	0.0089		Os.53080.1.S1_at	LOC_Os10g29670.1	1.58353	0.0001							Contig25063_at	LOC_Os05g45770.1	1.38581	0.0471
261882_at	LOC_Os08g06230.1	-1.3073	0.0089		Os.7061.1.S1_at	LOC_Os10g22330.1	1.45328	0.0001							Contig14100_at	LOC_Os01g07800.2	1.2647	0.0471
265671_at	LOC_Os07g05580.1	-1.6406	0.009		Os.7699.1.S1_at	LOC_Os10g22050.1	1.39997	0.0001							Contig5724_at	LOC_Os02g07160.1	1.38198	0.0474
247383_at	LOC_Os11g20360.2	-1.5589	0.0093		Os.27138.1.S1_at	LOC_Os10g21590.1	1.57654	0.0001							Contig3967_at	LOC_Os09g36300.1	1.28337	0.0475
247768_at	LOC_Os05g37730.1	-1.6318	0.0093		Os.14497.1.S1_at	LOC_Os10g15164.1	1.84468	0.0001							Contig5153_at	LOC_Os10g35010.1	1.10023	0.0476
244979_at	LOC_Osp1g00670.1	-1.3167	0.0095		Os.6177.1.S2_a_at	LOC_Os10g14180.1	1.83419	0.0001							Contig7928_s_at	LOC_Os01g61670.1	1.34427	0.0476
249276_at	LOC_Os05g29010.2	-1.5411	0.0095		OsAffx.20724.2.S1_s_at	LOC_Os10g07010.1	1.62602	0.0001							Contig3250_at	LOC_Os09g14670.1	1.35851	0.0481
256098_at	LOC_Os03g30300.1	-1.22	0.0095		OsAffx.30275.1.S1_at	LOC_Os10g04380.1	1.71086	0.0001							Contig12610_at	LOC_Os08g15030.1	1.31596	0.0483
248656_at	LOC_Os02g37580.1	-1.4738	0.0095		Os.23283.1.S1_at	LOC_Os10g03660.1	1.68691	0.0001							Contig12479_at	LOC_Os03g09870.1	1.34445	0.0485
250272_at	LOC_Os06g08380.1	-1.4515	0.0098		Os.10574.1.S1_at	LOC_Os10g02770.1	1.59185	0.0001							Contig6623_s_at	LOC_Os08g20660.1	1.31027	0.0486
265884_at	LOC_Os08g39490.1	-1.5744	0.01		Os.48092.1.A1_at	LOC_Os09g38900.1	1.57878	0.0001							Contig3442_at	LOC_Os01g60450.1	1.19417	0.0487
260837_at	LOC_Os01g64660.2	-1.3978	0.01		Os.56892.1.S1_at	LOC_Os09g35850.1	1.62417	0.0001							Contig24409_at	LOC_Os06g15760.1	1.19546	0.0488
258350_at	LOC_Os07g44290.1	-1.1866	0.0104		Os.11941.1.S1_at	LOC_Os09g35790.1	1.80343	0.0001							Contig24105_at	LOC_Os03g11010.1	1.28287	0.0488
250843_at	LOC_Os02g57640.1	-1.499	0.0106		Os.46223.1.S1_s_at	LOC_Os09g33690.2	1.59642	0.0001							Contig10942_at	LOC_Os06g05390.1	1.21536	0.0489
245002_at	LOC_Osp1g00170.1	-1.1672	0.0111		Os.17433.1.S1_at	LOC_Os09g33690.1	1.66528	0.0001							HVSMEa0009E14r2_at	LOC_Os02g49326.1	1.29955	0.049
254862_at	LOC_Os09g34900.1	-1.5741	0.0117		OsAffx.30109.1.S1_at	LOC_Os09g31380.1	1.32485	0.0001							Contig8623_s_at	LOC_Os01g73910.2	1.24704	0.049
253650_at	LOC_Os06g48650.1	-1.4555	0.0117		Os.51063.1.S1_at	LOC_Os09g28210.1	1.89466	0.0001							Contig3559_at	LOC_Os06g36700.1	1.29433	0.0491
254011_at	LOC_Os03g45400.1	-1.4369	0.0117		Os.56045.1.S1_at	LOC_Os09g26880.1	1.48655	0.0001							Contig5247_at	LOC_Os01g08700.1	1.30719	0.0491
261016_at	LOC_Os03g11420.1	-1.3116	0.0117		Os.3391.1.S1_at	LOC_Os09g23620.1	1.54488	0.0001							Contig16139_at	LOC_Os08g02350.1	1.33601	0.0492
255403_at	LOC_Os05g50890.1	-1.3063	0.0119		Os.9660.1.S1_at	LOC_Os09g23300.1	2.05381	0.0001							Contig18242_s_at	LOC_Os07g07920.1	1.23472	0.0492
263591_at	LOC_Os09g27700.1	-1.4752	0.0121		OsAffx.6350.1.S1_at	LOC_Os09g20820.1	1.81884	0.0001							Contig7090_s_at	LOC_Os02g01280.1	1.30856	0.0494
249466_at	LOC_Os01g67134.1	-1.3935	0.0121		Os.52715.1.S1_at	LOC_Os09g17810.1	1.51446	0.0001							Contig7624_at	LOC_Os09g39390.1	1.29719	0.0495
258399_at	LOC_Os01g13030.1	-1.6117	0.0121		Os.54989.1.S1_at	LOC_Os09g12310.1	2.01167	0.0001							Contig5879_at	LOC_Os03g06200.1	1.18779	0.0495
244938_at	LOC_Os12g10580.1	-1.4809	0.0125		Os.55332.1.S1_at	LOC_Os09g04100.1	1.49276	0.0001							Contig11061_at	LOC_Os10g30640.1	1.23701	0.0497
250032_at	LOC_Os03g58040.1	-1.3233	0.0127		Os.9823.1.S1_at	LOC_Os09g02270.1	1.45518	0.0001							Contig3761_at	LOC_Os02g32660.1	1.35281	0.0497
245117_at	LOC_Os11g04460.1	-1.2733	0.0129		Os.5780.1.S1_at	LOC_Os08g43290.1	1.75316	0.0001
264482_at	LOC_Os09g15330.1	-1.4381	0.0129		Os.55968.1.S1_at	LOC_Os08g42630.1	1.7313	0.0001							617 down-regulated barley orthologs
247881_at	LOC_Os07g33220.1	-1.5002	0.0131		Os.7329.1.S1_s_at	LOC_Os08g42550.1	1.51976	0.0001							Barley probesetID	Rice.Ortho	FC	pfp
262648_at	LOC_Os09g24530.1	-1.3788	0.0133		OsAffx.6114.1.S1_at	LOC_Os08g42520.1	1.67926	0.0001							Contig2787_s_at	LOC_Os12g43490.1	-4.3503	0
255302_at	LOC_Os05g33510.1	-1.6631	0.0133		Os.21950.1.S1_at	LOC_Os08g37630.1	1.42735	0.0001							Contig4054_s_at	LOC_Os12g43380.1	-3.5917	0
266704_at	LOC_Os03g42110.1	-1.3587	0.0133		Os.15306.1.S1_a_at	LOC_Os08g32870.1	1.79533	0.0001							Contig5181_at	LOC_Os12g42610.1	-2.2088	0
247815_at	LOC_Os02g01560.1	-1.5114	0.0133		OsAffx.17261.1.S1_at	LOC_Os08g31140.1	1.69033	0.0001							Contig24190_at	LOC_Os12g41530.1	-2.2022	0
252950_at	LOC_Os09g36520.1	-1.3626	0.0134		OsAffx.17036.1.S1_at	LOC_Os08g17080.1	2.04625	0.0001							Contig16015_at	LOC_Os12g39380.1	-2.1359	0
262168_at	LOC_Os01g40310.1	-1.5518	0.0135		Os.55497.1.S1_at	LOC_Os08g14310.1	1.74795	0.0001							Contig25725_at	LOC_Os12g39360.1	-1.6965	0
253197_at	LOC_Os08g44000.1	-1.3086	0.0138		Os.27605.1.S1_at	LOC_Os08g13890.1	1.60953	0.0001							Contig15874_at	LOC_Os11g38010.1	-1.5589	0
256088_at	LOC_Os02g02550.1	-1.4718	0.0138		Os.27001.2.S1_at	LOC_Os08g13360.1	1.89107	0.0001							Contig2550_x_at	LOC_Os11g37950.1	-1.8717	0
247348_at	LOC_Os01g65460.1	-1.1022	0.0138		Os.11331.1.S1_at	LOC_Os08g10500.1	1.79791	0.0001							Contig393_at	LOC_Os11g10510.1	-1.8563	0
247098_at	LOC_Os05g49220.2	-1.3398	0.0139		OsAffx.29121.1.S1_at	LOC_Os08g09670.1	1.96889	0.0001							Contig7837_at	LOC_Os11g04010.1	-1.2524	0
248704_at	LOC_Os06g01490.1	-1.4765	0.0144		Os.10682.1.S1_at	LOC_Os08g05960.1	1.72712	0.0001							Contig2489_at	LOC_Os10g38489.1	-2.6447	0
246483_at	LOC_Os01g07630.1	-1.6031	0.0144		Os.52165.1.S1_at	LOC_Os08g05440.1	1.5387	0.0001							Contig16901_at	LOC_Os10g36924.1	-2.3351	0
260384_at	LOC_Os12g04440.1	-1.2776	0.0145		Os.11458.1.S1_at	LOC_Os08g04840.1	2.1097	0.0001							Contig19684_at	LOC_Os10g35950.1	-1.9652	0
267421_at	LOC_Os08g10570.1	-1.4792	0.0145		Os.14088.1.S1_at	LOC_Os08g04830.1	2.19829	0.0001							Contig634_at	LOC_Os10g34930.1	-2.2152	0
259518_at	LOC_Os03g04000.1	-1.2232	0.0145		Os.52594.1.S1_at	LOC_Os08g01780.1	1.72622	0.0001							Contig9267_s_at	LOC_Os10g22570.1	-2.1118	0
247289_at	LOC_Os08g37600.1	-1.3916	0.0147		Os.10590.1.S1_at	LOC_Os08g01370.1	1.43123	0.0001							Contig22626_at	LOC_Os10g22560.1	-2.7733	0
260370_at	LOC_Os06g49110.1	-1.4628	0.0148		Os.11997.1.S1_at	LOC_Os07g48510.1	1.07204	0.0001							Contig112_at	LOC_Os09g39770.1	-1.8596	0
262408_at	LOC_Os04g37904.1	-1.3361	0.0148		Os.27143.1.S1_at	LOC_Os07g48060.1	1.29618	0.0001							Contig15250_at	LOC_Os09g37330.1	-1.8355	0
247692_s_at	LOC_Os10g39410.1	-1.6103	0.0151		Os.24995.1.S1_a_at	LOC_Os07g47250.1	2.0982	0.0001							Contig17408_at	LOC_Os09g36320.1	-1.7946	0
257999_at	LOC_Os02g38160.1	-1.1414	0.0151		Os.48017.1.S1_x_at	LOC_Os07g46420.1	2.2041	0.0001							Contig7516_at	LOC_Os09g26620.1	-1.8059	0
250133_at	LOC_Os01g68480.1	-1.3624	0.0151		OsAffx.22025.1.S1_at	LOC_Os07g45010.1	1.56128	0.0001							Contig22861_at	LOC_Os09g26310.1	-2.1499	0
262899_at	LOC_Os01g42380.1	-1.2271	0.0152		Os.27868.1.A1_s_at	LOC_Os07g44160.1	1.42268	0.0001							Contig3054_s_at	LOC_Os09g25760.1	-1.688	0
247392_at	LOC_Os08g41990.1	-1.313	0.0153		OsAffx.28857.1.S1_at	LOC_Os07g41320.1	1.57729	0.0001							Contig10407_at	LOC_Os09g24580.1	-1.9833	0
249658_s_at	LOC_Os04g41340.1	-1.5042	0.0153		Os.6393.1.S1_at	LOC_Os07g41280.1	1.6909	0.0001							Contig13838_at	LOC_Os09g23084.1	-2.2673	0
246687_at	LOC_Os02g40440.1	-1.6281	0.0153		Os.11225.1.S1_at	LOC_Os07g40850.1	1.89179	0.0001							Contig12005_at	LOC_Os09g16510.1	-2.6761	0
252975_s_at	LOC_Os09g37270.1	-1.4415	0.0155		Os.48981.1.S1_at	LOC_Os07g40240.1	1.54679	0.0001							Contig13288_at	LOC_Os08g39850.1	-2.3259	0
247124_at	LOC_Os10g35470.1	-1.3479	0.0157		Os.16320.1.S1_at	LOC_Os07g39520.1	1.55521	0.0001							Contig143_at	LOC_Os08g09240.1	-2.958	0
262039_at	LOC_Os04g42520.1	-1.5456	0.0157		Os.16563.1.S1_at	LOC_Os07g38840.1	1.76243	0.0001							Contig6707_at	LOC_Os07g39350.1	-1.7773	0
260412_at	LOC_Os01g51754.1	-1.1851	0.0158		Os.17199.1.S1_at	LOC_Os07g31650.1	1.85288	0.0001							Contig2130_at	LOC_Os07g33898.1	-3.2629	0
259625_at	LOC_Os03g03720.1	-1.3747	0.0161		Os.9212.1.S1_at	LOC_Os07g22930.2	1.85288	0.0001							Contig8609_at	LOC_Os07g18120.1	-2.3232	0
261165_at	LOC_Os12g08170.1	-1.5049	0.0165		Os.9108.2.A1_a_at	LOC_Os07g17689.1	1.54226	0.0001							Contig4899_s_at	LOC_Os06g46950.1	-2.0097	0
247524_at	LOC_Os07g48510.1	-1.5319	0.0165		Os.26856.1.S1_at	LOC_Os07g16970.1	2.01369	0.0001							Contig1035_at	LOC_Os06g46770.3	-2.3881	0
253663_at	LOC_Os06g44890.1	-1.1872	0.0165		Os.54473.1.S1_at	LOC_Os07g12810.1	1.6415	0.0001							Contig24926_at	LOC_Os06g38340.1	-2.3893	0
250661_at	LOC_Os07g46480.1	-1.3825	0.0168		OsAffx.5270.1.S1_at	LOC_Os07g09710.1	1.65837	0.0001							Contig11664_at	LOC_Os06g28124.1	-2.195	0
252561_at	LOC_Os01g05630.1	-1.6298	0.0168		Os.23410.1.A1_at	LOC_Os07g09690.1	1.75901	0.0001							Contig14732_at	LOC_Os06g14420.1	-1.8785	0
257769_at	LOC_Os12g40890.1	-1.4513	0.0169		Os.49506.1.S1_at	LOC_Os07g09010.1	1.28916	0.0001							Contig6582_at	LOC_Os06g11660.1	-1.9827	0
248568_at	LOC_Os12g10740.1	-1.3156	0.017		Os.16958.1.S1_at	LOC_Os07g08300.2	1.96618	0.0001							Contig79_at	LOC_Os06g07220.1	-2.3414	0
251486_at	LOC_Os11g24610.2	-1.514	0.017		Os.12429.1.S1_at	LOC_Os07g07040.1	1.68719	0.0001							Contig6347_at	LOC_Os06g01500.1	-2.8127	0
249216_at	LOC_Os11g10750.1	-1.6042	0.017		Os.17823.1.S1_a_at	LOC_Os07g06644.1	1.93424	0.0001							Contig2631_at	LOC_Os05g49840.1	-1.9591	0
249867_at	LOC_Os11g04670.1	-1.2107	0.017		Os.53726.1.S1_at	LOC_Os07g05370.1	1.80865	0.0001							Contig7155_at	LOC_Os05g48270.1	-2.0369	0
260739_at	LOC_Os05g50600.1	-1.6322	0.017		Os.323.1.S1_at	LOC_Os07g03710.1	1.74611	0.0001							Contig2407_s_at	LOC_Os05g46480.1	-1.0774	0
251068_at	LOC_Os05g40180.1	-1.4489	0.017		Os.23172.1.S1_x_at	LOC_Os07g02950.1	1.54392	0.0001							Contig2458_s_at	LOC_Os05g41930.1	-2.137	0
248409_at	LOC_Os06g47210.1	-1.5025	0.0171		Os.22000.1.S1_at	LOC_Os06g51060.1	2.04708	0.0001							Contig18925_at	LOC_Os04g59570.1	-2.0356	0
247597_at	LOC_Os05g48980.1	-1.2826	0.0171		Os.50953.1.S1_at	LOC_Os06g49970.2	1.67616	0.0001							Contig1852_at	LOC_Os04g59150.1	-2.0533	0
264462_at	LOC_Os12g32620.1	-1.4554	0.0173		Os.25325.1.A1_at	LOC_Os06g49200.1	1.50989	0.0001							Contig3744_s_at	LOC_Os04g58850.1	-1.8805	0
254701_at	LOC_Os09g24900.1	-1.4275	0.0178		Os.46941.1.S1_s_at	LOC_Os06g48500.1	1.34481	0.0001							Contig9576_at	LOC_Os04g57200.1	-2.1053	0
251536_at	LOC_Os05g49800.1	-1.4403	0.0178		Os.11189.1.S1_at	LOC_Os06g47650.1	1.80375	0.0001							Contig7827_at	LOC_Os04g53850.1	-1.7808	0
252543_at	LOC_Os11g01140.1	-1.3551	0.0179		Os.51762.1.S1_at	LOC_Os06g46270.1	1.96348	0.0001							Contig14108_at	LOC_Os04g47310.1	-1.9525	0
264820_at	LOC_Os04g52130.1	-1.4716	0.0179		Os.46304.1.S1_a_at	LOC_Os06g45090.1	1.55087	0.0001							HT12D12u_s_at	LOC_Os04g42930.1	-3.6703	0
248634_at	LOC_Os02g53770.1	-1.2875	0.018		Os.51683.1.S1_at	LOC_Os06g34830.1	1.53163	0.0001							Contig10135_at	LOC_Os04g42910.1	-2.2172	0
247925_at	LOC_Os06g48160.1	-1.0361	0.0186		OsAffx.15686.1.S1_at	LOC_Os06g30820.1	1.51469	0.0001							HVSMEn0023M22r2_at	LOC_Os04g25560.1	-1.6809	0
251855_at	LOC_Os02g06360.1	-1.4842	0.0187		Os.49566.1.S1_at	LOC_Os06g22340.1	1.48346	0.0001							Contig5371_at	LOC_Os04g20164.1	-3.7388	0
262094_at	LOC_Os03g22880.1	-1.3855	0.0188		Os.22197.1.S1_at	LOC_Os06g20200.1	1.13392	0.0001							Contig10480_at	LOC_Os04g15690.1	-1.8762	0
260637_at	LOC_Os09g27750.1	-1.3688	0.0196		Os.52483.1.S1_at	LOC_Os06g19380.1	1.89072	0.0001							Contig7944_at	LOC_Os04g10750.1	-1.7786	0
259840_at	LOC_Os05g48630.2	-1.556	0.0197		Os.47251.1.S1_at	LOC_Os06g11600.3	1.69319	0.0001							Contig3339_at	LOC_Os04g02910.1	-5.3006	0
258365_s_at	LOC_Os02g24354.1	-1.4725	0.02		Os.49572.1.A1_at	LOC_Os06g11090.1	1.62417	0.0001							Contig9057_at	LOC_Os03g63280.1	-2.2581	0
252277_at	LOC_Os03g02960.1	-1.5297	0.0201		Os.20773.1.S1_at	LOC_Os06g10280.1	1.96078	0.0001							Contig7092_at	LOC_Os03g60580.1	-2.474	0
259090_at	LOC_Os02g13530.1	-1.4707	0.0201		Os.15798.1.S1_at	LOC_Os06g07040.1	1.33369	0.0001							Contig20981_at	LOC_Os03g60570.1	-1.7537	0
250207_at	LOC_Os11g32650.1	-1.1032	0.0202		Os.4346.1.S1_at	LOC_Os06g06520.1	1.81587	0.0001							Contig10860_at	LOC_Os03g58980.1	-1.8325	0
245164_at	LOC_Os10g32550.1	-1.3529	0.0203		Os.27301.1.S1_at	LOC_Os06g05980.1	1.32468	0.0001							Contig7388_at	LOC_Os03g48180.1	-2.0495	0
247261_at	LOC_Os04g01230.1	-1.4479	0.0207		Os.5652.1.S1_at	LOC_Os05g50490.3	1.65563	0.0001							Contig11568_at	LOC_Os03g44710.1	-2.3545	0
251059_at	LOC_Os07g48100.1	-1.4735	0.0208		Os.19553.1.S1_at	LOC_Os05g49420.1	1.82482	0.0001							Contig5345_at	LOC_Os03g42130.1	-2.0453	0
254012_at	LOC_Os06g21480.1	-1.5426	0.0209		Os.47971.1.A1_at	LOC_Os05g49350.1	1.90658	0.0001							Contig6773_at	LOC_Os03g18910.1	-1.9298	0
264222_at	LOC_Os01g45370.1	-1.4572	0.0215		Os.5594.1.S1_at	LOC_Os05g48340.1	1.58278	0.0001							Contig15389_at	LOC_Os03g18820.1	-1.8422	0
251296_at	LOC_Os03g38970.1	-1.1394	0.0221		Os.12856.1.S1_x_at	LOC_Os05g46240.1	1.34771	0.0001							Contig14714_at	LOC_Os03g10640.1	-1.7391	0
265737_at	LOC_Os05g47660.1	-1.2316	0.0224		Os.27482.1.A1_at	LOC_Os05g44300.1	1.87793	0.0001							Contig14224_at	LOC_Os03g10090.1	-1.5928	0
257173_at	LOC_Os11g26850.2	-1.1985	0.0225		Os.50772.1.S1_at	LOC_Os05g43920.1	1.36687	0.0001							Contig679_s_at	LOC_Os03g08020.1	-2.5112	0
259344_at	LOC_Os07g07310.1	-1.2785	0.0225		Os.53982.1.S1_at	LOC_Os05g41880.1	1.91681	0.0001							Contig10615_at	LOC_Os03g07400.1	-2.2248	0
254262_at	LOC_Os03g03180.1	-1.2089	0.0227		Os.55283.1.S1_at	LOC_Os05g38660.1	1.89107	0.0001							rbah36p13_s_at	LOC_Os03g04660.1	-1.8987	0
250895_at	LOC_Os10g27174.1	-1.4708	0.023		Os.7366.1.S1_at	LOC_Os05g38270.1	2.11461	0.0001							Contig6333_at	LOC_Os03g04260.1	-1.7732	0
262483_at	LOC_Os05g49970.1	-1.2908	0.023		Os.11957.1.S1_at	LOC_Os05g35980.1	1.74886	0.0001							Contig7933_at	LOC_Os03g04110.1	-1.7879	0
255537_at	LOC_Os01g18320.1	-1.3561	0.023		Os.25477.1.S1_at	LOC_Os05g35440.1	1.60385	0.0001							Contig12724_at	LOC_Os03g03034.1	-2.1304	0
252343_at	LOC_Os03g61130.1	-1.4609	0.0231		Os.49440.1.S1_at	LOC_Os05g32180.1	1.74886	0.0001							Contig5784_at	LOC_Os03g02670.1	-2.1991	0
245698_at	LOC_Os05g03070.1	-1.4704	0.0232		Os.26637.1.S1_at	LOC_Os05g31785.1	1.63506	0.0001							Contig14482_at	LOC_Os03g02040.1	-2.2506	0
266699_at	LOC_Os02g57540.1	-1.4636	0.0235		Os.11830.1.S1_at	LOC_Os05g30350.1	2.13447	0.0001							Contig1616_at	LOC_Os03g01800.1	-3.4504	0
260774_at	LOC_Os03g27280.1	-1.4182	0.0236		Os.37909.1.S1_at	LOC_Os05g27780.1	1.56666	0.0001							Contig15753_at	LOC_Os02g56920.1	-2.6637	0
256848_at	LOC_Os02g47880.1	-1.3016	0.0238		Os.9795.1.S1_at	LOC_Os05g23924.1	1.36761	0.0001							Contig9177_at	LOC_Os02g51410.1	-3.0077	0
251487_at	LOC_Os01g74650.3	-1.317	0.0238		Os.23213.1.S1_at	LOC_Os05g20914.1	1.67252	0.0001							Contig16464_at	LOC_Os02g43410.1	-1.8938	0
247936_at	LOC_Os01g39960.1	-1.4254	0.0239		Os.55441.1.S1_at	LOC_Os05g19470.4	1.85598	0.0001							Contig16828_at	LOC_Os02g43194.1	-2.2516	0
266813_at	LOC_Os01g05080.1	-1.3742	0.0239		Os.57135.1.S1_at	LOC_Os05g13960.1	1.52068	0.0001							Contig7396_at	LOC_Os02g42810.1	-2.4969	0
266313_at	LOC_Os12g03810.2	-1.1539	0.0243		Os.51419.1.S1_at	LOC_Os05g12370.1	1.42959	0.0001							HV_CEb0015B10r2_at	LOC_Os02g40200.1	-1.6853	0
265841_at	LOC_Os10g40640.1	-1.2488	0.0244		Os.23087.1.S1_at	LOC_Os05g10690.1	1.47406	0.0001							HV_CEb0011B08r2_at	LOC_Os02g36030.1	-2.9908	0
253728_at	LOC_Os01g51020.1	-1.4721	0.0245		Os.51752.2.S1_x_at	LOC_Os05g07810.1	1.65563	0.0001							Contig13608_at	LOC_Os02g35900.1	-2.0094	0
251820_at	LOC_Os03g17470.1	-1.4012	0.0248		Os.25156.1.A1_at	LOC_Os05g04750.1	1.85701	0.0001							Contig3568_at	LOC_Os02g17940.1	-2.2176	0
247208_at	LOC_Os10g34040.1	-1.3218	0.0249		Os.54343.1.S1_at	LOC_Os05g01590.1	1.66058	0.0001							HVSMEa0001J12r2_at	LOC_Os02g16030.1	-1.9307	0
245592_at	LOC_Os07g41580.1	-1.3045	0.0249		Os.23082.1.S1_at	LOC_Os05g01256.1	1.5193	0.0001							Contig3239_at	LOC_Os02g14430.1	-1.7477	0
256458_at	LOC_Os05g49270.1	-1.0998	0.0252		Os.57028.1.S1_at	LOC_Os04g57380.1	2.25175	0.0001							Contig17190_at	LOC_Os02g03840.2	-1.8889	0
246330_at	LOC_Os07g18120.1	-1.3121	0.0255		Os.36834.1.S1_at	LOC_Os04g54830.1	1.90367	0.0001							Contig15981_at	LOC_Os02g03020.1	-1.5989	0
260181_at	LOC_Os02g50040.1	-1.5972	0.0256		Os.55270.1.S1_s_at	LOC_Os04g54210.1	1.60231	0.0001							Contig19871_at	LOC_Os01g70130.1	-1.7783	0
263701_at	LOC_Os06g45660.1	-1.456	0.0258		Os.6313.1.S1_at	LOC_Os04g52370.1	1.28139	0.0001							Contig13226_at	LOC_Os01g66200.1	-2.1563	0
250974_at	LOC_Os03g17610.1	-1.3527	0.0259		OsAffx.14375.1.S1_at	LOC_Os04g52210.1	1.84468	0.0001							Contig1689_at	LOC_Os01g60740.2	-1.8123	0
264926_at	LOC_Os08g29669.1	-1.6358	0.026		Os.50175.2.S1_at	LOC_Os04g51820.1	1.81127	0.0001							Contig13895_at	LOC_Os01g58270.1	-1.6006	0
248903_at	LOC_Os06g09630.1	-1.3344	0.0261		Os.7198.1.S1_at	LOC_Os04g49680.1	1.52718	0.0001							Contig8727_s_at	LOC_Os01g55950.1	-1.6375	0
266863_at	LOC_Os01g58790.1	-1.4142	0.0261		Os.8681.1.S1_at	LOC_Os04g49670.1	1.60617	0.0001							Contig13355_at	LOC_Os01g39330.1	-1.9138	0
255540_at	LOC_Os01g21820.1	-1.0236	0.0261		Os.10880.1.S1_at	LOC_Os04g45270.1	1.49499	0.0001							Contig2210_at	LOC_Os01g28500.1	-3.3811	0
245019_at	LOC_Osp1g00470.1	-1.3679	0.0262		Os.20306.1.S1_at	LOC_Os04g44600.1	1.21581	0.0001							Contig2209_at	LOC_Os01g28450.1	-2.0269	0
249059_at	LOC_Os01g56320.1	-1.3725	0.0265		Os.37893.1.S1_at	LOC_Os04g43760.1	1.68947	0.0001							Contig10847_at	LOC_Os01g14670.1	-1.7374	0
261650_at	LOC_Os12g39660.1	-1.1267	0.0269		Os.18633.1.S1_at	LOC_Os04g43710.1	1.27	0.0001							Contig7253_at	LOC_Os01g11650.1	-3.1514	0
260411_at	LOC_Os03g58740.1	-1.3606	0.027		Os.56121.1.S1_x_at	LOC_Os04g40880.3	1.63586	0.0001							Contig4361_at	LOC_Os01g10290.1	-2.6525	0
249235_at	LOC_Os04g33640.1	-1.4977	0.0272		Os.7806.1.S1_at	LOC_Os04g39980.1	1.51309	0.0001							Contig11701_at	LOC_Os01g08380.1	-1.9592	0
260481_at	LOC_Os01g64120.1	-1.3641	0.0279		Os.55388.1.S1_at	LOC_Os04g36600.1	1.72831	0.0001							rbags14a14_at	LOC_Os01g01830.1	-1.5622	0
251409_at	LOC_Os05g48320.1	-1.4549	0.028		Os.19863.1.S1_a_at	LOC_Os04g36560.1	1.74004	0.0001							Contig12262_at	LOC_Os11g34920.1	-1.669	0.0001
245196_at	LOC_Os04g05050.1	-1.6431	0.0281		OsAffx.14090.1.S1_at	LOC_Os04g32320.1	1.64908	0.0001							Contig9658_at	LOC_Os10g32980.1	-1.6875	0.0001
256652_at	LOC_Os01g57360.1	-1.3588	0.0282		Os.8263.1.S1_s_at	LOC_Os04g32030.1	1.49187	0.0001							Contig21642_at	LOC_Os09g25460.1	-2.0625	0.0001
261252_at	LOC_Os08g41340.1	-1.4996	0.0283		Os.51850.1.S1_at	LOC_Os04g31050.1	1.6975	0.0001							Contig13997_at	LOC_Os09g23550.1	-1.6446	0.0001
264266_at	LOC_Os03g18970.1	-1.5578	0.0286		Os.18061.1.S1_at	LOC_Os04g30210.1	1.44823	0.0001							Contig6685_at	LOC_Os08g44640.1	-1.3836	0.0001
247908_at	LOC_Os08g14580.1	-1.4163	0.0287		Os.50130.1.S1_at	LOC_Os04g02640.1	1.81061	0.0001							Contig17916_at	LOC_Os08g28240.1	-1.8827	0.0001
250656_at	LOC_Os03g47930.1	-1.2429	0.0291		Os.17160.1.S1_at	LOC_Os04g01780.1	1.37779	0.0001							Contig4865_at	LOC_Os02g43690.1	-1.7912	0.0001
255776_at	LOC_Os04g39700.1	-1.3706	0.0293		Os.17148.1.A1_at	LOC_Os03g64320.1	1.53752	0.0001							Contig12143_at	LOC_Os02g22480.1	-1.7889	0.0001
257132_at	LOC_Os02g46440.1	-1.4771	0.0294		Os.5927.1.S1_at	LOC_Os03g63540.1	1.49858	0.0001							Contig16393_at	LOC_Os01g72240.1	-1.8446	0.0001
245155_at	LOC_Os05g32230.1	-1.6107	0.0298		Os.14084.1.S1_at	LOC_Os03g61920.1	1.56226	0.0001							Contig20222_at	LOC_Os01g61690.1	-1.6468	0.0001
263372_at	LOC_Os04g43540.1	-1.3968	0.0298		Os.30021.2.S1_at	LOC_Os03g61330.1	1.57282	0.0001							Contig23697_at	LOC_Os01g61080.1	-1.6411	0.0001
266314_at	LOC_Os04g06770.1	-1.3501	0.0299		Os.4176.1.S1_at	LOC_Os03g61120.1	1.44655	0.0001							rbaal14c13_at	LOC_Os01g41750.1	-1.6677	0.0001
249815_at	LOC_Os03g37970.1	-1.4409	0.0299		Os.28441.1.S1_at	LOC_Os03g60560.1	1.79533	0.0001							Contig4769_at	LOC_Os01g34700.1	-1.722	0.0001
250538_at	LOC_Os06g33520.1	-1.4611	0.03		Os.50583.1.S1_at	LOC_Os03g60260.1	1.51194	0.0001							Contig11699_at	LOC_Os07g07410.2	-1.8432	0.0002
258218_at	LOC_Os05g47540.1	-1.2985	0.0301		OsAffx.25777.1.S1_at	LOC_Os03g59880.1	1.61996	0.0001							Contig6194_s_at	LOC_Os06g11200.1	-1.5702	0.0002
249049_at	LOC_Os06g46000.1	-1.3244	0.0305		Os.11421.1.S1_at	LOC_Os03g58170.2	1.80995	0.0001							Contig3674_at	LOC_Os05g39990.1	-1.6892	0.0002
246633_at	LOC_Os09g17630.1	-1.3318	0.0308		Os.47326.1.S1_at	LOC_Os03g57600.1	1.7307	0.0001							Contig17756_at	LOC_Os04g33660.1	-1.4425	0.0002
256570_at	LOC_Os03g40930.1	-1.529	0.0308		Os.38340.1.S1_at	LOC_Os03g55990.1	1.755	0.0001							Contig11825_at	LOC_Os03g08940.1	-1.7793	0.0002
260325_at	LOC_Os08g05570.1	-1.1655	0.0309		Os.55956.1.S1_at	LOC_Os03g55380.1	1.52858	0.0001							Contig4206_at	LOC_Os03g08360.1	-1.6839	0.0002
256216_at	LOC_Os07g14270.1	-1.1647	0.0309		Os.11437.1.S1_at	LOC_Os03g53860.1	1.46671	0.0001							Contig30_at	LOC_Os01g61920.1	-1.9674	0.0002
264339_at	LOC_Os08g31980.1	-1.1686	0.0313		OsAffx.3602.1.S1_at	LOC_Os03g53390.1	1.87582	0.0001							Contig6804_at	LOC_Os12g37650.1	-1.6938	0.0003
261859_at	LOC_Os01g16650.1	-1.4227	0.0314		Os.16532.1.S1_at	LOC_Os03g52370.2	1.63372	0.0001							Contig4400_s_at	LOC_Os12g24390.1	-1.7227	0.0003
253482_at	LOC_Os06g08320.1	-1.45	0.0316		Os.53363.1.S1_at	LOC_Os03g51620.1	1.63506	0.0001							Contig16619_at	LOC_Os09g29510.1	-1.9331	0.0003
247100_at	LOC_Os01g51790.1	-1.3109	0.032		Os.8114.1.A1_x_at	LOC_Os03g51240.1	1.42268	0.0001							Contig13481_at	LOC_Os06g40500.1	-1.4692	0.0003
245372_at	LOC_Os02g18380.1	-1.4747	0.0322		Os.54369.1.S1_at	LOC_Os03g50470.1	2.02061	0.0001							Contig2433_s_at	LOC_Os05g10330.1	-1.0708	0.0003
264978_at	LOC_Os03g58920.2	-1.4173	0.0324		Os.52689.1.S1_at	LOC_Os03g48310.1	1.98177	0.0001							HW03D17u_at	LOC_Os03g62010.1	-1.6951	0.0003
246730_at	LOC_Os01g52490.1	-1.4353	0.0325		Os.12761.1.S1_at	LOC_Os03g46060.1	1.68152	0.0001							Contig11777_at	LOC_Os03g29850.1	-1.7021	0.0003
255842_at	LOC_Os11g31980.1	-1.2263	0.0327		Os.17490.1.A1_at	LOC_Os03g45194.1	1.67308	0.0001							Contig10558_at	LOC_Os03g08790.1	-1.7602	0.0003
256666_at	LOC_Os07g36130.1	-1.3503	0.0328		Os.49745.1.S1_at	LOC_Os03g41460.1	1.59286	0.0001							Contig18853_at	LOC_Os02g01100.2	-1.4833	0.0003
267308_at	LOC_Os03g18590.1	-1.3677	0.0328		Os.14571.1.S1_at	LOC_Os03g41229.1	1.9658	0.0001							Contig13848_at	LOC_Os01g58240.1	-1.2767	0.0003
246268_at	LOC_Os02g57290.1	-1.3169	0.033		Os.31380.1.A1_x_at	LOC_Os03g36110.2	1.55836	0.0001							Contig16107_at	LOC_Os12g32360.1	-1.5268	0.0004
253607_at	LOC_Os02g03440.1	-1.4896	0.033		Os.25677.1.S1_at	LOC_Os03g28330.1	1.33547	0.0001							Contig411_at	LOC_Os07g38730.1	-1.5888	0.0004
250862_s_at	LOC_Os03g01900.1	-1.4683	0.034		Os.12186.1.S1_at	LOC_Os03g21040.2	1.57629	0.0001							Contig12043_at	LOC_Os06g49320.1	-1.6736	0.0004
256960_at	LOC_Os07g38590.1	-1.5941	0.0342		Os.14195.1.S1_at	LOC_Os03g19200.1	1.47319	0.0001							Contig10841_s_at	LOC_Os05g24650.1	-1.5477	0.0004
254032_at	LOC_Os01g50010.1	-1.1136	0.0344		OsAffx.12897.1.S1_at	LOC_Os03g17410.1	1.76616	0.0001							Contig17621_at	LOC_Os03g52040.2	-1.7052	0.0004
245085_at	LOC_Os09g02700.1	-1.3238	0.0347		Os.10839.1.S1_at	LOC_Os03g16350.1	1.71174	0.0001							Contig17964_at	LOC_Os03g18560.1	-1.6975	0.0004
253921_at	LOC_Os03g15120.1	-1.4648	0.0359		Os.30077.1.S1_at	LOC_Os03g16210.2	1.57654	0.0001							Contig6013_at	LOC_Os02g48870.1	-1.6338	0.0004
252132_at	LOC_Os02g43340.1	-1.486	0.0362		Os.12241.1.S1_at	LOC_Os03g14050.1	1.03061	0.0001							Contig10481_at	LOC_Os01g59870.1	-1.7437	0.0004
251584_at	LOC_Os01g11920.1	-1.2881	0.0362		Os.53578.1.S1_at	LOC_Os03g13550.1	1.71174	0.0001							Contig4976_at	LOC_Os01g40070.1	-1.6491	0.0004
260107_at	LOC_Os06g12600.1	-1.3465	0.0363		Os.5282.1.S2_at	LOC_Os03g10340.1	1.30617	0.0001							Contig9278_at	LOC_Os01g21630.1	-1.7453	0.0004
248624_at	LOC_Os02g03670.1	-1.3482	0.0365		Os.6009.3.S1_a_at	LOC_Os03g08470.1	1.8577	0.0001							Contig326_x_at	LOC_Os11g47760.1	-1.5553	0.0005
252362_at	LOC_Os01g67570.1	-1.1296	0.0376		Os.5752.1.S1_s_at	LOC_Os03g07250.1	1.72951	0.0001							Contig3635_s_at	LOC_Os11g31540.1	-1.5463	0.0005
252992_at	LOC_Os03g04430.1	-1.5112	0.0377		Os.18038.1.S1_at	LOC_Os03g06840.1	1.41143	0.0001							Contig4687_at	LOC_Os10g35020.1	-1.6837	0.0005
249916_at	LOC_Os01g05900.1	-1.322	0.0379		Os.27797.1.A1_at	LOC_Os03g06570.1	2.0247	0.0001							Contig17741_at	LOC_Os09g17600.1	-1.6614	0.0005
244978_at	LOC_Os08g15288.1	-1.2508	0.0381		Os.5657.1.S1_at	LOC_Os03g06290.1	1.66417	0.0001							Contig6052_s_at	LOC_Os07g42940.1	-1.564	0.0005
261979_at	LOC_Os08g36480.1	-1.1151	0.0384		Os.49567.1.S1_at	LOC_Os03g05660.1	1.64826	0.0001							Contig12204_s_at	LOC_Os07g40860.1	-1.7519	0.0005
254480_at	LOC_Os02g38210.1	-1.413	0.0387		Os.22671.1.S1_x_at	LOC_Os03g05540.1	1.69119	0.0001							Contig13644_at	LOC_Os07g35680.1	-1.6691	0.0005
244997_at	LOC_Os04g16830.1	-1.2869	0.0391		Os.33755.1.S1_at	LOC_Os03g05280.1	1.81127	0.0001							Contig5537_at	LOC_Os07g01560.1	-1.6806	0.0005
247955_at	LOC_Os06g05660.1	-1.3089	0.0394		OsAffx.24953.1.S1_s_at	LOC_Os03g03370.1	2.1815	0.0001							Contig15539_at	LOC_Os06g02100.1	-1.6744	0.0005
265726_at	LOC_Os07g07950.1	-1.4318	0.0395		Os.4164.2.S1_a_at	LOC_Os03g03164.1	1.35318	0.0001							Contig20767_at	LOC_Os05g45875.1	-1.7319	0.0005
251885_at	LOC_Os03g16050.1	-1.4519	0.0395		Os.38399.1.S1_at	LOC_Os03g02685.1	1.72801	0.0001							Contig200_at	LOC_Os05g41060.1	-1.7366	0.0005
250762_at	LOC_Os01g05010.1	-1.4166	0.0395		Os.30547.1.S1_at	LOC_Os03g01600.1	2.32775	0.0001							Contig410_at	LOC_Os05g33380.1	-1.8587	0.0005
244994_at	LOC_Os10g21418.1	-1.2881	0.0399		OsAffx.3088.1.S1_at	LOC_Os02g56140.1	1.84366	0.0001							Contig20663_at	LOC_Os05g06710.1	-1.6615	0.0005
250203_at	LOC_Os11g32260.1	-1.2096	0.0402		Os.6403.1.S1_at	LOC_Os02g55590.1	1.66889	0.0001							Contig11886_s_at	LOC_Os04g24220.1	-1.6949	0.0005
252492_at	LOC_Os03g16440.1	-1.3314	0.0409		OsAffx.24877.1.S1_at	LOC_Os02g55130.1	1.3089	0.0001							Contig16392_at	LOC_Os04g14690.1	-1.5321	0.0005
256112_at	LOC_Os05g44070.1	-1.4544	0.041		OsAffx.3062.1.S1_at	LOC_Os02g54070.1	1.7188	0.0001							Contig8708_at	LOC_Os02g30910.1	-1.2958	0.0005
245701_at	LOC_Os07g46460.1	-1.1764	0.0414		Os.51369.1.S1_at	LOC_Os02g51740.1	1.62127	0.0001							Contig20831_at	LOC_Os01g27260.1	-1.5118	0.0005
250190_at	LOC_Os03g49710.1	-1.4094	0.0438		Os.48262.1.A1_at	LOC_Os02g49640.1	1.57778	0.0001							Contig308_x_at	LOC_Os12g19381.1	-1.4116	0.0006
247816_at	LOC_Os01g66000.1	-1.4027	0.0443		Os.8768.1.S1_a_at	LOC_Os02g48630.1	1.86811	0.0001							Contig15431_at	LOC_Os12g16220.2	-1.5772	0.0006
246593_at	LOC_Os02g20310.1	-1.4174	0.0446		Os.54897.1.S1_at	LOC_Os02g48370.1	1.70853	0.0001							Contig15894_at	LOC_Os11g34320.1	-1.7403	0.0006
254233_at	LOC_Os02g15810.1	-1.2853	0.0447		Os.7751.1.S1_at	LOC_Os02g47660.1	1.78126	0.0001							Contig14572_at	LOC_Os10g04730.1	-1.681	0.0006
247442_s_at	LOC_Os01g59150.1	-1.2643	0.0447		Os.12167.1.S1_at	LOC_Os02g44870.1	1.8577	0.0001							Contig5626_s_at	LOC_Os08g44270.1	-1.0816	0.0006
264822_at	LOC_Os05g30980.1	-1.3305	0.0448		Os.49105.1.S1_at	LOC_Os02g44770.1	1.81851	0.0001							Contig18339_at	LOC_Os07g22710.1	-1.8761	0.0006
245121_at	LOC_Os09g32976.1	-1.3029	0.0453		Os.52383.1.S1_at	LOC_Os02g39950.1	1.71204	0.0001							Contig6782_at	LOC_Os05g48900.1	-1.5515	0.0006
245118_at	LOC_Os07g46410.1	-1.2022	0.046		Os.54977.1.S1_at	LOC_Os02g37960.1	1.59337	0.0001							Contig21643_at	LOC_Os03g04570.1	-1.5937	0.0006
266303_at	LOC_Os03g20450.1	-1.5265	0.0462		Os.11935.1.S1_at	LOC_Os02g32520.1	2.39464	0.0001							Contig6797_at	LOC_Os02g36940.1	-1.7039	0.0006
254545_at	LOC_Os02g07220.1	-1.3841	0.0462		Os.51245.1.S1_at	LOC_Os02g32450.1	1.35667	0.0001							Contig11894_at	LOC_Os01g07750.1	-1.6867	0.0006
262059_at	LOC_Os02g56040.1	-1.1834	0.0466		OsAffx.2760.1.S1_at	LOC_Os02g26470.1	1.88253	0.0001							Contig20673_at	LOC_Os10g33920.1	-1.7377	0.0007
261920_at	LOC_Os01g46610.1	-1.2982	0.0468		Os.18455.1.S1_at	LOC_Os02g21640.1	1.58831	0.0001							Contig624_at	LOC_Os08g02120.1	-1.6154	0.0007
246307_at	LOC_Os05g28280.1	-1.3473	0.0469		Os.51076.1.S1_at	LOC_Os02g19970.1	1.67364	0.0001							HV02C03u_at	LOC_Os06g38960.1	-1.5169	0.0007
250291_at	LOC_Os03g63330.1	-1.3613	0.0473		Os.11185.1.S1_a_at	LOC_Os02g17500.1	1.80799	0.0001							Contig3626_s_at	LOC_Os05g51420.1	-1.4235	0.0007
245387_at	LOC_Os05g51180.1	-1.2956	0.0475		OsAffx.12064.1.S1_at	LOC_Os02g15980.1	1.93723	0.0001							Contig4221_at	LOC_Os05g32110.1	-1.7066	0.0007
261861_at	LOC_Os12g04260.1	-1.219	0.0476		Os.51778.1.S1_at	LOC_Os02g15930.1	1.72622	0.0001							Contig5880_at	LOC_Os04g56730.2	-1.5864	0.0007
265073_at	LOC_Os07g07540.1	-1.2805	0.0477		OsAffx.2612.1.S1_at	LOC_Os02g14980.1	1.95733	0.0001							Contig9265_at	LOC_Os03g18150.1	-1.5967	0.0007
249942_at	LOC_Os02g42350.1	-1.2816	0.0477		Os.51291.1.S1_at	LOC_Os02g13980.1	1.82382	0.0001							Contig17684_at	LOC_Os02g56250.1	-1.6159	0.0007
245809_at	LOC_Os03g12910.1	-1.3821	0.0485		Os.47959.1.S1_at	LOC_Os02g12090.1	1.40311	0.0001							Contig5135_s_at	LOC_Os04g58280.1	-1.6006	0.0008
252147_at	LOC_Os01g66520.1	-1.2838	0.0488		Os.52183.1.S1_at	LOC_Os02g10400.1	1.62707	0.0001							Contig19422_at	LOC_Os02g52830.1	-1.6669	0.0009
263989_at	LOC_Os01g43910.1	-1.2599	0.0488		Os.15829.1.S1_at	LOC_Os02g10120.1	1.66306	0.0001							Contig9110_at	LOC_Os08g41470.2	-1.5735	0.001
256240_at	LOC_Os03g59580.1	-1.25	0.0489		OsAffx.24173.1.S1_at	LOC_Os02g09320.1	1.76772	0.0001							Contig16468_at	LOC_Os08g39490.1	-1.4935	0.001
266223_at	LOC_Os01g62260.1	-1.3477	0.0489		Os.24548.1.A1_at	LOC_Os02g07480.1	2.07814	0.0001							Contig20863_at	LOC_Os07g05640.1	-1.6357	0.001
					OsAffx.11919.1.S1_s_at	LOC_Os02g06530.1	1.81884	0.0001							Contig12472_at	LOC_Os06g04920.1	-1.2021	0.001
					Os.56348.1.S1_at	LOC_Os02g05600.1	1.6129	0.0001							Contig9841_at	LOC_Os04g56740.1	-1.5234	0.001
					Os.11239.1.S1_at	LOC_Os02g05199.1	1.63479	0.0001							Contig6704_at	LOC_Os04g44610.1	-1.5364	0.001
					Os.20156.1.S1_at	LOC_Os02g03830.1	1.56568	0.0001							Contig4124_s_at	LOC_Os04g34170.1	-1.688	0.001
					Os.18993.2.S1_at	LOC_Os02g01100.1	1.49544	0.0001							Contig5368_at	LOC_Os03g18850.1	-1.5	0.001
					Os.21875.1.S1_at	LOC_Os01g74340.1	1.4298	0.0001							Contig15813_at	LOC_Os03g14915.1	-1.5735	0.001
					Os.9355.1.S1_at	LOC_Os01g72490.1	1.92086	0.0001							Contig8262_at	LOC_Os02g53200.2	-1.6792	0.001
					Os.21222.1.S1_at	LOC_Os01g70740.1	1.48082	0.0001							Contig9000_at	LOC_Os02g48900.1	-1.4864	0.001
					Os.19434.1.S1_at	LOC_Os01g68104.1	1.58907	0.0001							Contig6309_at	LOC_Os02g15700.1	-1.675	0.001
					Os.5195.1.S1_at	LOC_Os01g66240.1	1.95084	0.0001							HVSMEn0015O15f_s_at	LOC_Os01g61880.1	-1.5213	0.001
					Os.429.1.S1_at	LOC_Os01g66030.1	1.60179	0.0001							Contig16592_at	LOC_Os01g55510.1	-1.7438	0.001
					Os.29966.1.S1_at	LOC_Os01g65904.1	1.32784	0.0001							Contig26136_at	LOC_Os01g51980.1	-1.5966	0.001
					Os.12646.1.S1_at	LOC_Os01g64970.1	1.86776	0.0001							Contig13733_at	LOC_Os01g04409.1	-1.755	0.001
					OsAffx.23903.2.S1_s_at	LOC_Os01g63490.1	2.11238	0.0001							Contig6823_at	LOC_Os12g41920.1	-1.9017	0.0011
					Os.16018.1.S1_at	LOC_Os01g63010.1	1.52765	0.0001							Contig5393_at	LOC_Os12g32620.1	-1.2822	0.0011
					Os.14234.1.S1_at	LOC_Os01g62840.1	1.81653	0.0001							Contig14020_at	LOC_Os01g02940.1	-1.6463	0.0012
					Os.50407.1.S1_at	LOC_Os01g60920.1	1.68435	0.0001							Contig4402_s_at	LOC_Os12g36850.1	-1.8418	0.0013
					Os.21634.1.S1_at	LOC_Os01g55240.1	1.26342	0.0001							Contig4639_at	LOC_Os12g23280.2	-1.52	0.0013
					Os.29067.2.S1_at	LOC_Os01g54980.1	1.6592	0.0001							Contig7394_at	LOC_Os10g40700.1	-1.5717	0.0013
					Os.35653.1.S1_a_at	LOC_Os01g54590.1	1.55231	0.0001							Contig24607_at	LOC_Os10g33540.1	-1.6372	0.0013
					Os.36264.1.S1_at	LOC_Os01g53750.1	1.78412	0.0001							Contig18384_at	LOC_Os10g26670.1	-1.5141	0.0013
					Os.30386.1.S1_at	LOC_Os01g53260.1	1.46327	0.0001							Contig17006_at	LOC_Os06g49660.1	-1.4875	0.0013
					Os.33816.1.S1_at	LOC_Os01g52610.1	1.82815	0.0001							Contig18264_at	LOC_Os05g41080.1	-1.5707	0.0013
					Os.29866.1.S1_at	LOC_Os01g52530.1	1.28419	0.0001							Contig20279_at	LOC_Os05g24770.1	-1.8086	0.0013
					Os.41891.1.S1_at	LOC_Os01g51420.1	1.57555	0.0001							Contig4326_at	LOC_Os04g41680.1	-1.6922	0.0013
					Os.53457.1.S1_at	LOC_Os01g51040.1	2.46609	0.0001							Contig12007_s_at	LOC_Os03g05900.1	-1.3074	0.0013
					Os.32366.1.S1_at	LOC_Os01g50420.1	1.51607	0.0001							Contig11103_at	LOC_Os06g40650.1	-1.6436	0.0014
					Os.38022.1.S1_at	LOC_Os01g49710.1	1.69664	0.0001							Contig7382_s_at	LOC_Os05g36270.1	-1.5259	0.0014
					Os.8765.1.S1_a_at	LOC_Os01g47690.1	1.61082	0.0001							Contig7879_at	LOC_Os01g65070.1	-1.5633	0.0014
					Os.50843.1.S1_at	LOC_Os01g46340.1	1.54607	0.0001							Contig13931_at	LOC_Os03g15790.1	-1.5726	0.0015
					Os.52056.1.S1_at	LOC_Os01g43080.1	1.45264	0.0001							Contig6874_at	LOC_Os07g45060.1	-1.6252	0.0016
					Os.35061.1.S1_at	LOC_Os01g42690.1	1.77399	0.0001							Contig11534_at	LOC_Os04g09390.1	-1.631	0.0017
					Os.33697.1.S1_at	LOC_Os01g42090.1	1.63052	0.0001							Contig19553_at	LOC_Os01g45250.1	-1.5765	0.0017
					Os.24917.1.S1_at	LOC_Os01g36790.1	1.53633	0.0001							Contig16151_at	LOC_Os12g25200.1	-1.5349	0.0018
					Os.28769.1.S1_at	LOC_Os01g34610.1	1.63666	0.0001							Contig82_at	LOC_Os11g05730.1	-1.5399	0.0019
					Os.72.1.S1_at	LOC_Os01g16350.1	1.70561	0.0001							Contig6091_at	LOC_Os07g38130.1	-1.6579	0.0019
					Os.68.1.S1_at	LOC_Os01g16310.1	1.26072	0.0001							Contig12046_at	LOC_Os07g03710.1	-1.45	0.0019
					Os.3927.1.S1_x_at	LOC_Os01g15000.1	1.58403	0.0001							Contig9621_s_at	LOC_Os03g59300.1	-1.6122	0.0019
					Os.35827.1.S1_at	LOC_Os01g14510.1	2.0008	0.0001							Contig6229_s_at	LOC_Os11g28365.1	-1.5042	0.002
					Os.30557.1.S1_at	LOC_Os01g11940.1	1.78827	0.0001							Contig23029_at	LOC_Os06g29844.1	-1.6202	0.002
					OsAffx.23193.1.S1_at	LOC_Os01g10780.1	1.69578	0.0001							Contig9824_at	LOC_Os06g18790.1	-1.1841	0.002
					Os.43600.1.S1_at	LOC_Os01g10040.1	1.58453	0.0001							Contig12026_at	LOC_Os02g24080.2	-1.5198	0.002
					Os.536.1.S1_at	LOC_Os01g05840.1	1.95198	0.0001							Contig15413_at	LOC_Os10g23820.1	-1.6119	0.0021
					Os.26958.1.S1_at	LOC_Os01g03570.1	1.56764	0.0001							Contig5752_s_at	LOC_Os02g44940.1	-1.6065	0.0021
					Os.30032.1.S1_at	LOC_Os01g03180.1	1.28733	0.0001							baak16l04_x_at	LOC_Os01g41710.1	-1.0937	0.0021
					Os.1637.1.S1_at	LOC_Os01g02020.1	1.70387	0.0001							Contig11163_at	LOC_Os10g42620.1	-1.5017	0.0022
					Os.1000.1.S1_at	LOC_Os01g01660.1	1.1609	0.0001							Contig2479_at	LOC_Os09g35030.1	-1.6614	0.0022
					Os.15247.1.S1_s_at	LOC_Os12g39630.1	1.04723	0.0002							HV_CEb0010H17r2_at	LOC_Os06g20040.1	-1.4901	0.0022
					Os.8870.1.S1_s_at	LOC_Os12g12370.1	1.43554	0.0002							Contig7979_at	LOC_Os05g04610.1	-1.5479	0.0022
					Os.55754.1.S1_at	LOC_Os12g05360.1	1.69348	0.0002							Contig15302_at	LOC_Os04g39100.1	-1.546	0.0022
					Os.5263.2.S1_x_at	LOC_Os12g04424.1	1.38562	0.0002							Contig14813_at	LOC_Os03g52130.1	-1.2528	0.0022
					Os.25811.1.S1_at	LOC_Os12g03880.1	1.22115	0.0002							Contig6351_at	LOC_Os03g03700.1	-1.4938	0.0022
					Os.52568.1.S1_at	LOC_Os12g02800.1	1.47341	0.0002							Contig9386_at	LOC_Os03g02030.1	-1.4591	0.0022
					Os.53761.1.S1_at	LOC_Os11g41560.1	1.81686	0.0002							Contig19193_at	LOC_Os02g50320.1	-1.572	0.0022
					OsAffx.15787.2.S1_s_at	LOC_Os11g36790.1	1.35172	0.0002							Contig13523_at	LOC_Os02g45450.1	-1.6203	0.0022
					OsAffx.18738.1.S1_x_at	LOC_Os11g07912.1	2.26501	0.0002							Contig2718_s_at	LOC_Os02g28980.1	-1.4951	0.0022
					Os.10820.1.S1_at	LOC_Os10g39220.1	1.62628	0.0002							Contig5761_s_at	LOC_Os01g72080.1	-1.4677	0.0022
					Os.47541.1.S1_at	LOC_Os10g37120.1	2.07039	0.0002							Contig15116_at	LOC_Os01g54620.1	-1.3402	0.0022
					Os.7327.1.S2_a_at	LOC_Os10g30970.1	1.36968	0.0002							Contig1829_at	LOC_Os01g53330.1	-1.3406	0.0022
					Os.23286.1.A1_at	LOC_Os10g02920.1	1.80505	0.0002							Mlk_3pri12_s_at	LOC_Os11g37774.1	-1.6595	0.0023
					Os.7210.1.S1_at	LOC_Os09g36190.1	1.41343	0.0002							Contig11335_s_at	LOC_Os08g16130.1	-1.5438	0.0024
					Os.49632.1.S1_a_at	LOC_Os09g33460.1	1.53516	0.0002							Contig1799_s_at	LOC_Os04g43800.1	-1.3511	0.0024
					Os.39617.1.S1_at	LOC_Os09g29660.1	1.24208	0.0002							Contig1803_at	LOC_Os02g41630.2	-1.5147	0.0024
					Os.54050.1.S1_at	LOC_Os09g29404.1	1.63854	0.0002							Contig4346_at	LOC_Os02g09490.1	-1.4278	0.0024
					OsAffx.17883.1.S1_at	LOC_Os09g24954.2	2.1901	0.0002							Contig1871_at	LOC_Os12g02080.1	-1.2007	0.0025
					OsAffx.29848.1.S1_at	LOC_Os09g14670.1	1.66973	0.0002							Contig9642_at	LOC_Os09g12230.1	-1.5701	0.0025
					Os.6279.1.A1_at	LOC_Os08g41890.1	1.5006	0.0002							Contig4674_at	LOC_Os06g44620.1	-1.6383	0.0025
					Os.53150.1.S1_at	LOC_Os08g41730.1	1.67983	0.0002							Contig19634_at	LOC_Os12g37840.1	-1.6713	0.0026
					Os.53568.1.S1_at	LOC_Os08g39560.1	1.88218	0.0002							Contig10624_at	LOC_Os03g48030.1	-1.0775	0.0026
					Os.8621.1.S1_a_at	LOC_Os08g37300.1	1.62575	0.0002							Contig1634_at	LOC_Os03g40270.1	-1.5608	0.0026
					Os.7631.1.S1_at	LOC_Os08g37130.1	1.55015	0.0002							Contig20799_at	LOC_Os02g05960.1	-1.4453	0.0027
					Os.11194.1.S1_at	LOC_Os08g35190.3	1.40845	0.0002							Contig21755_at	LOC_Os05g28830.1	-1.4949	0.0028
					Os.54892.1.S1_at	LOC_Os08g30490.1	1.63773	0.0002							Contig11408_at	LOC_Os04g52164.1	-1.4076	0.0029
					Os.17546.2.S1_x_at	LOC_Os08g19114.1	1.89286	0.0002							Contig8297_at	LOC_Os02g55030.1	-1.4912	0.0029
					OsAffx.17030.1.S1_at	LOC_Os08g16670.1	1.73853	0.0002							Contig15369_at	LOC_Os02g10860.1	-1.3195	0.0029
					Os.20077.1.S1_at	LOC_Os08g07970.1	1.43926	0.0002							Contig11961_at	LOC_Os01g04350.1	-1.5568	0.0029
					Os.18022.1.S1_at	LOC_Os08g06050.1	1.25345	0.0002							Contig7366_at	LOC_Os01g02400.1	-1.5966	0.0029
					Os.11885.1.S1_at	LOC_Os08g06010.1	1.4892	0.0002							Contig14161_at	LOC_Os06g45630.1	-1.6034	0.003
					Os.27438.1.S1_a_at	LOC_Os08g05320.2	1.79437	0.0002							Contig14515_at	LOC_Os01g67110.1	-1.5562	0.003
					Os.6020.1.S1_at	LOC_Os08g01740.1	1.27796	0.0002							Contig24522_at	LOC_Os12g41540.1	-1.5341	0.0031
					Os.18573.1.S1_at	LOC_Os07g43390.1	1.78253	0.0002							Contig14331_at	LOC_Os06g46030.1	-1.581	0.0031
					Os.23416.2.S1_at	LOC_Os07g39270.1	1.52022	0.0002							Contig18671_at	LOC_Os07g48310.1	-1.5027	0.0032
					Os.32022.1.S1_at	LOC_Os07g37620.1	1.66889	0.0002							Contig3675_at	LOC_Os01g60770.1	-1.4003	0.0032
					Os.16249.1.S1_a_at	LOC_Os07g22640.1	1.80278	0.0002							Contig20097_at	LOC_Os12g02589.1	-1.3062	0.0033
					Os.27723.1.S1_a_at	LOC_Os07g14514.1	1.9558	0.0002							Contig5487_s_at	LOC_Os03g48626.1	-1.4858	0.0033
					Os.35797.1.S1_at	LOC_Os07g13890.1	1.71497	0.0002							Contig13190_at	LOC_Os03g25440.1	-1.157	0.0033
					OsAffx.16021.1.S1_at	LOC_Os06g51450.1	2.08768	0.0002							Contig8636_at	LOC_Os06g49505.1	-1.5664	0.0034
					Os.51358.1.S1_at	LOC_Os06g40780.1	1.60927	0.0002							Contig1864_at	LOC_Os06g48030.1	-1.4809	0.0034
					Os.56076.1.S1_at	LOC_Os06g37680.1	1.41243	0.0002							Contig956_x_at	LOC_Os05g02070.3	-1.4901	0.0034
					Os.4156.1.S1_at	LOC_Os06g29180.1	1.38389	0.0002							Contig10170_at	LOC_Os03g19090.1	-1.5772	0.0034
					Os.11631.1.S1_at	LOC_Os06g15760.1	1.47645	0.0002							Contig11615_at	LOC_Os01g64470.1	-1.4904	0.0035
					Os.27155.1.S1_at	LOC_Os06g15170.1	1.16442	0.0002							Contig14545_at	LOC_Os12g38440.1	-1.5218	0.0036
					Os.9950.1.S1_at	LOC_Os06g14240.1	1.54416	0.0002							Contig19673_at	LOC_Os08g02300.1	-1.5514	0.0036
					OsAffx.15402.1.S1_at	LOC_Os06g13070.1	1.6	0.0002							Contig21124_at	LOC_Os07g35310.1	-1.4951	0.0036
					Os.15957.1.S1_at	LOC_Os06g11800.1	1.59008	0.0002							Contig8651_at	LOC_Os06g03910.1	-1.5717	0.0036
					Os.54299.1.S1_at	LOC_Os06g10880.1	1.58403	0.0002							Contig12014_at	LOC_Os03g19070.1	-1.4479	0.0036
					Os.27290.1.A1_at	LOC_Os06g07600.1	1.54967	0.0002							Contig1503_s_at	LOC_Os02g07060.1	-1.5378	0.0036
					OsAffx.27351.1.S1_at	LOC_Os05g47510.1	1.64636	0.0002							Contig20165_at	LOC_Os09g25490.1	-1.5003	0.0037
					Os.25051.1.S1_at	LOC_Os05g38360.1	1.90621	0.0002							Contig6467_at	LOC_Os02g50130.1	-1.4773	0.0037
					Os.27331.1.S1_at	LOC_Os05g36930.2	1.30976	0.0002							Contig21103_at	LOC_Os07g42924.1	-1.554	0.0038
					Os.55737.1.S1_at	LOC_Os05g08044.1	1.70999	0.0002							EBpi05_SQ003_M06_at	LOC_Os06g46799.1	-1.6385	0.0038
					Os.15045.1.S1_at	LOC_Os04g56790.1	1.42959	0.0002							Contig12237_at	LOC_Os05g40010.1	-1.0759	0.0038
					Os.23067.1.S1_at	LOC_Os04g55600.1	1.58907	0.0002							Contig7032_at	LOC_Os04g54810.1	-1.624	0.0038
					Os.28422.1.S1_at	LOC_Os04g51610.1	1.8577	0.0002							Contig21515_s_at	LOC_Os03g21400.1	-1.1589	0.0038
					Os.54859.1.S1_at	LOC_Os04g49550.1	1.34935	0.0002							Contig15211_at	LOC_Os01g16450.1	-1.5714	0.0038
					Os.54676.1.S1_at	LOC_Os04g49310.1	1.55159	0.0002							Contig12222_at	LOC_Os11g11990.1	-1.505	0.0039
					Os.28549.1.S1_at	LOC_Os04g47670.2	1.45836	0.0002							Contig10483_at	LOC_Os02g51150.1	-1.3298	0.0039
					Os.50432.1.S1_at	LOC_Os04g40470.1	1.65948	0.0002							Contig11866_at	LOC_Os02g40240.1	-1.3287	0.0039
					Os.15708.1.S1_a_at	LOC_Os04g38720.1	1.37514	0.0002							Contig23305_at	LOC_Os01g41890.1	-1.5422	0.0039
					Os.27545.1.S1_at	LOC_Os04g38540.1	1.09325	0.0002							Contig19921_at	LOC_Os06g13870.1	-1.4874	0.004
					Os.7576.1.S1_at	LOC_Os04g32980.1	1.7188	0.0002							Contig12737_at	LOC_Os03g48480.1	-1.5524	0.004
					OsAffx.14027.1.S1_at	LOC_Os04g28850.1	1.47623	0.0002							Contig24100_at	LOC_Os02g41800.1	-1.5834	0.004
					OsAffx.26017.1.S1_at	LOC_Os04g13260.1	1.7343	0.0002							Contig8851_at	LOC_Os01g11860.1	-1.555	0.004
					Os.10146.1.S1_at	LOC_Os03g59320.1	1.79856	0.0002							HVSMEg0001J09r2_at	LOC_Os04g36070.1	-1.3615	0.0041
					Os.55407.1.S1_at	LOC_Os03g58500.1	1.58203	0.0002							Contig7507_at	LOC_Os03g53900.4	-1.6042	0.0041
					Os.25316.2.S1_x_at	LOC_Os03g56260.1	1.96232	0.0002							bah28h09_at	LOC_Os02g44500.1	-1.5411	0.0041
					OsAffx.22672.1.S1_at	LOC_Os03g47650.1	1.51883	0.0002							Contig11826_at	LOC_Os02g04120.1	-1.2382	0.0041
					Os.51572.1.S1_x_at	LOC_Os03g47169.1	1.65948	0.0002							Contig1132_s_at	LOC_Os01g05970.1	-1.5484	0.0041
					OsAffx.13195.1.S1_at	LOC_Os03g36080.1	1.07956	0.0002							Contig5133_s_at	LOC_Os04g01230.1	-1.4322	0.0042
					Os.49475.1.S1_at	LOC_Os03g25790.1	1.3282	0.0002							Contig14555_s_at	LOC_Os01g72100.1	-1.3879	0.0043
					Os.2952.1.S1_x_at	LOC_Os03g25270.1	1.66889	0.0002							Contig5885_at	LOC_Os01g09010.1	-1.4865	0.0043
					Os.11323.1.S1_at	LOC_Os03g20120.1	1.99283	0.0002							Contig972_x_at	LOC_Os11g24070.1	-1.1362	0.0045
					Os.34556.1.S1_at	LOC_Os03g08284.1	1.10963	0.0002							Contig10709_at	LOC_Os06g03580.1	-1.4368	0.0045
					Os.10379.1.S1_at	LOC_Os02g49860.1	1.59109	0.0002							Contig20580_at	LOC_Os03g16950.1	-1.5779	0.0045
					Os.9558.1.S1_s_at	LOC_Os02g45780.1	1.49835	0.0002							Contig8760_at	LOC_Os08g43270.1	-1.3261	0.0047
					Os.18261.1.S1_at	LOC_Os02g38780.1	1.59744	0.0002							Contig19362_at	LOC_Os01g72880.1	-1.5205	0.0047
					OsAffx.11963.1.S1_at	LOC_Os02g09830.1	1.55039	0.0002							Contig12729_at	LOC_Os01g05070.1	-1.4041	0.0047
					Os.27381.1.S1_at	LOC_Os02g07340.1	1.62075	0.0002							Contig8538_at	LOC_Os12g40920.1	-1.4483	0.0049
					Os.54612.1.A1_at	LOC_Os02g07310.1	1.59949	0.0002							Contig15337_at	LOC_Os07g35390.1	-1.468	0.0049
					Os.8115.1.S1_at	LOC_Os01g68540.1	1.62681	0.0002							Contig1510_at	LOC_Os03g01530.1	-1.448	0.0049
					Os.9025.1.A1_s_at	LOC_Os01g68160.1	1.60488	0.0002							Contig10043_at	LOC_Os03g63330.1	-1.369	0.005
					Os.14775.1.S1_at	LOC_Os01g67420.1	1.59566	0.0002							Contig23306_at	LOC_Os03g28330.1	-1.4935	0.0051
					Os.31778.1.S1_x_at	LOC_Os01g61610.1	1.63747	0.0002							Contig10000_at	LOC_Os01g06580.1	-1.4163	0.0052
					Os.7103.1.S1_at	LOC_Os01g59740.1	1.45815	0.0002							Contig15879_at	LOC_Os05g28300.1	-1.4288	0.0054
					OsAffx.23851.1.S1_s_at	LOC_Os01g59160.1	1.39179	0.0002							Contig7593_at	LOC_Os06g03660.1	-1.447	0.0055
					Os.11144.1.S1_at	LOC_Os01g57260.1	1.72058	0.0002							Contig20387_at	LOC_Os03g09940.1	-1.4908	0.0056
					Os.35440.1.S2_a_at	LOC_Os01g55094.1	1.84366	0.0002							Contig14830_at	LOC_Os10g17489.1	-1.456	0.0057
					Os.28578.1.S1_at	LOC_Os01g52060.1	1.3986	0.0002							HVSMEg0009L20r2_at	LOC_Os05g27304.1	-1.5071	0.0057
					Os.30324.2.S1_x_at	LOC_Os01g44250.1	1.81061	0.0002							Contig787_at	LOC_Os06g06510.1	-1.5019	0.0058
					Os.51023.1.S1_at	LOC_Os01g43851.1	1.80115	0.0002							Contig7415_at	LOC_Os02g21460.1	-1.4813	0.0059
					Os.54170.1.S1_at	LOC_Os01g29469.1	1.96928	0.0002							Contig12571_at	LOC_Os10g16974.1	-1.4846	0.006
					Os.12062.1.S1_a_at	LOC_Os01g12870.1	1.90621	0.0002							Contig26133_at	LOC_Os01g01740.1	-1.3674	0.0061
					Os.17393.1.S1_at	LOC_Os01g12810.1	1.71409	0.0002							Contig9799_s_at	LOC_Os07g31830.1	-1.1879	0.0062
					Os.1205.1.S1_at	LOC_Os01g12580.1	1.66196	0.0002							Contig7634_at	LOC_Os12g02960.1	-1.4408	0.0063
					OsAffx.32083.2.S1_x_at	LOC_Os01g11720.1	2.11282	0.0002							Contig416_x_at	LOC_Os06g50300.1	-1.5844	0.0063
					OsAffx.32134.1.S1_s_at	LOC_Os12g41430.1	2.05846	0.0003							Contig12023_at	LOC_Os06g11990.1	-1.5463	0.0063
					Os.50368.1.S1_at	LOC_Os12g39520.1	1.36463	0.0003							Contig10765_at	LOC_Os09g12660.1	-1.5345	0.0064
					Os.134.1.S1_at	LOC_Os12g13380.1	1.47951	0.0003							Contig14031_at	LOC_Os02g42160.1	-1.734	0.0064
					Os.13051.1.S1_at	LOC_Os12g04980.1	1.5006	0.0003							ChlorContig17_s_at	LOC_Osp1g01100.1	-1.4512	0.0065
					OsAffx.31462.1.S1_at	LOC_Os11g43760.1	1.40371	0.0003							Contig10245_at	LOC_Os11g07690.1	-1.5054	0.0065
					OsAffx.31423.1.S1_at	LOC_Os11g41230.1	1.39645	0.0003							HVSMEc0009L19r2_at	LOC_Os03g03990.1	-1.5319	0.0065
					Os.50230.1.S1_at	LOC_Os11g31110.1	1.51332	0.0003							Contig8916_at	LOC_Os07g42395.1	-1.4809	0.0066
					Os.26767.1.A1_at	LOC_Os11g28104.1	1.55836	0.0003							Contig17976_at	LOC_Os04g58330.1	-1.5046	0.0066
					Os.52841.1.S1_at	LOC_Os11g16590.1	1.55063	0.0003							Contig11154_at	LOC_Os02g03410.1	-1.4609	0.0066
					Os.51881.1.S1_at	LOC_Os11g10000.1	1.40135	0.0003							Contig7517_at	LOC_Os01g14440.1	-1.4599	0.0066
					Os.26490.1.S1_at	LOC_Os10g35644.1	1.55039	0.0003							Contig10380_at	LOC_Os01g09880.1	-1.4433	0.0066
					Os.46817.1.S1_at	LOC_Os10g27360.1	1.34662	0.0003							HVSMEg0016M04r2_at	LOC_Os12g44150.1	-1.4076	0.0067
					Os.8454.1.S1_at	LOC_Os10g21810.1	2.01288	0.0003							Contig11118_at	LOC_Os07g17330.1	-1.0362	0.0068
					Os.4008.1.S1_a_at	LOC_Os10g02220.1	1.57729	0.0003							Contig10887_at	LOC_Os04g11820.1	-1.4718	0.0068
					Os.53985.1.S1_at	LOC_Os09g38330.1	1.71292	0.0003							Contig9725_at	LOC_Os01g35050.1	-1.4045	0.0068
					Os.20077.3.S1_x_at	LOC_Os08g07970.2	1.60643	0.0003							Contig1127_at	LOC_Os08g38300.1	-1.4077	0.0069
					Os.49551.1.S1_at	LOC_Os08g01400.1	1.67983	0.0003							Contig4386_at	LOC_Os02g08440.1	-1.4438	0.0069
					OsAffx.16751.1.S1_at	LOC_Os07g47470.1	1.56128	0.0003							baak20j05_s_at	LOC_Os02g06010.1	-1.4364	0.0069
					Os.29958.1.S1_at	LOC_Os07g36400.1	1.9425	0.0003							Franka_b_3pri7_s_at	LOC_Os11g43700.1	-1.4814	0.007
					Os.17420.1.S1_at	LOC_Os06g46366.1	1.47232	0.0003							Contig1637_at	LOC_Os01g71670.1	-1.4438	0.007
					Os.8618.1.S1_at	LOC_Os05g44810.1	1.45328	0.0003							Contig10057_at	LOC_Os01g70850.1	-1.4693	0.007
					Os.14077.1.S1_at	LOC_Os05g37830.1	1.50534	0.0003							Contig10472_at	LOC_Os04g46220.1	-1.4909	0.0071
					Os.54486.1.S1_at	LOC_Os05g03320.1	1.31199	0.0003							Contig14370_at	LOC_Os06g13830.1	-1.5717	0.0072
					Os.12995.1.S1_at	LOC_Os04g59420.1	1.32784	0.0003							Contig21786_at	LOC_Os01g49614.1	-1.4526	0.0072
					Os.54145.2.S1_at	LOC_Os04g57739.1	1.48987	0.0003							Contig3057_at	LOC_Os04g32030.1	-1.3471	0.0073
					Os.54205.1.A1_at	LOC_Os04g14410.1	1.52277	0.0003							Contig15445_at	LOC_Os02g03570.1	-1.4686	0.0073
					Os.49099.1.S1_at	LOC_Os03g63760.1	1.45858	0.0003							HVSMEl0007M18r2_x_at	LOC_Os09g07440.1	-1.4774	0.0074
					Os.52288.1.S1_at	LOC_Os03g42760.1	1.31062	0.0003							Contig24882_at	LOC_Os06g18000.1	-1.37	0.0074
					Os.47130.1.S1_at	LOC_Os03g39920.1	1.51584	0.0003							Contig10289_at	LOC_Os06g05700.1	-1.4334	0.0074
					Os.12244.1.S1_at	LOC_Os03g15960.1	1.41403	0.0003							Contig154_at	LOC_Os12g34510.1	-1.5139	0.0075
					Os.53936.1.S1_at	LOC_Os03g15270.1	1.61186	0.0003							Contig14350_at	LOC_Os05g25450.1	-1.4246	0.0075
					OsAffx.12774.1.S1_s_at	LOC_Os03g07890.1	1.77117	0.0003							Contig11606_at	LOC_Os04g53760.1	-1.4669	0.0076
					Os.10754.1.S1_at	LOC_Os03g06520.1	1.87441	0.0003							Contig5857_at	LOC_Os05g02650.1	-1.1809	0.0077
					Os.52638.1.S1_at	LOC_Os02g58120.1	1.35208	0.0003							Contig4020_at	LOC_Os01g42880.1	-1.4707	0.0079
					Os.13604.1.S1_at	LOC_Os02g30100.1	1.5625	0.0003							Contig5607_s_at	LOC_Os01g14550.1	-1.4337	0.008
					Os.54696.1.S1_at	LOC_Os02g07050.1	1.33209	0.0003							Contig3478_at	LOC_Os07g10770.1	-1.5107	0.0082
					Os.14216.1.S1_a_at	LOC_Os01g74530.2	1.80083	0.0003							Contig24817_at	LOC_Os01g61860.1	-1.4875	0.0083
					Os.5538.1.S1_at	LOC_Os01g66230.1	1.39431	0.0003							Contig9168_s_at	LOC_Os07g49310.1	-1.255	0.0084
					Os.8248.1.S1_x_at	LOC_Os01g60530.1	1.49701	0.0003							Contig619_at	LOC_Os06g06980.1	-1.4586	0.0084
					Os.8317.1.S1_at	LOC_Os01g40820.1	1.39121	0.0003							Contig17314_at	LOC_Os04g58390.1	-1.3609	0.0084
					Os.11786.1.S1_at	LOC_Os01g15900.1	1.79888	0.0003							Contig5955_at	LOC_Os02g53860.1	-1.1705	0.0084
					Os.43375.1.S1_at	LOC_Os01g13425.1	2.27118	0.0003							Contig14709_at	LOC_Os05g51540.1	-1.3898	0.0089
					Os.15144.1.S1_a_at	LOC_Os12g40550.1	1.6218	0.0004							Contig17086_at	LOC_Os04g49690.1	-1.4343	0.0089
					Os.28429.3.S1_x_at	LOC_Os12g36720.1	1.57704	0.0004							Contig10468_at	LOC_Os02g47150.1	-1.4888	0.0089
					Os.55391.1.S1_at	LOC_Os12g35550.2	1.70619	0.0004							Contig11998_at	LOC_Os04g37760.1	-1.2188	0.0091
					OsAffx.31600.1.S1_at	LOC_Os12g05709.1	1.18315	0.0004							Contig2990_at	LOC_Os10g39680.1	-1.4381	0.0092
					Os.12342.1.S1_at	LOC_Os12g04204.1	1.52835	0.0004							Contig13800_at	LOC_Os09g07460.1	-1.4608	0.0092
					Os.51866.1.S1_at	LOC_Os11g10770.1	1.50784	0.0004							Contig18434_at	LOC_Os12g13340.1	-1.5001	0.0094
					Os.53417.1.S2_at	LOC_Os11g07124.1	1.58403	0.0004							Contig19639_at	LOC_Os06g45020.1	-1.4629	0.0094
					Os.52082.1.S1_at	LOC_Os11g04440.2	1.4771	0.0004							Contig5692_s_at	LOC_Os03g13950.1	-1.4272	0.0094
					Os.18177.1.S1_at	LOC_Os11g04104.1	1.79469	0.0004							Contig8711_at	LOC_Os09g26660.1	-1.502	0.0095
					Os.46849.1.S1_at	LOC_Os10g25230.1	1.12372	0.0004							rbah29m06_s_at	LOC_Os01g70520.1	-1.3309	0.0095
					Os.25230.2.A1_at	LOC_Os10g18480.1	1.29938	0.0004							Contig11626_at	LOC_Os08g01220.1	-1.5089	0.0096
					Os.7710.1.S1_a_at	LOC_Os09g29780.1	1.52532	0.0004							HVSMEn0015N02r2_at	LOC_Os06g49220.1	-1.4168	0.0096
					Os.4936.1.S1_at	LOC_Os09g21340.1	1.65673	0.0004							Contig11096_at	LOC_Os05g41795.1	-1.445	0.0096
					OsAffx.29885.1.S1_at	LOC_Os09g17120.1	1.42066	0.0004							Contig6491_at	LOC_Os01g74152.1	-1.4679	0.0096
					Os.16809.1.S1_at	LOC_Os09g09980.1	1.41084	0.0004							Contig18561_at	LOC_Os01g63050.1	-1.3783	0.0096
					Os.46330.1.S1_at	LOC_Os09g03310.1	1.74795	0.0004							rbah35f01_s_at	LOC_Os07g29220.1	-1.5415	0.0097
					OsAffx.29174.1.S1_at	LOC_Os08g13130.1	1.47645	0.0004							Contig1862_at	LOC_Os05g04380.1	-1.4958	0.0098
					Os.8779.1.S1_at	LOC_Os07g49270.1	1.52045	0.0004							Contig22442_at	LOC_Os12g05440.1	-1.4682	0.01
					OsAffx.31869.1.S1_at	LOC_Os07g45850.1	1.37703	0.0004							Contig2918_s_at	LOC_Os05g29990.1	-1.4367	0.0101
					Os.55451.1.S1_at	LOC_Os07g42970.1	1.59515	0.0004							Contig14065_at	LOC_Os12g10740.1	-1.3507	0.0102
					Os.32948.1.S1_at	LOC_Os07g32420.1	1.68663	0.0004							Contig12363_at	LOC_Os04g52460.1	-1.3955	0.0102
					Os.52899.1.S1_at	LOC_Os07g31130.1	1.53846	0.0004							Contig9371_at	LOC_Os03g53610.1	-1.3758	0.0104
					OsAffx.16332.1.S1_x_at	LOC_Os07g19000.1	1.61577	0.0004							Contig13524_at	LOC_Os07g04180.1	-1.4953	0.0105
					Os.40003.1.S1_at	LOC_Os07g02920.1	1.26151	0.0004							Contig6411_at	LOC_Os03g14170.1	-1.4216	0.0105
					Os.20352.1.S1_at	LOC_Os06g40080.1	1.88537	0.0004							Contig16344_at	LOC_Os02g58030.1	-1.4864	0.0105
					Os.9486.1.S1_at	LOC_Os06g28124.1	1.11782	0.0004							Contig13875_at	LOC_Os09g23740.1	-1.4355	0.0107
					Os.17050.1.A1_at	LOC_Os06g04970.1	1.54631	0.0004							Contig8894_at	LOC_Os09g27060.1	-1.4346	0.0108
					Os.56959.1.S1_at	LOC_Os04g47140.1	1.50128	0.0004							Contig1353_s_at	LOC_Os03g46100.1	-1.4577	0.0108
					Os.5271.1.S1_at	LOC_Os04g10530.1	1.86951	0.0004							Contig3667_s_at	LOC_Os01g59660.1	-1.4081	0.0108
					Os.14750.1.S1_at	LOC_Os03g63074.1	1.37099	0.0004							Contig13074_at	LOC_Os10g33900.1	-1.4694	0.0111
					Os.53613.1.S1_at	LOC_Os03g55840.1	1.48566	0.0004							Contig2747_at	LOC_Os01g67054.1	-1.405	0.0111
					Os.12528.1.S1_x_at	LOC_Os03g31750.1	1.51676	0.0004							Contig6774_at	LOC_Os02g31290.1	-1.4493	0.0112
					OsAffx.25245.1.S1_at	LOC_Os03g27110.1	1.49566	0.0004							Contig18665_at	LOC_Os08g39310.1	-1.4416	0.0116
					Os.11313.1.S1_at	LOC_Os03g18850.1	1.50557	0.0004							Contig6460_at	LOC_Os01g61720.1	-1.237	0.0116
					Os.8165.1.S1_at	LOC_Os02g51710.1	1.19546	0.0004							Contig11241_at	LOC_Os04g33740.1	-1.0968	0.012
					Os.53419.1.S1_at	LOC_Os02g43840.1	1.57431	0.0004							Contig3713_s_at	LOC_Os07g42960.1	-1.1823	0.0121
					Os.16914.1.S2_at	LOC_Os02g27400.1	1.55207	0.0004							Contig4545_s_at	LOC_Os05g38040.2	-1.3126	0.0123
					OsAffx.2584.1.S1_at	LOC_Os02g12290.1	1.79083	0.0004							Contig10691_at	LOC_Os10g42710.1	-1.4888	0.0125
					Os.27124.1.S1_at	LOC_Os02g10290.1	1.50921	0.0004							Contig11704_at	LOC_Os05g36190.1	-1.4275	0.0125
					Os.5025.1.S1_at	LOC_Os02g09630.1	1.45582	0.0004							Contig6734_at	LOC_Os04g41810.1	-1.4281	0.0126
					OsAffx.23978.1.S1_at	LOC_Os01g68960.1	1.88253	0.0004							Contig17991_at	LOC_Os08g01140.1	-1.3113	0.0127
					Os.13102.1.S1_at	LOC_Os01g55650.1	1.63345	0.0004							Contig6547_at	LOC_Os11g11890.1	-1.4263	0.0128
					OsAffx.2315.1.S1_at	LOC_Os01g52540.1	1.5083	0.0004							Contig13922_at	LOC_Os02g43870.1	-1.4176	0.0128
					OsAffx.11534.1.S1_x_at	LOC_Os01g49614.1	1.38198	0.0004							Contig1528_s_at	LOC_Os08g13440.2	-1.6673	0.0129
					OsAffx.23706.1.S1_at	LOC_Os01g48120.1	1.51653	0.0004							Contig11146_at	LOC_Os06g44180.1	-1.2114	0.0129
					Os.53710.1.S1_at	LOC_Os01g25500.1	1.53681	0.0004							Contig5827_at	LOC_Os03g57460.1	-1.4118	0.0129
					Os.1723.1.S1_at	LOC_Os01g18220.1	1.61812	0.0004							Contig2877_at	LOC_Os10g40720.1	-1.3631	0.0132
					Os.15521.1.A1_at	LOC_Os12g28250.1	1.58178	0.0005							Contig2916_at	LOC_Os07g47700.1	-1.3934	0.0132
					Os.23454.1.A1_at	LOC_Os12g07810.1	1.97707	0.0005							Contig15100_at	LOC_Os12g07150.1	-1.2107	0.0133
					Os.52549.1.S1_s_at	LOC_Os11g10240.1	1.40647	0.0005							Contig19225_at	LOC_Os09g28880.1	-1.531	0.0133
					Os.9679.1.S1_at	LOC_Os11g07830.1	1.50784	0.0005							Contig5830_at	LOC_Os07g12730.1	-1.3881	0.0133
					Os.46468.1.S1_at	LOC_Os10g05530.1	1.6176	0.0005							Contig10408_at	LOC_Os05g34150.1	-1.4867	0.0133
					OsAffx.30160.1.S1_at	LOC_Os09g36790.1	1.25047	0.0005							Contig17301_at	LOC_Os01g54400.1	-1.4088	0.0133
					OsAffx.30014.1.S1_at	LOC_Os09g25380.1	1.71939	0.0005							Contig20832_at	LOC_Os01g44960.1	-1.2787	0.0133
					Os.52593.1.S1_s_at	LOC_Os09g21230.2	2.05677	0.0005							Contig6353_at	LOC_Os01g13690.2	-1.4551	0.0133
					Os.51740.1.S1_at	LOC_Os09g07480.1	1.66834	0.0005							Contig9141_at	LOC_Os03g40670.1	-1.2953	0.0136
					Os.24332.1.A1_at	LOC_Os08g24930.1	1.42633	0.0005							Contig5251_at	LOC_Os06g22870.1	-1.4717	0.0137
					Os.27806.1.S1_at	LOC_Os07g12780.1	1.46049	0.0005							Contig10851_at	LOC_Os02g55870.1	-1.4528	0.0137
					Os.51521.1.S1_at	LOC_Os06g43980.1	1.29282	0.0005							Contig4844_s_at	LOC_Os03g10110.1	-1.4582	0.0142
					Os.5614.1.S1_at	LOC_Os06g42030.1	1.14916	0.0005							Contig24660_at	LOC_Os02g13650.1	-1.4408	0.0142
					Os.4367.1.S1_at	LOC_Os06g06750.1	1.52718	0.0005							Contig4948_s_at	LOC_Os01g43180.1	-1.2597	0.0142
					Os.13026.1.S1_at	LOC_Os06g06320.1	1.26711	0.0005							Contig25238_at	LOC_Os03g03164.3	-1.4393	0.0143
					OsAffx.15239.1.S1_at	LOC_Os06g02930.1	1.81884	0.0005							Contig4209_at	LOC_Os11g10990.1	-1.4627	0.0146
					Os.49242.1.S1_at	LOC_Os05g46220.1	1.43823	0.0005							Contig7598_at	LOC_Os04g36058.1	-1.3514	0.0147
					Os.51973.1.S1_at	LOC_Os05g42270.1	1.55642	0.0005							Contig10247_at	LOC_Os02g52230.1	-1.4377	0.0147
					OsAffx.15035.1.S1_at	LOC_Os05g40070.1	1.32503	0.0005							Contig10249_at	LOC_Os05g34270.1	-1.4142	0.0152
					Os.23801.1.A1_at	LOC_Os04g51030.1	1.40095	0.0005							Contig5427_at	LOC_Os04g54200.1	-1.2872	0.0157
					Os.15076.1.S1_at	LOC_Os04g02900.1	1.37268	0.0005							Contig1402_at	LOC_Os07g39740.1	-1.1653	0.0158
					Os.10572.1.S1_at	LOC_Os03g59360.1	1.55063	0.0005							Contig3023_s_at	LOC_Os06g06290.1	-1.3921	0.0159
					Os.22656.1.A1_at	LOC_Os03g48050.1	1.40174	0.0005							Contig25476_at	LOC_Os03g07200.1	-1.0611	0.0159
					Os.55389.1.S1_at	LOC_Os03g26930.1	1.42066	0.0005							Contig16082_at	LOC_Os09g30150.1	-1.4334	0.016
					Os.15696.1.S1_a_at	LOC_Os02g43010.1	1.6197	0.0005							Contig8345_at	LOC_Os04g58720.1	-1.4608	0.0162
					Os.15757.1.S1_at	LOC_Os02g39710.1	1.58203	0.0005							HO09D01S_at	LOC_Os04g41030.1	-1.416	0.0165
					Os.35216.1.S1_at	LOC_Os02g34760.1	1.33209	0.0005							Contig14836_at	LOC_Os06g13600.1	-1.476	0.0167
					Os.4022.1.S1_at	LOC_Os02g20850.1	1.47341	0.0005							Contig8226_at	LOC_Os03g10030.1	-1.4166	0.0167
					Os.33222.1.S1_at	LOC_Os01g74600.1	1.3421	0.0005							Contig9086_at	LOC_Os01g70380.1	-1.4225	0.0167
					Os.24890.1.S1_at	LOC_Os01g72120.1	1.68011	0.0005							Contig14651_at	LOC_Os09g20090.1	-1.4793	0.0169
					Os.8109.1.S1_a_at	LOC_Os01g64870.1	2.13402	0.0005							Contig22016_at	LOC_Os07g35690.1	-1.4196	0.0169
					Os.55339.1.S1_at	LOC_Os01g57004.1	1.33976	0.0005							Contig1315_s_at	LOC_Os06g22960.1	-1.3679	0.017
					Os.28489.1.S1_at	LOC_Os01g52030.1	1.64447	0.0005							Contig10563_at	LOC_Os06g06780.1	-1.2661	0.0171
					Os.54306.1.S1_at	LOC_Os01g31570.1	1.31614	0.0005							Contig19653_at	LOC_Os03g51380.1	-1.3489	0.0171
					Os.12865.1.S1_at	LOC_Os12g36400.1	1.72682	0.0006							Contig5446_s_at	LOC_Os03g31510.1	-1.4627	0.0171
					Os.52356.1.S1_at	LOC_Os11g30790.1	1.75809	0.0006							Contig9659_at	LOC_Os03g22800.1	-1.468	0.0171
					OsAffx.7059.1.S1_at	LOC_Os11g10230.1	1.56055	0.0006							Contig17412_at	LOC_Os01g10210.1	-1.2822	0.0176
					Os.49909.1.S1_at	LOC_Os11g10180.1	1.53563	0.0006							Contig13143_at	LOC_Os02g04250.1	-1.4467	0.018
					OsAffx.12171.1.S1_at	LOC_Os10g03400.2	1.7059	0.0006							Contig5665_at	LOC_Os03g25490.1	-1.2766	0.0183
					Os.46869.1.A1_at	LOC_Os10g01110.1	1.63559	0.0006							Contig1805_s_at	LOC_Os02g41680.1	-1.3109	0.0183
					Os.9673.1.S1_at	LOC_Os08g40420.1	1.46156	0.0006							Contig12753_at	LOC_Os01g24010.1	-1.4776	0.0183
					Os.51485.1.S1_at	LOC_Os08g25799.1	1.51676	0.0006							Contig2669_at	LOC_Os06g48200.1	-1.446	0.0184
					Os.52623.1.S1_at	LOC_Os08g23470.1	1.71409	0.0006							Contig12959_at	LOC_Os02g47420.1	-1.4088	0.0185
					Os.47763.1.A1_at	LOC_Os08g18000.1	1.69176	0.0006							Contig9662_at	LOC_Os03g11900.1	-1.45	0.0187
					OsAffx.16903.1.S1_at	LOC_Os08g08880.1	1.41643	0.0006							Contig721_at	LOC_Os04g21320.1	-1.2526	0.019
					Os.53368.1.S1_at	LOC_Os07g49470.1	1.62813	0.0006							Contig6380_at	LOC_Os11g08100.1	-1.3679	0.0191
					OsAffx.27509.1.S2_s_at	LOC_Os06g08380.1	1.27796	0.0006							Contig5754_at	LOC_Os07g27810.1	-1.4189	0.0193
					Os.24682.1.A1_at	LOC_Os05g51800.1	1.76087	0.0006							Contig14798_at	LOC_Os12g05600.1	-1.4516	0.0199
					OsAffx.15154.1.S1_at	LOC_Os05g48650.1	1.57109	0.0006							Contig7768_at	LOC_Os01g72800.1	-1.3484	0.0199
					Os.56528.1.S1_at	LOC_Os05g42210.1	1.0609	0.0006							Contig6574_at	LOC_Os01g04950.1	-1.3089	0.0201
					Os.5469.1.S1_at	LOC_Os05g38264.1	1.45159	0.0006							HV09K22u_s_at	LOC_Os04g29550.1	-1.0136	0.0202
					Os.12823.1.S1_at	LOC_Os04g16450.1	1.37476	0.0006							Contig14819_at	LOC_Os12g37400.1	-1.4022	0.0203
					Os.4987.1.S1_at	LOC_Os04g14680.1	1.46156	0.0006							Contig9521_at	LOC_Os01g50840.1	-1.3597	0.0203
					Os.17294.1.S1_a_at	LOC_Os03g29540.1	1.2721	0.0006							Contig5703_at	LOC_Os02g51620.1	-1.2876	0.0204
					Os.21776.1.S1_at	LOC_Os02g36140.2	1.6592	0.0006							Contig10276_at	LOC_Os04g52730.1	-1.3659	0.0205
					Os.8606.1.S1_at	LOC_Os02g30974.1	1.3598	0.0006							Contig10577_at	LOC_Os05g33000.1	-1.4295	0.0209
					Os.4769.1.S1_at	LOC_Os02g08230.1	1.36073	0.0006							Contig1508_s_at	LOC_Os05g34170.2	-1.0508	0.021
					Os.470.1.S1_s_at	LOC_Os01g42410.1	1.48236	0.0006							Contig6354_s_at	LOC_Os11g33120.1	-1.3047	0.0213
					Os.48026.1.A1_at	LOC_Os01g01290.1	1.80505	0.0006							Contig5465_at	LOC_Os11g01300.1	-1.3755	0.0218
					Os.27187.1.S1_at	LOC_Os11g48060.1	1.37438	0.0007							Contig14052_at	LOC_Os06g33570.1	-1.4262	0.0218
					OsAffx.7325.1.S1_at	LOC_Os11g37330.1	1.32205	0.0007							Contig18913_at	LOC_Os09g27450.1	-1.3398	0.0219
					OsAffx.31869.4.S1_at	LOC_Os10g22620.1	1.61394	0.0007							Contig6230_at	LOC_Os01g63690.1	-1.4745	0.022
					OsAffx.6701.1.S1_at	LOC_Os10g19190.1	1.83486	0.0007							HVSMEl0003G02r2_at	LOC_Os01g11940.1	-1.4406	0.0221
					Os.18717.2.S1_at	LOC_Os09g28180.1	1.45222	0.0007							Contig13582_at	LOC_Os10g30080.1	-1.3829	0.0222
					Os.27228.2.S1_at	LOC_Os09g09520.1	1.40647	0.0007							rbags15c07_at	LOC_Os04g42840.1	-1.4296	0.0222
					OsAffx.29710.1.S1_x_at	LOC_Os09g03939.1	1.44383	0.0007							Contig4593_at	LOC_Os05g50810.1	-1.3481	0.0227
					Os.49213.1.S1_at	LOC_Os08g42960.1	1.45285	0.0007							Contig12291_at	LOC_Os10g36060.1	-1.3722	0.0233
					Os.18042.1.S1_at	LOC_Os08g40100.1	1.5425	0.0007							Contig9863_at	LOC_Os05g37660.1	-1.1463	0.0233
					Os.25180.1.S1_at	LOC_Os08g27050.1	1.52068	0.0007							Contig6593_s_at	LOC_Os02g55410.1	-1.393	0.0233
					OsAffx.5923.1.S1_at	LOC_Os08g25380.1	1.70853	0.0007							Contig11740_at	LOC_Os07g40940.1	-1.4135	0.0234
					OsAffx.5702.1.S1_s_at	LOC_Os08g04560.1	1.56006	0.0007							Contig24426_at	LOC_Os05g07730.1	-1.4175	0.0237
					Os.25130.1.S1_at	LOC_Os08g02460.1	1.71674	0.0007							Contig12188_s_at	LOC_Os03g62500.1	-1.2938	0.0237
					Os.8622.1.S1_at	LOC_Os07g08460.1	1.51976	0.0007							Contig6884_at	LOC_Os06g43210.1	-1.2215	0.0239
					Os.27468.1.S1_at	LOC_Os06g43940.1	1.94628	0.0007							Contig6569_at	LOC_Os02g32490.1	-1.3857	0.024
					Os.51337.1.S1_at	LOC_Os06g39330.1	1.75593	0.0007							Contig22572_at	LOC_Os06g41710.1	-1.4136	0.0242
					Os.49703.1.S1_at	LOC_Os06g20879.1	1.71585	0.0007							Contig8740_at	LOC_Os04g55710.1	-1.1419	0.0242
					Os.17915.1.S1_at	LOC_Os06g17290.1	1.5456	0.0007							Contig7481_at	LOC_Os01g49830.1	-1.3066	0.0243
					Os.4079.1.S1_a_at	LOC_Os06g12790.1	1.30463	0.0007							Contig6269_at	LOC_Os06g43190.1	-1.3413	0.0244
					Os.37925.1.S1_a_at	LOC_Os05g36160.2	1.43021	0.0007							Contig4575_s_at	LOC_Os04g01300.1	-1.4176	0.0244
					Os.4892.1.S1_at	LOC_Os05g15530.1	1.53421	0.0007							Contig11716_at	LOC_Os02g10690.1	-1.3768	0.0246
					Os.9285.1.S1_s_at	LOC_Os05g02510.1	1.64501	0.0007							Contig11361_at	LOC_Os03g55410.1	-1.4611	0.0247
					Os.8833.1.S1_at	LOC_Os04g48070.1	1.85014	0.0007							Contig5024_at	LOC_Os10g28120.1	-1.0234	0.0248
					Os.17653.1.S1_at	LOC_Os03g55870.1	1.66917	0.0007							Contig15532_at	LOC_Os11g37900.1	-1.3662	0.025
					OsAffx.25606.1.S1_at	LOC_Os03g47470.1	1.638	0.0007							Contig11989_at	LOC_Os08g35710.1	-1.4693	0.0251
					OsAffx.25288.1.S1_s_at	LOC_Os03g29864.1	1.89	0.0007							Contig15186_at	LOC_Os08g14310.1	-1.2539	0.0254
					Os.16245.1.S1_at	LOC_Os03g18200.1	1.42837	0.0007							Contig13546_at	LOC_Os12g32940.1	-1.4132	0.0259
					Os.53795.1.S1_at	LOC_Os03g08840.1	1.31113	0.0007							Contig6732_at	LOC_Os04g33390.1	-1.4121	0.0259
					OsAffx.31174.3.S1_x_at	LOC_Os03g08400.1	1.3552	0.0007							Contig1506_s_at	LOC_Os03g56810.1	-1.3324	0.0262
					Os.9506.2.S1_at	LOC_Os02g38029.1	1.45773	0.0007							Contig1736_at	LOC_Os03g49350.1	-1.179	0.0263
					Os.47485.1.S1_at	LOC_Os02g07870.1	1.28684	0.0007							Contig7064_s_at	LOC_Os02g54254.1	-1.0217	0.0267
					OsAffx.24115.1.S1_at	LOC_Os02g05730.1	1.62787	0.0007							Contig19601_at	LOC_Os10g27330.1	-1.0718	0.0269
					Os.49684.1.S1_at	LOC_Os01g71990.1	1.13701	0.0007							Contig2952_at	LOC_Os08g13920.1	-1.4388	0.0269
					Os.22710.1.S1_a_at	LOC_Os01g48910.1	1.87547	0.0007							Contig16437_at	LOC_Os04g48490.1	-1.4174	0.0277
					OsAffx.23673.1.S1_at	LOC_Os01g45670.1	1.321	0.0007							Contig2471_at	LOC_Os08g36920.1	-1.4392	0.028
					Os.32272.1.S1_s_at	LOC_Os01g28690.1	1.45879	0.0007							Contig5953_at	LOC_Os11g04720.2	-1.2125	0.0283
					Os.18077.1.S1_at	LOC_Os01g09300.1	1.70882	0.0007							Contig7785_at	LOC_Os06g44310.1	-1.4138	0.0288
					Os.7279.2.S1_at	LOC_Os12g22810.2	1.36444	0.0008							Contig12807_at	LOC_Os01g70790.1	-1.3573	0.0288
					Os.47937.2.S1_x_at	LOC_Os12g17160.1	1.38179	0.0008							Contig3081_at	LOC_Os04g35570.1	-1.432	0.0295
					Os.13715.2.S1_x_at	LOC_Os12g17010.1	1.61891	0.0008							Contig13772_at	LOC_Os06g37080.1	-1.3842	0.0298
					OsAffx.31410.1.S1_at	LOC_Os11g40770.1	1.32784	0.0008							Contig7798_at	LOC_Os04g51560.1	-1.3817	0.0298
					OsAffx.30983.1.S1_at	LOC_Os11g14980.1	1.64123	0.0008							Contig3212_s_at	LOC_Os09g20284.1	-1.0127	0.0299
					Os.19070.1.S1_at	LOC_Os11g09020.1	1.31113	0.0008							Contig8715_at	LOC_Os07g42660.1	-1.294	0.0301
					Os.3048.2.S1_x_at	LOC_Os10g40600.1	1.04581	0.0008							Contig15957_at	LOC_Os05g25770.1	-1.4143	0.0301
					Os.28124.1.S1_at	LOC_Os10g28080.1	1.72741	0.0008							Contig5941_at	LOC_Os01g04330.1	-1.3619	0.0301
					Os.46689.1.S1_at	LOC_Os10g25210.1	1.51768	0.0008							Contig4493_s_at	LOC_Os07g02900.1	-1.3097	0.0303
					Os.6247.1.S1_at	LOC_Os09g36350.1	1.60823	0.0008							Contig1219_s_at	LOC_Os02g57720.1	-1.3493	0.0303
					Os.9411.1.S1_at	LOC_Os09g32968.1	1.36893	0.0008							Contig4676_at	LOC_Os02g08100.1	-1.312	0.0303
					Os.12364.1.S1_at	LOC_Os09g28600.1	1.3914	0.0008							Contig17654_at	LOC_Os06g47310.1	-1.3873	0.0304
					Os.7838.1.S1_at	LOC_Os09g20930.1	2.02963	0.0008							Contig7525_at	LOC_Os03g50030.1	-1.4193	0.0305
					Os.9173.1.S1_at	LOC_Os08g41100.1	1.23548	0.0008							Contig10775_at	LOC_Os01g67480.1	-1.3838	0.0308
					Os.4379.1.S1_at	LOC_Os08g36790.1	1.51012	0.0008							Contig14508_s_at	LOC_Os01g73300.1	-1.3957	0.031
					Os.51858.1.S1_at	LOC_Os08g36010.1	1.36874	0.0008							rbaal26g22_at	LOC_Os01g07130.1	-1.1127	0.031
					Os.52672.1.S1_at	LOC_Os08g16130.1	1.33976	0.0008							Contig12245_at	LOC_Os11g12340.1	-1.3622	0.0311
					Os.55363.1.S1_at	LOC_Os07g40250.1	1.43451	0.0008							Contig7686_at	LOC_Os03g37010.1	-1.3098	0.0312
					Os.33087.1.S1_at	LOC_Os07g35060.1	1.43699	0.0008							Contig12794_at	LOC_Os07g39680.1	-1.3142	0.0315
					Os.23405.1.S1_at	LOC_Os07g14150.1	1.59464	0.0008							Contig8292_at	LOC_Os05g45930.1	-1.4437	0.0315
					Os.7242.1.S1_at	LOC_Os07g07930.1	1.79791	0.0008							Contig2617_at	LOC_Os03g18454.1	-1.3895	0.0316
					Os.11840.1.S1_at	LOC_Os06g40120.1	1.30344	0.0008							Contig18293_at	LOC_Os03g03150.1	-1.3859	0.0316
					Os.53987.1.S1_at	LOC_Os06g08110.1	1.48038	0.0008							Contig2855_at	LOC_Os02g44870.1	-1.3564	0.0316
					Os.22907.1.S1_at	LOC_Os05g50190.1	1.44718	0.0008							Contig11115_at	LOC_Os10g33960.1	-1.3303	0.0318
					Os.17889.1.S1_at	LOC_Os05g46340.1	1.34048	0.0008							Contig11583_at	LOC_Os06g37560.1	-1.4229	0.0318
					Os.10713.1.S1_at	LOC_Os05g05330.1	1.90694	0.0008							Contig8282_at	LOC_Os05g35460.1	-1.308	0.0319
					OsAffx.13048.1.S1_at	LOC_Os03g26220.1	1.5949	0.0008							Contig5180_at	LOC_Os11g29380.1	-1.3717	0.032
					Os.56117.1.S1_at	LOC_Os02g54920.1	1.36724	0.0008							Contig23678_at	LOC_Os05g07210.1	-1.3523	0.032
					Os.51012.1.S1_at	LOC_Os02g37856.1	1.48677	0.0008							Contig22343_at	LOC_Os04g42310.1	-1.3367	0.0322
					OsAffx.24518.2.S1_x_at	LOC_Os02g30960.1	1.84196	0.0008							Contig8214_at	LOC_Os12g01380.1	-1.414	0.0326
					Os.42688.1.S1_x_at	LOC_Os01g65460.1	1.40095	0.0008							Contig8468_at	LOC_Os01g38980.1	-1.2956	0.0327
					Os.23671.1.S1_at	LOC_Os01g54810.1	1.4243	0.0008							Contig14649_s_at	LOC_Os02g49770.1	-1.3754	0.0329
					Os.41638.1.S1_at	LOC_Os01g50060.1	1.73974	0.0008							HVSMEn0019K13r2_at	LOC_Os10g05730.1	-1.3805	0.033
					Os.36960.1.S1_at	LOC_Os01g49230.1	1.65481	0.0008							HVSMEb0020I08f_at	LOC_Os08g01490.1	-1.2669	0.0331
					Os.23971.1.S1_a_at	LOC_Os01g14050.1	1.42633	0.0008							HG01J06u_at	LOC_Os01g04570.1	-1.2756	0.0331
					Os.980.1.S1_a_at	LOC_Os01g08420.1	1.92976	0.0008							Contig11806_at	LOC_Os04g41540.1	-1.1755	0.0332
					Os.4788.1.S1_at	LOC_Os12g05370.1	1.22354	0.0009							Contig7535_at	LOC_Os02g02600.1	-1.3582	0.0332
					Os.50588.1.S1_at	LOC_Os11g34370.1	1.52277	0.0009							Contig7036_at	LOC_Os07g02200.1	-1.1967	0.0333
					Os.31379.1.S1_s_at	LOC_Os10g41560.1	1.80963	0.0009							Contig3007_at	LOC_Os06g07969.1	-1.3522	0.0335
					Os.38110.1.S1_at	LOC_Os10g37660.1	1.4997	0.0009							Contig16998_at	LOC_Os03g57450.1	-1.3522	0.0337
					Os.27516.1.A1_at	LOC_Os09g24320.1	1.72473	0.0009							Contig2853_at	LOC_Os07g44430.1	-1.3507	0.0343
					Os.53227.1.S1_at	LOC_Os09g15790.1	1.61447	0.0009							Contig9757_at	LOC_Os04g38720.1	-1.389	0.0343
					Os.6650.1.S1_at	LOC_Os08g40580.1	1.21788	0.0009							Contig11836_at	LOC_Os11g07440.1	-1.3819	0.0346
					OsAffx.17086.1.S1_at	LOC_Os08g20410.1	1.74642	0.0009							Contig8891_at	LOC_Os03g06510.1	-1.3703	0.0348
					Os.53297.1.S1_at	LOC_Os08g01514.1	1.50557	0.0009							Contig20099_at	LOC_Os09g20880.1	-1.4212	0.0353
					Os.14275.1.S1_at	LOC_Os07g37680.1	1.46585	0.0009							Contig21143_at	LOC_Os02g50840.1	-1.3767	0.0353
					OsAffx.5553.1.S1_at	LOC_Os07g36870.1	1.67336	0.0009							Contig5023_at	LOC_Os10g28080.1	-1.2642	0.0358
					Os.27756.1.S1_at	LOC_Os06g49640.1	1.58806	0.0009							AJ400138_at	LOC_Os05g33130.1	-1.3484	0.0362
					Os.44735.1.S1_at	LOC_Os06g07760.1	1.65317	0.0009							Contig5508_at	LOC_Os03g10620.1	-1.2139	0.0369
					Os.6318.1.S1_at	LOC_Os05g45020.1	1.24162	0.0009							Contig6555_s_at	LOC_Os06g11610.1	-1.3676	0.037
					Os.17765.1.A1_at	LOC_Os05g37160.1	1.3795	0.0009							Contig10112_at	LOC_Os03g08960.1	-1.3414	0.037
					Os.53558.1.S1_at	LOC_Os05g25860.1	1.52929	0.0009							Contig17801_at	LOC_Os04g08450.2	-1.3841	0.0372
					Os.51733.1.S1_x_at	LOC_Os05g16640.1	1.6442	0.0009							Contig9144_at	LOC_Os02g37830.1	-1.3055	0.0372
					Os.5649.1.S1_at	LOC_Os05g08480.1	1.734	0.0009							Contig22370_at	LOC_Os03g57310.1	-1.3425	0.0373
					Os.7901.1.S1_at	LOC_Os04g58850.1	1.58755	0.0009							bah24p14_at	LOC_Os02g52210.2	-1.2738	0.0376
					Os.10635.1.S1_s_at	LOC_Os04g51880.1	1.43205	0.0009							Contig590_at	LOC_Os10g34920.1	-1.3529	0.0379
					Os.17195.1.A1_at	LOC_Os04g43390.1	1.55376	0.0009							Contig8122_at	LOC_Os01g42410.1	-1.2775	0.038
					Os.53852.1.S1_at	LOC_Os04g13210.1	1.60256	0.0009							Contig3097_at	LOC_Os03g12500.1	-1.3719	0.0382
					Os.54917.1.S1_at	LOC_Os03g62550.1	1.84877	0.0009							Contig9211_at	LOC_Os01g71010.1	-1.2883	0.0382
					Os.10845.1.S1_s_at	LOC_Os03g60370.1	1.6818	0.0009							Contig7199_at	LOC_Os01g66330.1	-1.4534	0.0382
					Os.25159.1.S1_at	LOC_Os03g50430.1	1.16782	0.0009							Contig12673_at	LOC_Os07g08070.1	-1.3854	0.0384
					Os.53976.1.S1_at	LOC_Os03g48320.1	1.52114	0.0009							Contig4619_at	LOC_Os10g42900.1	-1.3989	0.0386
					Os.45018.1.S1_x_at	LOC_Os03g25500.1	2.13129	0.0009							HVSMEi0011H23r2_at	LOC_Os01g04880.1	-1.3921	0.0392
					Os.24159.1.S1_at	LOC_Os03g19980.1	1.46413	0.0009							Contig24832_at	LOC_Os01g07730.1	-1.1202	0.0396
					Os.53278.1.S1_at	LOC_Os03g18880.1	1.19503	0.0009							Contig7310_s_at	LOC_Os10g36780.1	-1.3311	0.0412
					Os.4764.1.S1_at	LOC_Os03g08360.1	1.207	0.0009							Contig1136_at	LOC_Os05g49860.1	-1.3409	0.0414
					Os.54386.1.S1_at	LOC_Os03g07970.1	1.49858	0.0009							Contig26204_at	LOC_Os04g52210.1	-1.2049	0.0414
					Os.52180.1.S1_at	LOC_Os03g04030.1	1.56838	0.0009							Contig13522_at	LOC_Os04g35080.1	-1.3972	0.0414
					Os.7813.1.S1_at	LOC_Os03g01140.1	1.29988	0.0009							Contig8829_at	LOC_Os05g31620.1	-1.1201	0.0417
					Os.18397.1.S1_at	LOC_Os02g46640.1	1.50943	0.0009							Contig8752_at	LOC_Os07g40000.1	-1.324	0.0418
					Os.52931.1.S1_at	LOC_Os02g38040.1	1.42755	0.0009							Contig5813_at	LOC_Os05g28630.1	-1.3713	0.0418
					Os.52830.1.S1_at	LOC_Os02g34430.1	1.42755	0.0009							Contig16001_at	LOC_Os02g54890.1	-1.3293	0.0418
					OsAffx.11964.1.S1_at	LOC_Os02g09840.1	2.10571	0.0009							Contig25812_at	LOC_Os06g51170.1	-1.3451	0.0422
					Os.17856.1.S1_a_at	LOC_Os01g52250.1	1.72503	0.0009							Contig7484_at	LOC_Os02g38440.1	-1.2015	0.0422
					Os.6367.1.S1_a_at	LOC_Os01g48060.1	1.55207	0.0009							Contig6240_at	LOC_Os08g37800.1	-1.4225	0.0425
					Os.19161.1.S1_at	LOC_Os01g47350.1	1.34066	0.0009							Contig19569_at	LOC_Os01g62010.1	-1.4055	0.0425
					OsAffx.11499.1.S1_at	LOC_Os01g47190.1	1.49858	0.0009							Contig13833_at	LOC_Os03g58940.1	-1.2875	0.043
					Os.31088.1.S1_at	LOC_Os01g27140.1	1.34372	0.0009							Contig10193_at	LOC_Os01g62430.3	-1.3016	0.0444
					Os.7126.1.S1_at	LOC_Os01g18050.1	1.19517	0.0009							Contig11343_at	LOC_Os11g32650.1	-1.0179	0.0446
					Os.23033.1.S1_s_at	LOC_Os01g09020.1	1.38735	0.0009							Contig19861_at	LOC_Os03g52680.1	-1.2516	0.0446
					Os.10197.1.S1_at	LOC_Os11g24060.1	1.3914	0.001							Contig4678_at	LOC_Os04g40150.1	-1.2969	0.0448
					Os.46513.1.S1_at	LOC_Os10g34580.1	1.46135	0.001							Contig5922_at	LOC_Os10g31950.1	-1.3118	0.0449
					Os.11341.1.S1_a_at	LOC_Os10g01134.1	1.72951	0.001							Contig18435_at	LOC_Os02g39560.1	-1.321	0.045
					Os.3122.1.S1_at	LOC_Os09g12660.1	1.31182	0.001							Contig4632_s_at	LOC_Os01g71080.1	-1.284	0.045
					Os.48412.1.A1_at	LOC_Os08g38890.1	1.37005	0.001							Contig6931_at	LOC_Os06g05550.1	-1.2709	0.0458
					Os.47452.1.A1_at	LOC_Os08g27240.1	1.40193	0.001							Contig26252_at	LOC_Os04g52310.1	-1.1086	0.0463
					Os.7533.1.S1_at	LOC_Os07g45074.1	1.53257	0.001							Contig12690_at	LOC_Os08g16580.1	-1.3562	0.0465
					Os.53916.1.S1_at	LOC_Os07g44700.1	1.41323	0.001							Contig6636_at	LOC_Os05g41780.1	-1.3587	0.0472
					Os.6293.1.S1_at	LOC_Os06g44640.1	1.48434	0.001							Contig4335_at	LOC_Os11g07670.1	-1.3734	0.0476
					OsAffx.15508.1.S1_at	LOC_Os06g19980.1	1.82882	0.001							Contig3108_at	LOC_Os03g05520.1	-1.3705	0.0476
					Os.56273.1.S1_at	LOC_Os06g12150.1	1.60359	0.001							Contig4290_at	LOC_Os05g41480.1	-1.364	0.0479
					Os.51690.1.S1_at	LOC_Os05g49470.1	1.30719	0.001							Contig11572_at	LOC_Os10g40640.1	-1.3162	0.0483
					Os.11846.1.S1_at	LOC_Os05g34980.1	1.63532	0.001							Contig10066_at	LOC_Os09g15420.1	-1.303	0.0483
					Os.52239.1.S1_at	LOC_Os05g18294.5	1.14929	0.001							Contig12420_at	LOC_Os05g45210.1	-1.1633	0.0483
					Os.52691.1.S1_at	LOC_Os04g39430.1	1.52161	0.001							Contig11708_at	LOC_Os02g47470.1	-1.3677	0.0483
					Os.26731.1.S1_at	LOC_Os04g34976.1	1.32328	0.001							Contig17682_at	LOC_Os02g35000.1	-1.3732	0.0483
					Os.7612.1.S1_at	LOC_Os03g60840.1	1.02807	0.001							Contig4859_at	LOC_Os02g21280.1	-1.2369	0.0483
					Os.51152.1.S1_at	LOC_Os03g18680.1	1.66003	0.001							Contig4075_at	LOC_Os01g09320.1	-1.2747	0.0483
					Os.7252.1.S1_at	LOC_Os03g18190.1	1.33458	0.001							Contig11541_at	LOC_Os06g21140.1	-1.341	0.0485
					Os.10937.1.S1_at	LOC_Os03g09250.1	2.0982	0.001							Contig5942_at	LOC_Os04g44870.1	-1.2754	0.0485
					Os.2347.1.S1_a_at	LOC_Os02g53690.1	1.40252	0.001							Contig5335_at	LOC_Os01g61120.1	-1.4068	0.0485
					Os.57197.1.S1_at	LOC_Os02g22820.1	1.35722	0.001							HO13D02S_at	LOC_Os01g01180.1	-1.252	0.0485
					Os.54882.1.S1_at	LOC_Os02g06070.1	1.43021	0.001							Contig1671_s_at	LOC_Os06g04250.1	-1.347	0.0489
					Os.26443.1.S1_at	LOC_Os01g73040.1	1.55207	0.001							Contig2993_at	LOC_Os10g37180.1	-1.0479	0.0494
					Os.48006.1.S1_at	LOC_Os01g71270.1	2.19539	0.001							Contig23996_at	LOC_Os08g37940.1	-1.1248	0.0497
					Os.8353.1.S1_at	LOC_Os01g68770.1	1.34517	0.001							Contig13376_at	LOC_Os03g09220.1	-1.346	0.0497
					OsAffx.23091.2.S1_x_at	LOC_Os01g02730.1	1.59337	0.001
					Os.51731.1.S1_at	LOC_Os12g40780.1	1.61996	0.0011
					Os.10615.1.S1_s_at	LOC_Os12g02310.1	1.45328	0.0011
					OsAffx.26812.3.S1_at	LOC_Os11g40110.1	1.5647	0.0011
					Os.7513.1.S1_at	LOC_Os11g39220.1	1.28816	0.0011
					OsAffx.7344.1.S1_at	LOC_Os11g38640.1	1.61603	0.0011
					Os.49552.1.S1_at	LOC_Os09g36900.1	1.39082	0.0011
					OsAffx.6449.1.S1_at	LOC_Os09g30170.1	2.01572	0.0011
					Os.32488.1.S1_at	LOC_Os07g23120.1	1.07956	0.0011
					Os.4421.1.S1_at	LOC_Os06g01490.1	1.41784	0.0011
					Os.20644.1.S1_at	LOC_Os05g47670.1	1.41563	0.0011
					OsAffx.26251.1.S1_at	LOC_Os04g30320.1	1.39938	0.0011
					Os.51730.1.A1_s_at	LOC_Os03g06370.1	1.37495	0.0011
					Os.56167.1.S1_at	LOC_Os03g05800.1	1.7507	0.0011
					OsAffx.10756.1.S1_x_at	LOC_Os02g47200.1	1.95008	0.0011
					Os.51945.1.S1_at	LOC_Os02g22020.1	1.05053	0.0011
					OsAffx.12022.1.S1_s_at	LOC_Os02g13600.1	1.12385	0.0011
					Os.22715.1.S1_at	LOC_Os01g70100.1	1.4828	0.0011
					Os.54156.1.S1_x_at	LOC_Os01g64750.1	1.57754	0.0011
					Os.37423.1.S1_at	LOC_Os01g01940.1	1.8352	0.0011
					Os.37247.1.S1_at	LOC_Os12g02380.1	1.15647	0.0012
					Os.45212.1.S1_x_at	LOC_Os10g27040.1	1.40371	0.0012
					Os.50879.1.S1_at	LOC_Os09g38510.1	1.48787	0.0012
					Os.54535.1.S1_at	LOC_Os08g36410.1	1.3519	0.0012
					Os.54810.1.A1_at	LOC_Os08g28080.1	1.731	0.0012
					Os.12288.1.S1_at	LOC_Os08g13920.1	1.43823	0.0012
					OsAffx.30674.1.S1_s_at	LOC_Os07g32390.1	1.18596	0.0012
					OsAffx.27728.1.S1_at	LOC_Os06g20260.1	1.35593	0.0012
					Os.14081.1.S1_at	LOC_Os05g45960.1	1.46757	0.0012
					OsAffx.26856.1.S1_at	LOC_Os05g12450.1	1.59591	0.0012
					Os.52439.1.S1_at	LOC_Os04g55240.1	1.61499	0.0012
					Os.23474.1.A1_at	LOC_Os04g53330.1	1.53563	0.0012
					OsAffx.3506.1.S1_at	LOC_Os03g43900.1	1.8457	0.0012
					Os.7429.1.S1_at	LOC_Os03g27610.1	1.45688	0.0012
					Os.47336.1.S1_at	LOC_Os02g50320.1	1.58078	0.0012
					Os.19315.1.S1_s_at	LOC_Os02g49650.1	1.60256	0.0012
					Os.49132.1.S1_at	LOC_Os02g45490.1	1.58907	0.0012
					Os.48039.1.A1_at	LOC_Os02g21490.1	1.42918	0.0012
					OsAffx.11955.1.S1_at	LOC_Os02g09440.1	1.67056	0.0012
					Os.14855.1.S1_at	LOC_Os01g67570.1	1.24891	0.0012
					Os.3408.1.A1_x_at	LOC_Os01g64660.2	2.21631	0.0012
					Os.41841.1.S1_at	LOC_Os01g52130.1	1.45012	0.0012
					Os.623.1.S1_at	LOC_Os01g09640.1	1.49365	0.0012
					OsAffx.20091.1.S1_at	LOC_Os12g42590.1	1.40509	0.0013
					Os.15513.2.S1_x_at	LOC_Os10g22100.1	1.96696	0.0013
					Os.7272.1.S1_at	LOC_Os10g06720.1	1.52369	0.0013
					Os.38157.1.S1_at	LOC_Os09g39910.1	1.43658	0.0013
					Os.47888.1.S1_at	LOC_Os09g38670.3	2.22767	0.0013
					Os.39652.1.S1_at	LOC_Os09g37330.1	1.68124	0.0013
					Os.6165.1.S1_a_at	LOC_Os09g30120.1	1.3624	0.0013
					Os.27504.1.S1_at	LOC_Os07g10690.1	1.18821	0.0013
					Os.18590.1.S1_a_at	LOC_Os06g51310.1	1.53046	0.0013
					Os.11831.1.S1_at	LOC_Os06g13560.1	1.62655	0.0013
					Os.4463.1.S1_s_at	LOC_Os06g03670.1	1.63132	0.0013
					Os.25211.1.S1_at	LOC_Os05g48230.1	1.60746	0.0013
					Os.53632.1.S1_at	LOC_Os05g13370.1	1.52091	0.0013
					Os.53886.1.S1_at	LOC_Os04g49000.1	1.35483	0.0013
					Os.27591.1.A1_at	LOC_Os04g12499.1	2.08943	0.0013
					Os.27805.1.S1_at	LOC_Os03g48000.1	1.66389	0.0013
					Os.53801.1.S1_at	LOC_Os03g17800.1	1.80148	0.0013
					Os.14251.1.S1_a_at	LOC_Os03g14380.1	2.16216	0.0013
					Os.5433.1.S1_at	LOC_Os02g55140.1	1.71204	0.0013
					Os.50164.1.S1_at	LOC_Os02g53580.1	1.44823	0.0013
					Os.53774.1.S1_at	LOC_Os02g32540.1	1.46242	0.0013
					Os.13960.1.S1_a_at	LOC_Os01g73560.1	1.59084	0.0013
					Os.17912.2.S1_x_at	LOC_Os01g23710.1	1.62417	0.0013
					Os.18008.1.S1_at	LOC_Os01g03660.3	1.16509	0.0013
					Os.35606.1.S1_at	LOC_Os01g01610.1	1.51607	0.0013
					Os.54333.1.S1_at	LOC_Os11g24590.1	1.36054	0.0014
					Os.6335.1.S1_at	LOC_Os11g13670.1	1.46177	0.0014
					Os.54274.1.S1_at	LOC_Os11g02840.1	1.17454	0.0014
					Os.47558.1.S1_at	LOC_Os08g33680.1	1.25802	0.0014
					Os.53666.1.S1_s_at	LOC_Os06g17280.1	1.41084	0.0014
					Os.7614.1.S1_at	LOC_Os06g13600.1	1.35906	0.0014
					Os.4079.2.S1_a_at	LOC_Os06g12790.3	1.56201	0.0014
					Os.53101.1.S1_at	LOC_Os05g50570.1	1.65289	0.0014
					Os.27180.1.S1_at	LOC_Os04g55270.1	1.38985	0.0014
					OsAffx.25929.1.S1_at	LOC_Os04g08560.1	1.67448	0.0014
					Os.11216.1.S1_at	LOC_Os03g55090.1	1.41523	0.0014
					Os.45238.1.S1_at	LOC_Os03g28270.1	1.51699	0.0014
					Os.49144.1.S1_s_at	LOC_Os03g27990.1	1.2273	0.0014
					OsAffx.12986.1.S1_at	LOC_Os03g22200.1	1.4573	0.0014
					OsAffx.25182.1.S1_s_at	LOC_Os03g21470.1	1.32013	0.0014
					OsAffx.12920.1.S1_at	LOC_Os03g18490.1	1.41263	0.0014
					Os.21349.1.S1_at	LOC_Os03g04020.1	1.5444	0.0014
					OsAffx.24875.1.S1_at	LOC_Os02g55070.1	1.55836	0.0014
					Os.36684.1.S1_at	LOC_Os02g43660.1	1.66611	0.0014
					Os.1327.1.S1_at	LOC_Os02g43540.1	1.48082	0.0014
					OsAffx.23850.1.S1_at	LOC_Os01g59110.1	1.71292	0.0014
					Os.20335.1.S1_at	LOC_Os01g50440.1	1.38619	0.0014
					Os.34998.3.A1_at	LOC_Os01g48850.1	1.40509	0.0014
					Os.53241.1.S1_at	LOC_Os01g48690.2	1.08849	0.0014
					Os.18818.1.S1_a_at	LOC_Os01g12710.1	1.55594	0.0014
					Os.1070.1.S1_at	LOC_Os01g03020.1	1.59566	0.0014
					Os.49130.2.S1_at	LOC_Os12g32544.1	1.36073	0.0015
					Os.50236.1.S1_at	LOC_Os11g40540.1	1.47016	0.0015
					Os.24025.1.S1_at	LOC_Os11g03160.1	1.52858	0.0015
					Os.46492.1.S1_at	LOC_Os10g04370.1	1.47427	0.0015
					Os.7629.1.S1_at	LOC_Os09g30160.1	1.3678	0.0015
					Os.26957.1.A1_a_at	LOC_Os08g10080.1	1.46028	0.0015
					OsAffx.28461.1.S1_at	LOC_Os07g15500.1	1.57679	0.0015
					Os.18955.1.S1_at	LOC_Os06g51260.1	1.66445	0.0015
					Os.48739.1.S1_x_at	LOC_Os06g49450.1	1.63292	0.0015
					OsAffx.27597.1.S1_at	LOC_Os06g13000.1	1.35153	0.0015
					Os.52709.1.S1_at	LOC_Os05g44030.1	1.37912	0.0015
					Os.7947.1.S1_a_at	LOC_Os05g31140.1	1.39509	0.0015
					Os.48535.1.A1_at	LOC_Os05g30250.1	1.48478	0.0015
					Os.53547.1.S1_at	LOC_Os05g02640.1	1.44404	0.0015
					Os.10753.1.S1_a_at	LOC_Os04g47870.1	2.13721	0.0015
					Os.56053.1.S1_at	LOC_Os04g43090.1	1.96541	0.0015
					Os.12944.1.S1_at	LOC_Os01g63240.1	1.3312	0.0015
					Os.28176.1.S1_at	LOC_Os01g61680.1	1.59541	0.0015
					Os.19834.1.S1_at	LOC_Os01g03510.1	1.51791	0.0015
					Os.14325.1.S1_at	LOC_Os12g39970.1	1.31822	0.0016
					Os.53693.1.S1_at	LOC_Os12g37780.1	1.3725	0.0016
					Os.24003.2.S1_x_at	LOC_Os11g40570.1	1.41884	0.0016
					Os.12591.2.S1_x_at	LOC_Os11g10480.1	1.66778	0.0016
					Os.53700.1.S1_at	LOC_Os09g32310.1	1.48832	0.0016
					Os.5187.1.S1_at	LOC_Os07g48770.1	1.60591	0.0016
					Os.54886.1.S1_at	LOC_Os06g49080.1	1.70823	0.0016
					OsAffx.27317.1.S1_at	LOC_Os05g45260.1	1.38715	0.0016
					OsAffx.23819.2.S1_x_at	LOC_Os05g42250.1	1.33636	0.0016
					Os.12812.1.S1_at	LOC_Os05g28210.1	1.42025	0.0016
					Os.55427.1.S1_at	LOC_Os05g06150.1	1.27129	0.0016
					Os.26970.1.S1_at	LOC_Os03g35849.1	1.41884	0.0016
					Os.53414.1.S1_at	LOC_Os03g17810.1	1.5024	0.0016
					Os.53853.1.S1_at	LOC_Os03g11490.1	1.44697	0.0016
					Os.9080.1.S1_at	LOC_Os03g08550.1	1.45349	0.0016
					OsAffx.24892.1.S1_x_at	LOC_Os02g56320.1	1.96002	0.0016
					OsAffx.2750.1.S1_at	LOC_Os02g25870.1	1.42491	0.0016
					Os.26553.1.S1_s_at	LOC_Os02g13100.1	1.51332	0.0016
					Os.1991.1.S1_at	LOC_Os01g53680.1	1.36631	0.0016
					OsAffx.23375.1.S1_at	LOC_Os01g24820.1	1.3837	0.0016
					Os.20089.1.S1_at	LOC_Os12g12740.1	1.60026	0.0017
					Os.51413.1.S1_at	LOC_Os12g03530.1	1.43225	0.0017
					Os.27243.1.S1_at	LOC_Os11g38870.1	1.84672	0.0017
					Os.53889.1.S1_at	LOC_Os10g34680.1	1.48743	0.0017
					Os.5143.1.S1_at	LOC_Os10g26610.1	1.73974	0.0017
					Os.7279.3.S1_at	LOC_Os10g11870.1	1.44051	0.0017
					OsAffx.6398.1.A1_at	LOC_Os09g25700.1	1.50286	0.0017
					Os.47386.1.S1_at	LOC_Os09g25570.1	1.26422	0.0017
					Os.27823.1.S1_at	LOC_Os09g23380.1	1.69377	0.0017
					Os.49203.1.S1_at	LOC_Os08g21330.1	1.20294	0.0017
					Os.47390.1.S1_at	LOC_Os08g17650.1	1.2025	0.0017
					OsAffx.5572.1.S1_at	LOC_Os07g38930.1	1.96618	0.0017
					Os.47857.1.S1_at	LOC_Os07g10820.1	1.48965	0.0017
					Os.44434.1.S1_at	LOC_Os07g06960.1	1.40548	0.0017
					Os.53611.1.S1_at	LOC_Os06g49050.1	1.49589	0.0017
					OsAffx.5150.1.S1_at	LOC_Os06g48870.1	1.40548	0.0017
					Os.2260.1.S1_at	LOC_Os06g05690.1	1.49365	0.0017
					Os.20824.1.S1_at	LOC_Os05g41910.1	1.32591	0.0017
					Os.20722.3.A1_a_at	LOC_Os05g10754.1	1.50943	0.0017
					Os.7603.1.S1_at	LOC_Os05g04860.1	1.52742	0.0017
					Os.5678.1.S1_x_at	LOC_Os05g04340.1	1.62127	0.0017
					Os.23028.1.S1_s_at	LOC_Os03g08490.1	1.57953	0.0017
					Os.7568.1.S1_a_at	LOC_Os03g05710.1	1.30736	0.0017
					Os.12069.1.S1_at	LOC_Os02g55890.1	1.41423	0.0017
					OsAffx.2825.1.S1_x_at	LOC_Os02g32140.1	1.6442	0.0017
					Os.14198.1.S1_at	LOC_Os01g61760.1	1.38619	0.0017
					OsAffx.23759.1.S1_at	LOC_Os01g52090.1	1.33227	0.0017
					Os.37617.1.S1_at	LOC_Os01g39860.1	1.49298	0.0017
					OsAffx.2190.1.S1_at	LOC_Os01g39040.1	1.46951	0.0017
					Os.32933.1.S1_at	LOC_Os01g33684.1	1.50195	0.0017
					Os.9859.4.S1_at	LOC_Os01g07980.1	1.34735	0.0017
					OsAffx.19804.1.S1_at	LOC_Os12g24580.1	1.54919	0.0018
					Os.18376.1.S1_at	LOC_Os11g29780.1	1.38966	0.0018
					Os.5263.1.S1_at	LOC_Os11g04660.1	1.12057	0.0018
					OsAffx.18466.1.S1_at	LOC_Os10g30560.1	1.16306	0.0018
					Os.18288.1.S1_at	LOC_Os08g43780.1	1.57828	0.0018
					Os.52829.1.S1_at	LOC_Os07g36150.1	1.83891	0.0018
					Os.7764.1.S1_at	LOC_Os06g09350.1	1.46994	0.0018
					OsAffx.3651.1.S1_at	LOC_Os03g60140.1	1.82382	0.0018
					Os.6620.1.S1_at	LOC_Os03g52390.1	1.32275	0.0018
					Os.29822.1.S1_at	LOC_Os01g59560.1	1.58378	0.0018
					Os.38296.1.S1_at	LOC_Os01g05540.1	1.1157	0.0018
					OsAffx.17822.1.S1_at	LOC_Os09g21270.1	1.59185	0.0019
					Os.12579.1.S1_at	LOC_Os09g07830.1	1.44739	0.0019
					Os.52936.1.S1_at	LOC_Os08g35948.1	1.3541	0.0019
					Os.18194.1.S1_at	LOC_Os07g09790.1	1.56006	0.0019
					OsAffx.29070.1.S1_s_at	LOC_Os07g06410.1	1.76211	0.0019
					Os.19377.1.S1_at	LOC_Os05g28630.1	1.67476	0.0019
					Os.12266.1.S1_at	LOC_Os05g06780.1	1.13804	0.0019
					Os.47539.1.S1_at	LOC_Os03g53760.1	1.52346	0.0019
					OsAffx.2564.1.S1_x_at	LOC_Os02g10380.1	1.42126	0.0019
					Os.12550.1.S1_s_at	LOC_Os02g09510.1	1.43968	0.0019
					OsAffx.24102.2.S1_at	LOC_Os02g04900.1	1.41703	0.0019
					Os.4195.1.S1_at	LOC_Os01g13260.1	1.4573	0.0019
					Os.10811.1.S1_at	LOC_Os01g09230.1	1.52695	0.0019
					Os.21335.1.A1_at	LOC_Os12g42420.1	1.41804	0.002
					Os.19628.1.S1_a_at	LOC_Os12g41250.1	1.45328	0.002
					Os.28462.1.S1_s_at	LOC_Os12g02290.1	1.25992	0.002
					Os.38152.1.S1_at	LOC_Os10g42780.1	1.50648	0.002
					Os.3105.1.S1_at	LOC_Os10g33940.1	1.4652	0.002
					OsAffx.18219.1.S1_at	LOC_Os10g11340.1	1.53539	0.002
					Os.38408.1.S1_a_at	LOC_Os09g21230.1	1.59642	0.002
					Os.9678.1.S1_at	LOC_Os07g47300.1	1.29116	0.002
					Os.53555.1.S1_at	LOC_Os07g31550.1	1.48655	0.002
					Os.9142.1.S1_at	LOC_Os05g50980.1	1.27437	0.002
					OsAffx.13941.1.S1_at	LOC_Os04g23580.1	1.86916	0.002
					Os.7431.1.S1_a_at	LOC_Os04g20474.1	1.36593	0.002
					OsAffx.3640.1.S1_at	LOC_Os03g58940.1	1.67898	0.002
					Os.27139.1.A1_at	LOC_Os02g39910.1	1.45033	0.002
					Os.25348.1.S1_at	LOC_Os02g39730.1	1.63666	0.002
					Os.26967.1.S1_a_at	LOC_Os01g50616.1	1.34735	0.002
					OsAffx.32292.1.A1_at	LOC_Osm1g00430.1	1.43225	0.0021
					OsAffx.19965.1.S1_at	LOC_Os12g34400.1	1.62549	0.0021
					Os.54180.1.S1_at	LOC_Os12g30590.1	1.53233	0.0021
					Os.24307.1.S1_at	LOC_Os10g39150.1	1.44739	0.0021
					Os.8868.1.S1_at	LOC_Os10g38610.1	1.42694	0.0021
					Os.46662.2.S1_s_at	LOC_Os10g34220.1	1.2721	0.0021
					Os.51875.1.S1_at	LOC_Os08g09740.1	1.42389	0.0021
					Os.11328.1.S1_at	LOC_Os07g40620.1	1.52045	0.0021
					Os.34312.1.S1_at	LOC_Os07g12470.1	1.50966	0.0021
					Os.9467.1.S1_at	LOC_Os06g44200.1	1.40371	0.0021
					Os.50340.1.S1_at	LOC_Os06g15779.1	1.78476	0.0021
					Os.9913.1.S1_at	LOC_Os04g54230.1	1.39958	0.0021
					Os.49848.1.S1_at	LOC_Os04g50770.1	1.19246	0.0021
					Os.56210.1.S1_at	LOC_Os04g42950.1	1.15821	0.0021
					Os.48212.1.S1_at	LOC_Os04g42290.1	1.44113	0.0021
					Os.27383.2.S1_at	LOC_Os03g48710.2	1.33333	0.0021
					Os.54898.1.S1_at	LOC_Os03g48020.2	1.54799	0.0021
					Os.54149.1.S1_at	LOC_Os02g36619.1	1.34753	0.0021
					Os.51701.1.S1_at	LOC_Os02g26300.1	1.45858	0.0021
					OsAffx.24336.1.S1_at	LOC_Os02g19924.1	1.19646	0.0021
					Os.8141.1.S1_at	LOC_Os02g05710.1	1.40865	0.0021
					Os.5251.1.S1_at	LOC_Os12g05590.1	1.36277	0.0022
					Os.18019.1.S1_at	LOC_Os08g18150.1	1.35355	0.0022
					Os.11999.1.S1_at	LOC_Os05g02010.1	1.68549	0.0022
					Os.6630.1.S1_at	LOC_Os04g53340.1	1.40805	0.0022
					Os.6682.1.A1_s_at	LOC_Os03g53360.1	1.34354	0.0022
					Os.37955.2.S1_at	LOC_Os03g27019.6	2.12902	0.0022
					Os.19740.1.S2_at	LOC_Os03g02874.2	1.54297	0.0022
					Os.33311.2.S1_at	LOC_Os03g02090.1	1.56104	0.0022
					Os.50939.1.S1_at	LOC_Os01g67870.1	1.42898	0.0022
					Os.34903.1.S1_at	LOC_Os01g65840.1	1.1685	0.0022
					Os.34258.1.S1_at	LOC_Os01g57450.1	1.52835	0.0022
					OsAffx.32280.1.A1_at	LOC_Osm1g00330.1	1.34499	0.0023
					Os.19170.1.S1_at	LOC_Os11g41140.1	1.43678	0.0023
					OsAffx.7986.1.S1_at	LOC_Os10g36210.1	1.64772	0.0023
					Os.5736.1.S1_s_at	LOC_Os10g26620.1	1.35446	0.0023
					Os.19310.1.S1_at	LOC_Os09g38070.1	1.40115	0.0023
					Os.15746.1.S1_at	LOC_Os09g31490.1	1.2213	0.0023
					Os.54074.1.S1_at	LOC_Os09g31050.1	1.7135	0.0023
					Os.12111.1.S1_at	LOC_Os09g26620.1	1.23289	0.0023
					Os.10272.1.S1_at	LOC_Os08g20570.1	1.28452	0.0023
					Os.47988.1.S1_at	LOC_Os07g42895.1	1.43164	0.0023
					Os.14938.1.S1_at	LOC_Os05g01140.1	1.32398	0.0023
					Os.16435.1.S1_at	LOC_Os02g53410.1	1.554	0.0023
					Os.53919.1.S1_at	LOC_Os02g09220.1	1.69291	0.0023
					Os.27963.1.A1_at	LOC_Os01g72900.1	1.31044	0.0023
					Os.35049.1.S1_a_at	LOC_Os01g59350.1	1.67476	0.0023
					Os.11717.1.S1_a_at	LOC_Os01g50450.1	2.05423	0.0023
					OsAffx.10905.3.S1_at	LOC_Os01g04360.1	1.34735	0.0023
					Os.24397.1.S1_at	LOC_Os12g42810.1	1.30959	0.0024
					Os.47335.1.S1_at	LOC_Os12g42260.1	1.18807	0.0024
					Os.20982.1.S1_at	LOC_Os11g45400.1	1.41743	0.0024
					Os.24499.1.S1_at	LOC_Os11g09640.1	1.53657	0.0024
					Os.2363.1.S1_a_at	LOC_Os09g35910.1	1.36743	0.0024
					Os.7638.1.S1_at	LOC_Os06g22660.1	1.28238	0.0024
					OsAffx.26875.1.S1_at	LOC_Os05g14040.1	1.56838	0.0024
					Os.8555.1.S1_at	LOC_Os05g06720.1	1.63212	0.0024
					OsAffx.26679.1.S1_at	LOC_Os05g01610.1	1.09842	0.0024
					OsAffx.26103.1.S1_at	LOC_Os04g20070.1	1.50263	0.0024
					OsAffx.25220.2.S1_at	LOC_Os03g25110.1	1.72028	0.0024
					OsAffx.12974.1.S1_x_at	LOC_Os03g21630.1	1.78923	0.0024
					Os.33687.1.S1_at	LOC_Os01g19800.1	1.31857	0.0024
					OsAffx.31938.1.S1_at	LOC_Os12g30070.1	1.28025	0.0025
					Os.1813.1.S1_at	LOC_Os11g48040.1	1.50376	0.0025
					Os.10765.1.S1_at	LOC_Os11g07960.1	1.16077	0.0025
					Os.21319.1.S1_at	LOC_Os09g06770.1	1.15407	0.0025
					Os.50355.1.S1_at	LOC_Os07g45120.1	1.3725	0.0025
					OsAffx.28360.1.S1_at	LOC_Os07g09310.1	1.73491	0.0025
					Os.27211.1.S1_at	LOC_Os04g39950.1	1.49566	0.0025
					Os.38219.1.A1_at	LOC_Os03g48380.1	1.31458	0.0025
					Os.17364.1.S1_at	LOC_Os03g45720.1	1.24719	0.0025
					Os.37674.1.S1_s_at	LOC_Os03g42350.1	1.57406	0.0025
					Os.12645.1.S1_at	LOC_Os03g27280.1	1.60927	0.0025
					Os.49623.1.A1_at	LOC_Os02g48860.1	1.33726	0.0025
					Os.22653.1.S1_s_at	LOC_Os02g39870.1	1.29249	0.0025
					Os.35231.1.S1_at	LOC_Os01g57280.1	2.20848	0.0025
					Os.9.1.S1_at	LOC_Os01g55540.1	1.56814	0.0025
					Os.7411.1.S1_at	LOC_Os09g24250.1	1.37665	0.0026
					Os.51161.1.S1_at	LOC_Os06g04190.2	1.46071	0.0026
					OsAffx.26573.1.S1_x_at	LOC_Os04g52440.1	1.97433	0.0026
					Os.5477.1.S1_at	LOC_Os03g11320.1	1.97981	0.0026
					Os.15759.1.S1_at	LOC_Os03g08640.1	1.68833	0.0026
					Os.51392.1.S1_at	LOC_Os12g32970.1	1.16266	0.0027
					Os.26771.1.A1_at	LOC_Os11g42540.1	1.30191	0.0027
					Os.17865.1.S1_at	LOC_Os10g36980.1	1.1343	0.0027
					Os.47342.1.S1_at	LOC_Os09g37446.1	1.43102	0.0027
					Os.10051.1.S1_at	LOC_Os09g36990.1	1.34535	0.0027
					Os.56297.1.S1_at	LOC_Os09g27610.1	1.53799	0.0027
					OsAffx.29394.1.S1_at	LOC_Os08g28190.1	1.90949	0.0027
					Os.52331.1.A1_at	LOC_Os07g49390.1	1.44907	0.0027
					OsAffx.16458.1.S1_at	LOC_Os07g28800.1	1.73913	0.0027
					Os.12838.1.S1_at	LOC_Os06g49760.1	1.1722	0.0027
					Os.57179.1.S1_at	LOC_Os06g41540.1	1.17178	0.0027
					Os.14118.1.S1_at	LOC_Os06g05630.1	1.2837	0.0027
					Os.11622.1.S1_at	LOC_Os06g01360.1	1.40885	0.0027
					Os.23340.1.S1_at	LOC_Os05g03390.1	1.27324	0.0027
					Os.15249.1.S1_at	LOC_Os03g63930.1	1.26727	0.0027
					Os.17075.1.S1_at	LOC_Os03g55970.1	1.02638	0.0027
					Os.24545.2.S1_at	LOC_Os03g30300.1	1.45751	0.0027
					Os.22477.1.S1_at	LOC_Os03g27770.1	1.16959	0.0027
					Os.8097.1.A1_at	LOC_Os02g28040.1	1.49098	0.0027
					Os.27310.1.S1_at	LOC_Os02g03340.1	1.62232	0.0027
					Os.3417.1.S1_at	LOC_Os01g70860.1	1.24938	0.0027
					Os.36852.1.S1_at	LOC_Os01g67314.1	1.67673	0.0027
					Os.26971.1.S1_at	LOC_Os01g66610.1	1.09589	0.0027
					Os.42186.1.S1_at	LOC_Os01g60170.1	1.33743	0.0027
					Os.27467.1.S1_at	LOC_Os01g31870.1	1.01245	0.0027
					Os.3663.1.S1_at	LOC_Os01g18800.1	1.44802	0.0027
					Os.18302.1.S1_at	LOC_Os01g06920.1	1.37589	0.0027
					Os.55015.1.S1_at	LOC_Os10g07998.1	1.26486	0.0028
					OsAffx.30119.1.S1_at	LOC_Os09g32470.1	1.50083	0.0028
					Os.24556.1.S1_at	LOC_Os08g33640.1	1.38523	0.0028
					Os.11442.1.S1_at	LOC_Os06g43640.1	1.52718	0.0028
					Os.33948.1.S1_at	LOC_Os04g41110.1	1.49298	0.0028
					Os.15637.1.S1_s_at	LOC_Os03g14420.1	1.40193	0.0028
					Os.54566.1.S1_at	LOC_Os02g35940.1	1.44928	0.0028
					Os.46177.1.S1_at	LOC_Os01g70060.1	1.24766	0.0028
					Os.38330.2.S1_at	LOC_Os01g56010.1	1.19133	0.0028
					Os.17708.1.S1_at	LOC_Os01g48380.1	1.39256	0.0028
					Os.32193.1.S1_at	LOC_Os01g37120.1	1.42369	0.0028
					Os.1740.1.S1_at	LOC_Os01g26120.1	1.32696	0.0028
					Os.29809.1.S1_at	LOC_Os01g18280.1	1.43781	0.0028
					Os.12560.1.S1_s_at	LOC_Os01g02060.1	1.22115	0.0028
					OsAffx.31540.2.S1_s_at	LOC_Os11g01540.1	2.03046	0.0029
					Os.12077.1.S1_at	LOC_Os08g44270.1	1.07492	0.0029
					Os.14329.1.S1_at	LOC_Os08g40090.1	1.55933	0.0029
					OsAffx.16526.1.S1_x_at	LOC_Os07g32530.1	1.69205	0.0029
					Os.53561.1.S1_at	LOC_Os07g26110.1	1.24502	0.0029
					Os.11046.1.S1_at	LOC_Os06g39240.1	1.56617	0.0029
					Os.7729.1.S1_at	LOC_Os03g30530.1	1.09673	0.0029
					OsAffx.21744.2.S1_x_at	LOC_Os01g62600.1	1.43906	0.0029
					Os.34596.1.S1_at	LOC_Os01g52980.1	1.64636	0.0029
					Os.50646.1.S1_s_at	LOC_Os01g10370.1	1.25581	0.0029
					OsAffx.23523.4.S1_at	LOC_Os12g07990.1	1.28816	0.003
					Os.47280.1.S1_at	LOC_Os10g37899.1	1.84298	0.003
					Os.3206.1.S1_at	LOC_Os10g32980.1	1.11532	0.003
					Os.52916.1.A1_at	LOC_Os09g17770.1	1.30924	0.003
					Os.26844.1.S1_at	LOC_Os09g09790.1	1.32961	0.003
					Os.21219.1.S1_at	LOC_Os08g41380.1	1.38696	0.003
					Os.12326.1.S1_s_at	LOC_Os07g42160.1	1.39005	0.003
					Os.55561.1.S1_at	LOC_Os07g39960.1	1.23335	0.003
					Os.33604.1.S1_a_at	LOC_Os07g33480.1	1.10351	0.003
					Os.20070.1.S1_x_at	LOC_Os07g25410.1	1.43287	0.003
					Os.51833.1.S1_x_at	LOC_Os07g09050.1	1.22534	0.003
					Os.46022.1.S1_x_at	LOC_Os07g02850.1	1.34626	0.003
					Os.39952.1.S1_at	LOC_Os04g01130.1	1.4497	0.003
					Os.9507.1.S2_at	LOC_Os03g48850.1	1.63079	0.003
					OsAffx.2702.1.S1_at	LOC_Os02g20700.1	1.27307	0.003
					OsAffx.20499.2.S1_at	LOC_Os10g19300.1	1.55039	0.0031
					Os.27881.1.S1_s_at	LOC_Os07g39510.1	1.26119	0.0031
					OsAffx.25022.1.S1_at	LOC_Os03g08820.1	1.9685	0.0031
					Os.8597.1.S1_at	LOC_Os03g02040.1	1.3113	0.0031
					OsAffx.24671.1.S1_s_at	LOC_Os02g41710.1	1.32679	0.0031
					Os.7227.1.S1_at	LOC_Os02g02860.1	1.29282	0.0031
					Os.14532.1.S1_at	LOC_Os12g02210.1	1.27779	0.0032
					OsAffx.15251.1.S1_at	LOC_Os06g03950.1	1.78285	0.0032
					Os.47720.1.S1_s_at	LOC_Os03g37950.1	1.38831	0.0032
					Os.9776.1.S1_a_at	LOC_Os03g32470.1	1.10558	0.0032
					Os.35826.2.S1_at	LOC_Os02g54200.1	1.12638	0.0032
					OsAffx.11891.1.S1_at	LOC_Os02g04630.1	1.35796	0.0032
					Os.20074.1.S1_at	LOC_Os12g40279.1	1.43906	0.0033
					Os.12742.1.A1_at	LOC_Os11g36340.1	1.36519	0.0033
					Os.5049.1.S1_at	LOC_Os10g20470.1	1.62893	0.0033
					OsAffx.27508.54.S1_s_at	LOC_Os07g38380.1	1.37571	0.0033
					Os.5094.1.S1_at	LOC_Os05g31480.1	1.70271	0.0033
					OsAffx.26738.1.S1_at	LOC_Os05g05040.1	1.0019	0.0033
					Os.49614.1.S1_at	LOC_Os04g33520.1	1.22429	0.0033
					Os.27560.1.S1_at	LOC_Os03g64250.3	1.5647	0.0033
					Os.49694.1.S1_at	LOC_Os03g62370.1	1.40647	0.0033
					Os.51616.1.S1_at	LOC_Os03g16600.1	1.16198	0.0033
					Os.20677.1.S1_at	LOC_Os12g36870.1	1.15287	0.0034
					Os.56260.1.S1_at	LOC_Os08g09710.1	1.23001	0.0034
					Os.31975.1.S1_at	LOC_Os05g10670.1	1.10132	0.0034
					Os.21320.1.S1_at	LOC_Os04g37470.1	1.35117	0.0034
					Os.10097.1.S1_at	LOC_Os04g17100.1	1.78699	0.0034
					Os.18942.2.S1_at	LOC_Os03g32160.1	2.09996	0.0034
					Os.6372.1.S1_at	LOC_Os03g10110.1	1.3245	0.0034
					Os.27378.1.A1_at	LOC_Os02g01440.1	1.36612	0.0034
					OsAffx.31976.1.S1_at	LOC_Os12g32290.1	1.41543	0.0035
					Os.18023.1.S1_at	LOC_Os11g36030.1	1.25471	0.0035
					OsAffx.30250.1.S1_at	LOC_Os10g02990.1	1.18807	0.0035
					Os.51756.1.A1_at	LOC_Os04g51430.1	1.44655	0.0035
					Os.54370.1.S1_at	LOC_Os03g48750.1	1.38947	0.0035
					Os.48959.1.S1_at	LOC_Os03g21510.1	1.14025	0.0035
					OsAffx.31730.1.S1_x_at	LOC_Os12g13680.1	1.97316	0.0036
					Os.15682.1.A1_at	LOC_Os11g38810.1	1.48017	0.0036
					Os.25167.1.S1_a_at	LOC_Os10g25674.1	1.36668	0.0036
					Os.15914.1.S1_at	LOC_Os09g23350.1	1.23031	0.0036
					Os.17577.4.A1_x_at	LOC_Os09g21360.1	1.29433	0.0036
					Os.21888.1.S1_at	LOC_Os06g05910.2	1.62364	0.0036
					Os.12714.1.S1_at	LOC_Os05g33310.1	1.43575	0.0036
					Os.12212.1.S1_at	LOC_Os05g01730.1	1.49589	0.0036
					Os.54464.1.S1_at	LOC_Os04g14810.1	1.30582	0.0036
					Os.8110.1.S1_at	LOC_Os03g14400.1	1.61394	0.0036
					Os.9875.1.S1_at	LOC_Os03g11210.1	1.65399	0.0036
					Os.18637.1.S1_at	LOC_Os02g53490.1	1.56642	0.0036
					Os.35591.1.S1_a_at	LOC_Os02g20280.1	1.31423	0.0036
					Os.56725.1.S1_at	LOC_Os02g01610.1	1.60565	0.0036
					Os.5690.1.S1_at	LOC_Os01g46760.1	1.3678	0.0036
					Os.10306.2.S1_x_at	LOC_Os01g24480.1	1.6415	0.0036
					Os.53747.1.S1_at	LOC_Os12g14140.1	1.3887	0.0037
					Os.5998.1.S1_at	LOC_Os12g02120.1	1.31458	0.0037
					Os.55638.1.S1_at	LOC_Os09g36750.1	1.14863	0.0037
					Os.22469.1.S1_at	LOC_Os06g40330.1	1.32345	0.0037
					OsAffx.15372.1.S1_x_at	LOC_Os06g11600.2	1.55159	0.0037
					Os.49598.1.S1_at	LOC_Os05g25680.1	1.23077	0.0037
					Os.14126.1.S1_at	LOC_Os03g43930.1	1.89286	0.0037
					Os.7370.1.S1_at	LOC_Os03g40540.1	1.46349	0.0037
					OsAffx.24464.1.S1_at	LOC_Os02g27740.1	1.61708	0.0037
					Os.27122.1.S1_a_at	LOC_Os01g73080.1	1.75963	0.0037
					Os.25428.1.S1_at	LOC_Os01g55700.1	1.59388	0.0037
					Os.36306.1.S1_at	LOC_Os01g55020.1	1.36258	0.0037
					Os.9859.1.S1_at	LOC_Os01g08000.2	1.06011	0.0037
					Os.15390.1.S1_at	LOC_Os01g02870.1	1.31944	0.0037
					Os.26835.1.A1_at	LOC_Os10g16930.1	1.32433	0.0038
					OsAffx.26698.1.S1_at	LOC_Os05g02720.1	1.30514	0.0038
					Os.9436.1.S1_at	LOC_Os03g60390.1	1.22055	0.0038
					Os.50295.1.S1_at	LOC_Os12g29740.1	1.52439	0.0039
					Os.53478.1.S1_at	LOC_Os11g29500.1	1.374	0.0039
					Os.12308.1.S1_at	LOC_Os10g19334.1	1.34246	0.0039
					Os.49930.1.S1_at	LOC_Os07g09384.1	1.42552	0.0039
					OsAffx.4812.1.S1_at	LOC_Os06g12510.1	1.54919	0.0039
					Os.16410.1.S1_s_at	LOC_Os06g07820.1	1.33923	0.0039
					OsAffx.12190.1.S1_at	LOC_Os06g04710.1	1.35759	0.0039
					Os.25447.2.S1_at	LOC_Os05g51130.1	1.52975	0.0039
					Os.51017.1.S1_at	LOC_Os04g58840.1	1.24984	0.0039
					Os.27939.1.A1_at	LOC_Os04g57150.1	1.6129	0.0039
					Os.16854.1.S1_at	LOC_Os04g52500.1	1.51057	0.0039
					Os.14145.1.A1_at	LOC_Os04g36720.1	1.51883	0.0039
					Os.55236.1.S1_at	LOC_Os02g37970.1	1.29584	0.0039
					OsAffx.2664.1.S1_at	LOC_Os02g18190.1	1.38677	0.0039
					Os.22726.1.A1_at	LOC_Os10g37110.1	1.67673	0.004
					OsAffx.31213.3.S1_s_at	LOC_Os09g27340.1	1.19804	0.004
					Os.4972.1.S1_at	LOC_Os07g42280.1	1.4652	0.004
					Os.8024.1.S1_at	LOC_Os07g30170.1	1.72861	0.004
					Os.51161.2.S1_at	LOC_Os06g04190.1	1.17509	0.004
					Os.52406.1.S1_at	LOC_Os05g41160.1	1.56814	0.004
					Os.53159.1.S1_s_at	LOC_Os05g08930.1	1.46692	0.004
					Os.53622.1.S1_at	LOC_Os04g44100.1	1.45117	0.004
					Os.7457.1.S1_a_at	LOC_Os04g42520.1	1.34953	0.004
					OsAffx.13835.1.S1_at	LOC_Os04g16160.1	1.29752	0.004
					Os.32126.1.S1_x_at	LOC_Os03g54050.1	1.32118	0.004
					OsAffx.12954.1.S1_at	LOC_Os03g20680.1	1.94062	0.004
					Os.8145.2.S1_at	LOC_Os03g18140.1	1.43968	0.004
					Os.53485.1.S1_at	LOC_Os03g07170.1	1.4988	0.004
					Os.27089.1.S1_at	LOC_Os03g07110.1	1.36631	0.004
					Os.2230.1.S1_at	LOC_Os02g50960.1	1.32503	0.004
					Os.56014.1.S1_at	LOC_Os01g40190.1	1.17371	0.004
					Os.25281.1.A1_s_at	LOC_Os12g34840.1	1.42248	0.0041
					Os.11061.1.S1_at	LOC_Os10g05210.1	1.61264	0.0041
					Os.51158.1.S1_at	LOC_Os08g14190.1	1.10436	0.0041
					Os.17695.1.S1_at	LOC_Os06g45330.1	1.33191	0.0041
					OsAffx.5072.1.S1_at	LOC_Os06g41040.1	1.41623	0.0041
					OsAffx.18673.2.S1_at	LOC_Os05g14740.1	1.4241	0.0041
					Os.50410.1.S1_at	LOC_Os04g59600.1	1.1554	0.0041
					Os.6585.1.S1_at	LOC_Os04g53210.1	1.36818	0.0041
					Os.14774.2.S1_at	LOC_Os03g19870.1	1.3369	0.0041
					Os.51793.1.S1_at	LOC_Os02g48820.1	1.50966	0.0041
					Os.36152.1.S1_at	LOC_Os01g63980.1	1.6518	0.0041
					OsAffx.15777.1.S1_at	LOC_Os06g36390.1	1.37514	0.0042
					OsAffx.25404.1.S1_at	LOC_Os03g37770.1	1.42066	0.0042
					Os.12964.1.A1_s_at	LOC_Os03g22800.1	1.64366	0.0042
					OsAffx.12949.1.S1_at	LOC_Os03g19940.1	1.638	0.0042
					Os.45897.1.S1_s_at	LOC_Os01g56560.1	1.82882	0.0042
					Os.34525.1.S1_s_at	LOC_Os01g42720.1	1.64393	0.0042
					Os.27467.2.S1_at	LOC_Os01g31870.2	1.28518	0.0042
					Os.12851.1.S1_at	LOC_Os01g14670.1	1.01812	0.0042
					OsAffx.31470.1.S1_at	LOC_Os11g44310.1	1.77274	0.0043
					OsAffx.31213.1.S1_x_at	LOC_Os11g29920.1	1.31389	0.0043
					Os.55330.1.S1_at	LOC_Os11g13980.1	1.56568	0.0043
					Os.27039.1.S1_at	LOC_Os08g38990.1	1.26183	0.0043
					Os.9948.1.S1_at	LOC_Os08g38880.1	1.42045	0.0043
					Os.48784.1.S1_at	LOC_Os08g36760.1	1.32363	0.0043
					Os.9568.1.S1_at	LOC_Os05g48880.1	1.20221	0.0043
					Os.51510.1.S1_at	LOC_Os04g18790.1	1.45307	0.0043
					Os.53856.1.S1_at	LOC_Os01g34860.1	1.15969	0.0043
					OsAffx.16884.1.S1_at	LOC_Os08g07790.1	1.66141	0.0044
					Os.9320.1.S1_at	LOC_Os05g42190.1	1.29971	0.0044
					Os.32556.1.S1_at	LOC_Os05g19954.2	1.45159	0.0044
					Os.18743.1.S1_at	LOC_Os01g56320.1	1.36388	0.0044
					Os.21178.1.S1_at	LOC_Os01g42280.1	1.46864	0.0044
					Os.49226.1.S1_at	LOC_Os12g38750.1	1.26135	0.0045
					Os.49726.1.S1_at	LOC_Os11g05470.1	1.27016	0.0045
					Os.49294.1.S1_at	LOC_Os09g33550.1	1.16306	0.0045
					Os.17554.1.S1_at	LOC_Os08g37760.1	1.5586	0.0045
					Os.12924.1.S1_s_at	LOC_Os08g30480.1	1.28419	0.0045
					Os.22917.1.S1_at	LOC_Os06g09660.1	1.3421	0.0045
					Os.11036.1.S1_at	LOC_Os05g48870.1	1.36874	0.0045
					Os.15797.1.S1_at	LOC_Os05g06990.1	1.38007	0.0045
					Os.8247.1.S1_at	LOC_Os03g51150.1	1.20511	0.0045
					Os.7308.1.S1_x_at	LOC_Os03g31150.1	1.5977	0.0045
					Os.25444.1.S1_at	LOC_Os02g54030.1	1.07863	0.0045
					Os.15763.1.S1_at	LOC_Os12g08800.1	1.52905	0.0046
					Os.48783.1.S1_at	LOC_Os12g08170.1	1.24828	0.0046
					Os.47955.1.S1_at	LOC_Os12g02640.1	1.07147	0.0046
					Os.28618.1.S1_at	LOC_Os11g44810.2	1.02062	0.0046
					Os.51135.1.S1_at	LOC_Os11g38930.1	1.41723	0.0046
					Os.52425.1.S1_x_at	LOC_Os09g20990.1	1.35612	0.0046
					Os.47389.1.S1_at	LOC_Os09g01360.1	1.51607	0.0046
					Os.52386.2.S1_x_at	LOC_Os08g29854.1	1.33994	0.0046
					Os.46441.1.S1_at	LOC_Os06g50724.1	1.53139	0.0046
					Os.25453.1.A1_at	LOC_Os03g55590.1	1.23047	0.0046
					OsAffx.25079.1.S1_at	LOC_Os03g12940.1	1.53822	0.0046
					Os.53007.1.S1_at	LOC_Os02g52360.1	1.44697	0.0046
					Os.5012.1.S1_at	LOC_Os01g40860.1	1.82249	0.0046
					Os.6207.1.S1_s_at	LOC_Os06g41840.1	1.4556	0.0047
					Os.11407.1.S1_at	LOC_Os04g57550.1	1.62153	0.0047
					Os.53669.1.S1_at	LOC_Os04g36630.1	1.68322	0.0047
					Os.22792.1.S1_s_at	LOC_Os04g24610.1	1.40193	0.0047
					Os.33218.1.S1_at	LOC_Os01g45880.1	1.4941	0.0047
					Os.20224.1.S1_at	LOC_Os12g37690.1	1.53563	0.0048
					Os.10344.1.S1_at	LOC_Os12g32760.1	1.79404	0.0048
					Os.51801.1.S1_at	LOC_Os11g43410.1	1.4988	0.0048
					Os.51771.1.S1_at	LOC_Os10g08026.1	1.36129	0.0048
					Os.53678.1.S1_at	LOC_Os08g19694.1	1.54703	0.0048
					OsAffx.29192.1.S1_at	LOC_Os08g14220.1	1.39548	0.0048
					Os.9538.1.S1_s_at	LOC_Os06g39875.1	1.6835	0.0048
					Os.4628.1.S1_at	LOC_Os04g38914.1	1.53822	0.0048
					OsAffx.25751.1.S1_at	LOC_Os03g57980.1	1.54536	0.0048
					Os.20354.1.S1_at	LOC_Os03g45370.1	1.35777	0.0048
					Os.53209.1.S1_at	LOC_Os03g25130.1	1.54178	0.0048
					OsAffx.23969.1.S1_at	LOC_Os01g68200.1	1.56617	0.0048
					Os.52750.1.S1_x_at	LOC_Os09g03190.1	1.56152	0.0049
					Os.55699.1.S1_at	LOC_Os08g40500.1	1.57629	0.0049
					OsAffx.29066.1.S1_at	LOC_Os08g06470.1	1.34102	0.0049
					Os.46082.1.S1_at	LOC_Os06g19660.1	1.25329	0.0049
					Os.7727.1.S1_at	LOC_Os05g11910.1	1.77336	0.0049
					Os.14508.1.S1_at	LOC_Os03g60730.1	1.57629	0.0049
					Os.19100.1.S1_at	LOC_Os03g53300.1	1.65618	0.0049
					Os.27392.1.S1_at	LOC_Os03g51380.1	1.46391	0.0049
					Os.26537.1.S1_a_at	LOC_Os01g70520.1	1.57778	0.0049
					Os.3419.1.S1_a_at	LOC_Os01g50700.1	1.1534	0.0049
					Os.7043.1.S1_at	LOC_Os12g35670.1	1.32153	0.005
					OsAffx.30086.1.S1_at	LOC_Os09g29790.1	1.8315	0.005
					Os.10623.1.S1_x_at	LOC_Os08g12449.2	1.55448	0.005
					OsAffx.15117.1.S1_at	LOC_Os05g45770.1	1.77148	0.005
					Os.53772.1.S1_at	LOC_Os02g19550.1	1.31891	0.005
					Os.9029.1.S1_a_at	LOC_Os01g15350.1	1.52579	0.005
					Os.27753.1.S1_at	LOC_Os11g05990.1	1.74886	0.0051
					Os.47343.2.S1_at	LOC_Os09g39740.3	1.08814	0.0051
					Os.21363.1.S1_at	LOC_Os09g39130.1	1.38466	0.0051
					Os.31867.1.S1_at	LOC_Os09g39020.1	1.36463	0.0051
					Os.48216.1.S1_at	LOC_Os09g34250.1	1.24844	0.0051
					Os.8752.1.S1_at	LOC_Os09g25330.1	1.32345	0.0051
					Os.20501.1.S1_at	LOC_Os07g47670.1	1.43431	0.0051
					Os.52679.1.S1_at	LOC_Os06g07550.1	1.25125	0.0051
					OsAffx.15132.1.S1_at	LOC_Os05g46860.1	1.47776	0.0051
					Os.14614.1.A1_at	LOC_Os03g01580.1	1.0009	0.0051
					Os.49399.1.S1_at	LOC_Os01g36710.1	1.46177	0.0051
					Os.39543.1.A1_at	LOC_Os12g44160.1	1.2216	0.0052
					Os.9359.1.S1_at	LOC_Os12g29670.1	1.33209	0.0052
					Os.9207.1.S1_at	LOC_Os11g48020.1	1.84434	0.0052
					OsAffx.30784.1.S1_at	LOC_Os11g02540.1	1.22941	0.0052
					Os.53042.1.S1_at	LOC_Os07g08810.1	1.59974	0.0052
					Os.10391.1.S1_a_at	LOC_Os05g51630.1	1.49165	0.0052
					Os.48545.1.S1_at	LOC_Os04g53810.1	1.33583	0.0052
					Os.11660.1.S1_at	LOC_Os04g49540.1	1.39373	0.0052
					Os.24475.1.S1_at	LOC_Os04g09540.1	1.34553	0.0052
					Os.49681.1.S1_at	LOC_Os03g07140.1	1.44613	0.0052
					Os.51385.1.S1_at	LOC_Os02g46620.1	1.47167	0.0052
					OsAffx.12427.1.S1_at	LOC_Os02g40280.1	1.24828	0.0052
					OsAffx.2784.1.S1_s_at	LOC_Os02g29140.1	1.34517	0.0052
					Os.12228.1.S1_at	LOC_Os02g04160.1	1.32696	0.0052
					OsAffx.7876.1.S1_s_at	LOC_Os12g43140.1	1.37043	0.0053
					Os.51992.1.S1_at	LOC_Os12g15460.1	1.39412	0.0053
					Os.34902.1.S1_at	LOC_Os10g28009.1	1.40548	0.0053
					OsAffx.27601.1.S1_at	LOC_Os06g13100.3	2	0.0053
					Os.14095.1.S1_at	LOC_Os04g52450.1	1.40272	0.0053
					OsAffx.3065.1.S1_at	LOC_Os02g54310.1	1.39489	0.0053
					Os.37075.1.S1_at	LOC_Os09g28280.1	1.26199	0.0054
					Os.7362.1.S1_at	LOC_Os07g48550.1	1.7188	0.0054
					Os.31773.1.S1_at	LOC_Os07g37790.1	1.31544	0.0054
					Os.53672.1.A1_at	LOC_Os07g27350.1	1.46242	0.0054
					Os.18473.1.S1_at	LOC_Os06g35050.1	1.30582	0.0054
					Os.6671.1.S1_a_at	LOC_Os05g39930.1	1.21065	0.0054
					Os.20722.2.S1_a_at	LOC_Os05g10754.2	1.1396	0.0054
					Os.54546.1.S1_at	LOC_Os02g31230.1	1.46434	0.0054
					OsAffx.24125.1.S1_at	LOC_Os02g06290.1	1.52742	0.0054
					Os.47719.1.S1_at	LOC_Os01g53820.1	1.42878	0.0054
					Os.24852.1.A1_at	LOC_Os01g24940.1	1.32979	0.0054
					Os.46043.1.A1_s_at	LOC_Os01g16210.1	1.50286	0.0054
					OsAffx.32283.1.A1_at	LOC_Osm1g00360.1	1.00634	0.0055
					Os.22484.1.A1_at	LOC_Os12g29570.1	1.38427	0.0055
					Os.49434.1.S1_at	LOC_Os11g40130.1	1.11869	0.0055
					Os.57345.1.S1_at	LOC_Os02g38120.1	1.52952	0.0055
					Os.17259.1.S1_at	LOC_Os01g65660.1	1.26566	0.0055
					Os.27578.1.S1_at	LOC_Os01g33420.1	1.38332	0.0055
					Os.14491.1.S1_a_at	LOC_Os04g26400.1	1.44155	0.0056
					Os.18814.1.S1_at	LOC_Os11g38480.1	1.36221	0.0057
					Os.3356.1.S1_at	LOC_Os10g25090.1	1.26871	0.0057
					Os.56087.1.S1_at	LOC_Os06g40850.1	1.2577	0.0057
					OsAffx.2593.1.S1_s_at	LOC_Os02g13290.1	1.27959	0.0057
					Os.45892.1.S1_at	LOC_Os01g50720.1	1.23213	0.0057
					Os.9637.1.S1_at	LOC_Os06g48050.1	1.31961	0.0058
					OsAffx.28138.1.S1_at	LOC_Os06g46730.1	1.19603	0.0058
					OsAffx.25769.1.S1_at	LOC_Os03g59540.1	1.83184	0.0058
					Os.6346.1.S1_at	LOC_Os03g16900.1	1.42714	0.0058
					Os.55183.1.S1_at	LOC_Os03g11020.1	1.39665	0.0058
					Os.13531.1.S1_x_at	LOC_Os02g38800.1	1.40469	0.0058
[truncated: 3,529 more rows]
