# Supplementary material for: Identification of conserved drought-adaptive genes using a cross-species meta-analysis approach
Source: BMC Plant Biol. 2015 May 3;15:111. doi: 10.1186/s12870-015-0493-6 (PMC4417316; doi:10.1186/s12870-015-0493-6)
Supplement: Additional file 7: Table S4. — Common and unique orthologs found among the four species. [file 12870_2015_493_MOESM7_ESM.xlsx]

## Sheet: Table 4
Identification of Conserved Drought-Adaptive Genes Using a Cross-Species Meta-Analysis Approach
Lidor Shaar-Moshe, Sariel Hübner, Zvi Peleg
Additional file 7: Table S4. Common and unique up- and down-regulated orthologs (FDR ≤ 0.05) according to Venn diagrams (Figures 2 D and E)
Orthologs were obtained by MGI tool in PLEXdb gene expression resource.
Significant up-regulated genes presented in Venn diagrams (Figure 2D)		Significant down-regulated genes presented in Venn diagrams (Figure 2E)
3 Common orthologs among Arabidopsis, rice, wheat and barley:		1 Common ortholog among Arabidopsis, rice, wheat and barley:
LOC_Os02g32520.1		LOC_Os03g63330.1
LOC_Os07g48160.1
LOC_Os04g10400.1		2 Common orthologs among Arabidopsis, rice and wheat:
		LOC_Os05g22614.1
3 Common orthologs among Arabidopsis, wheat and barley:		LOC_Os10g35840.1
LOC_Os10g40550.1
LOC_Os02g54730.1		2 Common orthologs among Arabidopsis, wheat and barley:
LOC_Os02g44230.1		LOC_Os12g32620.1
		LOC_Os11g32650.1
5 Common orthologs among Arabidopsis, rice and wheat:
LOC_Os08g38700.1		7 Common orthologs among rice, wheat and barley:
LOC_Os01g35184.1		LOC_Os02g43194.1
LOC_Os08g33640.1		LOC_Os01g60770.1
LOC_Os04g52450.1		LOC_Os04g33390.1
LOC_Os11g03730.1		LOC_Os12g24390.1
		LOC_Os02g48870.1
21 Common orthologs among rice, wheat and barley:		LOC_Os03g04660.1
LOC_Os10g35070.1		LOC_Os07g42960.1
LOC_Os09g25090.1
LOC_Os06g35960.1		9 Common orthologs among Arabidopsis, rice and barley:
LOC_Os05g39770.1		LOC_Os07g01560.1
LOC_Os03g51350.1		LOC_Os05g39990.1
LOC_Os03g43720.1		LOC_Os01g38980.1
LOC_Os03g04770.1		LOC_Os08g37940.1
LOC_Os02g53320.1		LOC_Os07g04180.1
LOC_Os02g52780.1		LOC_Os04g58390.1
LOC_Os02g51930.1		LOC_Os12g10740.1
LOC_Os01g52110.1		LOC_Os10g40640.1
LOC_Os01g46600.1		LOC_Os11g07440.1
LOC_Os01g40094.1
LOC_Os01g10890.1		Common orthologs between Arabidopsis and wheat:
LOC_Os05g48230.1		LOC_Os12g17910.1
LOC_Os03g27280.1		LOC_Os02g04710.1
LOC_Os11g05990.1		LOC_Os02g38240.1
LOC_Os01g33420.1		LOC_Os02g13560.1
LOC_Os11g24070.1		LOC_Os12g42090.2
LOC_Os08g30820.1		LOC_Os06g45660.1
LOC_Os01g05840.1		LOC_Os03g18590.1
		LOC_Os12g36194.1
26 Common orthologs among Arabidopsis, rice and barley:		LOC_Os05g08360.1
LOC_Os10g32680.1		LOC_Os03g61260.1
LOC_Os08g38710.1
LOC_Os07g48830.1		19 Common orthologs between Arabidopsis and barley:
LOC_Os06g01360.1		LOC_Os06g22960.1
LOC_Os05g50380.1		LOC_Os05g51420.1
LOC_Os05g38150.1		LOC_Os03g08790.1
LOC_Os05g03480.2		LOC_Os01g61120.1
LOC_Os03g21060.1		LOC_Os01g49830.1
LOC_Os03g05310.1		LOC_Os06g43190.1
LOC_Os02g50350.1		LOC_Os07g22710.1
LOC_Os01g12660.1		LOC_Os03g03990.1
LOC_Os01g04380.1		LOC_Os12g44150.1
LOC_Os12g36640.2		LOC_Os08g39490.1
LOC_Os03g11910.1		LOC_Os04g01230.1
LOC_Os05g44340.1		LOC_Os07g18120.1
LOC_Os07g47250.1		LOC_Os06g48200.1
LOC_Os02g02320.1		LOC_Os06g05550.1
LOC_Os03g05280.1		LOC_Os07g38730.1
LOC_Os01g64970.1		LOC_Os03g02030.1
LOC_Os02g07760.1		LOC_Os02g49770.1
LOC_Os02g07160.1		LOC_Os12g37400.1
LOC_Os01g47690.1		LOC_Os11g05730.1
LOC_Os01g06660.1
LOC_Os09g21230.1		23 Common orthologs between rice and wheat:
LOC_Os05g51670.1		LOC_Os07g48050.1
LOC_Os09g29404.1		LOC_Os07g43570.1
		LOC_Os04g48850.1
8 Common orthologs between Arabidopsis and wheat:		LOC_Os03g21380.1
LOC_Os04g56700.1		LOC_Os02g34860.1
LOC_Os05g32630.1		LOC_Os03g55180.1
LOC_Os07g47820.1		LOC_Os04g43650.1
LOC_Os01g58114.1		LOC_Os06g15330.1
LOC_Os05g33820.1		LOC_Os01g14410.1
LOC_Os06g49990.1		LOC_Os08g34720.1
LOC_Os05g44130.1		LOC_Os12g31000.1
LOC_Os08g40260.1		LOC_Os11g12330.1
		LOC_Os04g40180.1
20 Common orthologs between wheat and barley:		LOC_Os04g51160.1
LOC_Os09g28910.2		LOC_Os03g22050.1
LOC_Os07g08160.1		LOC_Os04g48130.1
LOC_Os05g47540.1		LOC_Os03g52910.1
LOC_Os02g02390.1		LOC_Os09g29490.1
LOC_Os02g33020.1		LOC_Os08g06280.1
LOC_Os05g49770.1		LOC_Os04g33060.1
LOC_Os02g01590.1		LOC_Os04g15920.1
LOC_Os10g40590.1		LOC_Os07g08150.1
LOC_Os02g33730.1		LOC_Os04g40410.1
LOC_Os04g27060.1
LOC_Os01g03750.1		23 Common orthologs between wheat and barley:
LOC_Os01g42030.1		LOC_Os12g43490.1
LOC_Os01g11054.1		LOC_Os11g37950.1
LOC_Os04g44840.1		LOC_Os06g46950.1
LOC_Os07g49110.1		LOC_Os05g48270.1
LOC_Os06g48180.1		LOC_Os05g46480.1
LOC_Os06g43930.1		LOC_Os04g20164.1
LOC_Os05g11950.1		LOC_Os03g42130.1
LOC_Os06g50300.1		LOC_Os01g58270.1
LOC_Os08g08040.1		LOC_Os04g44610.1
		LOC_Os12g25200.1
23 Common orthologs between Arabidopsis and barley:		LOC_Os03g48030.1
LOC_Os12g01530.2		LOC_Os04g36070.1
LOC_Os09g37100.1		LOC_Os02g44500.1
LOC_Os08g20660.1		LOC_Os02g04120.1
LOC_Os05g38820.1		LOC_Os10g28120.1
LOC_Os02g43690.1		LOC_Os10g28080.1
LOC_Os12g02820.1		LOC_Os03g12500.1
LOC_Os12g04990.1		LOC_Os03g58940.1
LOC_Os02g13140.1		LOC_Os01g71080.1
LOC_Os04g53930.1		LOC_Os06g11200.1
LOC_Os01g60450.1		LOC_Os02g01100.2
LOC_Os02g39930.1		LOC_Os09g17600.1
LOC_Os01g73910.2		LOC_Os06g38960.1
LOC_Os06g21980.1
LOC_Os03g25750.1		43 Common orthologs between Arabidopsis and rice:
LOC_Os01g57370.1		LOC_Os11g05860.1
LOC_Os02g32660.1		LOC_Os09g36600.1
LOC_Os01g08700.1		LOC_Os06g12250.1
LOC_Os03g31300.1		LOC_Os05g49290.1
LOC_Os06g29220.1		LOC_Os03g54000.1
LOC_Os03g48090.1		LOC_Os03g39610.1
LOC_Os07g06660.1		LOC_Os03g20370.1
LOC_Os06g33710.1		LOC_Os03g05290.1
LOC_Os02g27030.1		LOC_Os04g53230.1
		LOC_Os04g38410.1
60 Common orthologs between rice and wheat:		LOC_Os03g09060.1
LOC_Os12g41680.1		LOC_Osp1g00970.1
LOC_Os12g21789.1		LOC_Os07g05470.1
LOC_Os12g02200.1		LOC_Os08g37432.1
LOC_Os11g26760.1		LOC_Osp1g00700.1
LOC_Os09g31270.1		LOC_Osp1g00740.1
LOC_Os08g34240.1		LOC_Osp1g00420.1
LOC_Os08g19420.1		LOC_Osp1g00580.1
LOC_Os06g25010.1		LOC_Os04g38480.1
LOC_Os05g07090.1		LOC_Osp1g00670.1
LOC_Os04g52880.1		LOC_Os07g44290.1
LOC_Os04g35100.1		LOC_Osp1g00170.1
LOC_Os03g48780.1		LOC_Os11g04460.1
LOC_Os03g45280.1		LOC_Os09g15330.1
LOC_Os02g41840.1		LOC_Os08g44000.1
LOC_Os02g01070.1		LOC_Os03g04000.1
LOC_Os01g62970.1		LOC_Os11g10750.1
LOC_Os09g07830.1		LOC_Os01g51020.1
LOC_Os04g36720.1		LOC_Osp1g00470.1
LOC_Os05g11910.1		LOC_Os04g33640.1
LOC_Os03g08520.1		LOC_Os05g47540.1
LOC_Os04g55520.1		LOC_Os09g17630.1
LOC_Os05g08730.1		LOC_Os10g21418.1
LOC_Os01g50050.1		LOC_Os04g38530.1
LOC_Os01g51430.1		LOC_Os03g18070.1
LOC_Os05g45590.1		LOC_Os06g07210.1
LOC_Os03g18454.1		LOC_Os03g29980.1
LOC_Os05g46000.1		LOC_Os10g38229.1
LOC_Os04g47700.1		LOC_Os03g20700.1
LOC_Os06g22080.1		LOC_Os12g08760.1
LOC_Os07g42994.1		LOC_Os03g06670.1
LOC_Os05g38950.1		LOC_Os01g63770.1
LOC_Os11g30500.1		LOC_Os08g39840.1
LOC_Os03g13840.1
LOC_Os11g14140.1		101 Common orthologs between rice and barley:
LOC_Os07g08950.1		LOC_Os12g36850.1
LOC_Os03g54130.1		LOC_Os10g39680.1
LOC_Os11g47760.1		LOC_Os10g33900.1
LOC_Os01g32980.1		LOC_Os10g04730.1
LOC_Os03g16700.1		LOC_Os09g24580.1
LOC_Os10g35450.1		LOC_Os09g16510.1
LOC_Os07g38130.1		LOC_Os08g39850.1
LOC_Os01g72430.1		LOC_Os07g05640.1
LOC_Os06g14350.1		LOC_Os06g18000.1
LOC_Os12g07300.1		LOC_Os04g55710.1
LOC_Os12g03470.1		LOC_Os04g24220.1
LOC_Os09g04100.1		LOC_Os03g58980.1
LOC_Os07g40240.1		LOC_Os01g41750.1
LOC_Os04g57380.1		LOC_Os01g39330.1
LOC_Os04g54830.1		LOC_Os01g28500.1
LOC_Os04g32030.1		LOC_Os11g11890.1
LOC_Os03g53860.1		LOC_Os02g36940.1
LOC_Os03g48310.1		LOC_Os06g13870.1
LOC_Os02g44870.1		LOC_Os07g39350.1
LOC_Os02g19970.1		LOC_Os04g54200.1
LOC_Os02g10120.1		LOC_Os04g15690.1
LOC_Os01g02020.1		LOC_Os08g01220.1
LOC_Os03g18850.1		LOC_Os06g46799.1
LOC_Os03g59360.1		LOC_Os02g09490.1
LOC_Os02g43010.1		LOC_Os04g41680.1
LOC_Os08g16130.1		LOC_Os03g09940.1
		LOC_Os01g45250.1
63 Common orthologs between Arabidopsis and rice:		LOC_Os01g71670.1
LOC_Os12g37690.1		LOC_Os07g42940.1
LOC_Os11g33330.1		LOC_Os02g05960.1
LOC_Os11g10480.1		LOC_Os03g62010.1
LOC_Os10g32810.1		LOC_Os07g35390.1
LOC_Os09g26880.1		LOC_Os06g37080.1
LOC_Os08g06010.1		LOC_Os03g21400.1
LOC_Os06g40120.1		LOC_Os02g08440.1
LOC_Os06g15370.1		LOC_Os05g34270.1
LOC_Os05g35110.1		LOC_Os10g33540.1
LOC_Os03g51920.1		LOC_Os04g51560.1
LOC_Os03g44150.1		LOC_Os01g61880.1
LOC_Os03g22120.1		LOC_Os11g07670.1
LOC_Os02g54254.1		LOC_Os03g57310.1
LOC_Os01g66120.1		LOC_Os02g14430.1
LOC_Os04g52500.1		LOC_Os05g25770.1
LOC_Os03g20020.1		LOC_Os05g25450.1
LOC_Os11g39220.1		LOC_Os03g01530.1
LOC_Os07g08140.1		LOC_Os06g06980.1
LOC_Os07g08970.1		LOC_Os03g09220.1
LOC_Os01g42410.1		LOC_Os02g03410.1
LOC_Os01g64750.1		LOC_Os09g39770.1
LOC_Os11g37560.1		LOC_Os01g02400.1
LOC_Os03g24870.1		LOC_Os06g50300.1
LOC_Os03g61920.1		LOC_Os04g52310.1
LOC_Os05g45960.1		LOC_Os03g04570.1
LOC_Os10g39220.1		LOC_Os03g10640.1
LOC_Os07g09690.1		LOC_Os01g51980.1
LOC_Os01g47410.1		LOC_Os01g04350.1
LOC_Os12g02390.1		LOC_Os04g47310.1
LOC_Os10g40570.1		LOC_Os05g04610.1
LOC_Os02g42920.1		LOC_Os01g28450.1
LOC_Os03g09090.1		LOC_Os12g39380.1
LOC_Os05g01760.1		LOC_Os04g14690.1
LOC_Os09g23350.1		LOC_Os12g02960.1
LOC_Os04g14790.1		LOC_Os03g44710.1
LOC_Os07g47100.1		LOC_Os02g56250.1
LOC_Os03g18030.1		LOC_Os04g49690.1
LOC_Os10g04620.1		LOC_Os09g23550.1
LOC_Os01g40280.1		LOC_Os11g29380.1
LOC_Os09g24570.1		LOC_Os01g53330.1
LOC_Os06g17290.1		LOC_Os03g16950.1
LOC_Os07g26110.1		LOC_Os08g02120.1
LOC_Os01g25440.1		LOC_Os02g03570.1
LOC_Os07g30170.1		LOC_Os04g33660.1
LOC_Os11g20554.1		LOC_Os10g34930.1
LOC_Os01g10250.1		LOC_Os01g04330.1
LOC_Os12g39320.1		LOC_Os01g65070.1
LOC_Os05g34980.1		LOC_Os05g45210.1
LOC_Os06g51100.1		LOC_Os10g17489.1
LOC_Os06g10340.1		LOC_Os06g20040.1
LOC_Os08g39370.1		LOC_Os04g41030.1
LOC_Os06g36180.1		LOC_Os03g19090.1
LOC_Os04g48390.1		LOC_Os06g06290.1
LOC_Os02g17500.1		LOC_Os03g18910.1
LOC_Os01g12710.1		LOC_Os11g12340.1
LOC_Os12g39630.1		LOC_Os10g40720.1
LOC_Os08g43550.1		LOC_Os07g35690.1
LOC_Os08g31980.1		LOC_Os07g12730.1
LOC_Os04g17100.1		LOC_Os06g03580.1
LOC_Os03g59040.1		LOC_Os04g57200.1
LOC_Os01g16030.1		LOC_Os01g61080.1
LOC_Os03g48380.1		LOC_Os11g31540.1
LOC_Os01g56560.1		LOC_Os03g40670.1
		LOC_Os06g04920.1
163 Common orthologs between rice and barley:		LOC_Os03g10090.1
LOC_Os12g29400.1		LOC_Os01g70130.1
LOC_Os11g42510.1		LOC_Os01g11860.1
LOC_Os11g26780.1		LOC_Os12g40920.1
LOC_Os10g40040.1		LOC_Os01g64470.1
LOC_Os10g33250.1		LOC_Os12g43380.1
LOC_Os09g33530.1		LOC_Os03g31510.1
LOC_Os07g44410.1		LOC_Os03g04110.1
LOC_Os07g05365.1		LOC_Os03g29850.1
LOC_Os07g01810.1
LOC_Os06g48300.1		187 orthologs of wheat:
LOC_Os06g46900.1		LOC_Os12g40920.3
LOC_Os06g23350.1		LOC_Os09g38560.1
LOC_Os06g13720.1		LOC_Os09g36930.1
LOC_Os06g10750.1		LOC_Os09g36700.1
LOC_Os06g06560.1		LOC_Os08g37456.1
LOC_Os05g47700.1		LOC_Os08g35760.1
LOC_Os05g46480.1		LOC_Os07g42300.1
LOC_Os05g39250.1		LOC_Os05g44916.1
LOC_Os05g34830.1		LOC_Os05g03390.1
LOC_Os05g31020.1		LOC_Os03g63430.1
LOC_Os05g15510.1		LOC_Os03g18130.1
LOC_Os05g07940.1		LOC_Os02g55050.1
LOC_Os05g07890.1		LOC_Os02g49870.2
LOC_Os04g59540.1		LOC_Os02g49870.1
LOC_Os04g55850.1		LOC_Os04g31010.1
LOC_Os04g48270.1		LOC_Os03g12530.1
LOC_Os04g43200.1		LOC_Os01g66980.1
LOC_Os04g37760.1		LOC_Os01g37510.1
LOC_Os04g28420.1		LOC_Os05g09500.1
LOC_Os03g21260.1		LOC_Os06g15400.1
LOC_Os03g16920.1		LOC_Os01g74010.1
LOC_Os03g16670.1		LOC_Os02g45070.1
LOC_Os03g16610.1		LOC_Os10g15300.1
LOC_Os03g16030.1		LOC_Os02g55140.1
LOC_Os03g15020.1		LOC_Os01g11150.1
LOC_Os03g14180.1		LOC_Os07g33210.1
LOC_Os03g12890.1		LOC_Os01g71380.1
LOC_Os02g54140.1		LOC_Os06g37364.2
LOC_Os02g47840.1		LOC_Os01g05060.1
LOC_Os02g10310.1		LOC_Os06g51029.1
LOC_Os01g62900.1		LOC_Os01g37980.1
LOC_Os01g58194.1		LOC_Os03g51640.1
LOC_Os01g54030.1		LOC_Os12g24330.1
LOC_Os01g53240.1		LOC_Os05g08420.1
LOC_Os01g53220.1		LOC_Os06g45350.1
LOC_Os01g32780.1		LOC_Os11g47120.1
LOC_Os01g19770.1		LOC_Os09g26730.1
LOC_Os01g16170.1		LOC_Os03g60620.1
LOC_Os01g04370.1		LOC_Os10g36210.1
LOC_Os01g03730.1		LOC_Os04g50110.1
LOC_Os01g03360.1		LOC_Os06g02500.1
LOC_Os10g01134.1		LOC_Os07g38850.1
LOC_Os01g09640.1		LOC_Os03g02690.1
LOC_Os05g28210.1		LOC_Os02g30790.1
LOC_Os01g50616.1		LOC_Os06g43660.1
LOC_Os02g19924.1		LOC_Os08g30150.1
LOC_Os01g67870.1		LOC_Os11g25330.1
LOC_Os03g45720.1		LOC_Os02g44980.1
LOC_Os03g27770.1		LOC_Os01g69290.1
LOC_Os01g70860.1		LOC_Os04g40670.1
LOC_Os06g43640.1		LOC_Os05g43040.1
LOC_Os11g01540.1		LOC_Os06g04030.1
LOC_Os06g39240.1		LOC_Os09g26560.1
LOC_Os09g09790.1		LOC_Os03g49720.1
LOC_Os02g01440.1		LOC_Os10g21374.1
LOC_Os01g46760.1		LOC_Os05g44810.1
LOC_Os01g02870.1		LOC_Os09g35970.1
LOC_Os05g08930.1		LOC_Os09g39440.2
LOC_Os05g45770.1		LOC_Osp1g00880.1
LOC_Os11g48020.1		LOC_Os04g55720.1
LOC_Os01g65660.1		LOC_Os03g31300.1
LOC_Os03g55030.1		LOC_Os07g43330.1
LOC_Os01g08680.1		LOC_Os03g50310.1
LOC_Os02g14760.1		LOC_Os05g06780.1
LOC_Os09g08072.1		LOC_Os01g65400.1
LOC_Os08g17784.1		LOC_Os12g08830.1
LOC_Os11g05400.1		LOC_Os01g66170.1
LOC_Os02g04840.1		LOC_Os02g15750.1
LOC_Os10g09990.1		LOC_Os09g12290.1
LOC_Os08g37180.1		LOC_Os05g05600.1
LOC_Os04g34610.1		LOC_Os01g48380.1
LOC_Os10g30640.1		LOC_Os11g42550.1
LOC_Os07g37400.1		LOC_Os08g36490.1
LOC_Os02g33380.1		LOC_Os07g26110.1
LOC_Os10g25130.1		LOC_Os05g45320.2
LOC_Os05g33960.1		LOC_Osp1g00330.1
LOC_Os01g07530.1		LOC_Os01g11054.1
LOC_Os04g01590.1		LOC_Os08g32930.1
LOC_Os03g16460.1		LOC_Os02g36950.2
LOC_Os03g23980.1		LOC_Os07g14514.1
LOC_Os05g49440.2		LOC_Os07g41200.1
LOC_Os03g15890.1		LOC_Os01g56630.1
LOC_Os12g39370.1		LOC_Os03g08520.1
LOC_Os10g25780.1		LOC_Os08g07540.1
LOC_Os01g07200.1		LOC_Os05g32590.1
LOC_Os05g32270.1		LOC_Os11g04500.1
LOC_Os06g50360.1		LOC_Os06g30380.1
LOC_Os01g68950.1		LOC_Os10g35140.1
LOC_Os01g25010.1		LOC_Os11g02660.1
LOC_Os03g01570.1		LOC_Os01g62480.1
LOC_Os05g08570.2		LOC_Os12g38750.1
LOC_Os02g10060.1		LOC_Os09g36220.1
LOC_Os01g08440.1		LOC_Os03g21040.2
LOC_Os06g03860.1		LOC_Os10g39670.1
LOC_Os06g21380.1		LOC_Os01g11240.1
LOC_Os03g08100.1		LOC_Os09g36450.2
LOC_Os05g31160.1		LOC_Os02g39040.1
LOC_Os01g40620.1		LOC_Os01g61580.1
LOC_Os01g21160.1		LOC_Os12g37970.1
LOC_Os08g16480.1		LOC_Os06g37660.1
LOC_Os03g51650.1		LOC_Os05g44300.1
LOC_Os08g02210.1		LOC_Os03g59570.1
LOC_Os05g43230.1		LOC_Os07g15670.1
LOC_Os02g04330.1		LOC_Os04g59600.1
LOC_Os02g31030.1		LOC_Os01g63220.1
LOC_Os03g17060.1		LOC_Os09g39410.1
LOC_Os01g49490.1		LOC_Os03g47650.1
LOC_Os03g45390.1		LOC_Os07g46590.1
LOC_Os02g50010.1		LOC_Os05g51150.1
LOC_Os07g07920.1		LOC_Os08g29110.1
LOC_Os02g10350.1		LOC_Os04g58250.1
LOC_Os02g57010.1		LOC_Os03g15050.2
LOC_Os07g14350.1		LOC_Os03g12000.1
LOC_Os03g11530.1		LOC_Os04g54870.1
LOC_Os04g40930.1		LOC_Os03g15870.1
LOC_Os03g50870.1		LOC_Os01g60650.1
LOC_Os09g29840.1		LOC_Os06g29220.1
LOC_Os05g02060.1		LOC_Os05g49060.1
LOC_Os02g40040.1		LOC_Os05g06140.1
LOC_Os11g29900.1		LOC_Os03g24020.1
LOC_Os09g31380.1		LOC_Os08g15460.1
LOC_Os08g32870.1		LOC_Os02g54710.1
LOC_Os08g13890.1		LOC_Os06g13720.1
LOC_Os07g22930.2		LOC_Os02g36340.1
LOC_Os06g49970.2		LOC_Os10g21190.1
LOC_Os06g20200.1		LOC_Os10g36580.1
LOC_Os06g10280.1		LOC_Os03g41330.1
LOC_Os05g49420.1		LOC_Os01g45274.1
LOC_Os04g36560.1		LOC_Os05g32140.1
LOC_Os02g48630.1		LOC_Os02g48360.1
LOC_Os09g14670.1		LOC_Os04g51300.1
LOC_Os07g39270.1		LOC_Os05g04500.1
LOC_Os06g29180.1		LOC_Os03g63310.1
LOC_Os06g15760.1		LOC_Os03g55930.1
LOC_Os04g51610.1		LOC_Os02g49326.1
LOC_Os03g59320.1		LOC_Os01g31680.1
LOC_Os03g20120.1		LOC_Os02g39160.1
LOC_Os01g12580.1		LOC_Os04g40950.1
LOC_Os05g03320.1		LOC_Os01g08510.1
LOC_Os03g15960.1		LOC_Os04g50204.1
LOC_Os12g40550.1		LOC_Os07g46350.1
LOC_Os07g49270.1		LOC_Os02g50490.1
LOC_Os04g47140.1		LOC_Os09g32510.5
LOC_Os06g06750.1		LOC_Os06g35030.1
LOC_Os02g08230.1		LOC_Os03g17690.1
LOC_Os01g71990.1		LOC_Os05g43230.1
LOC_Os09g20930.1		LOC_Os09g32030.1
LOC_Os07g07930.1		LOC_Os02g43640.1
LOC_Os05g50190.1		LOC_Os02g27850.1
LOC_Os05g05330.1		LOC_Os09g13650.1
LOC_Os09g24320.1		LOC_Os06g11135.1
LOC_Os06g07760.1		LOC_Os06g11490.1
LOC_Os01g47190.1		LOC_Os06g06040.1
		LOC_Os09g36040.1
237 orthologs of wheat:		LOC_Os03g11450.1
LOC_Os11g26910.1		LOC_Os01g09620.1
LOC_Os09g27820.1		LOC_Os02g58150.1
LOC_Os09g27750.1		LOC_Os02g13970.1
LOC_Os08g38910.1		LOC_Osp1g00310.1
LOC_Os07g49320.1		LOC_Os06g24404.1
LOC_Os07g47510.1		LOC_Os06g38960.2
LOC_Os07g46710.1		LOC_Os03g16060.1
LOC_Os07g42250.1		LOC_Os12g07820.1
LOC_Os07g37420.1		LOC_Os07g33310.1
LOC_Os06g10690.1		LOC_Os02g02390.1
LOC_Os05g51500.1		LOC_Os05g51450.1
LOC_Os05g51450.1		LOC_Os04g53220.1
LOC_Os04g55720.1		LOC_Os12g02380.1
LOC_Os04g51520.1		LOC_Os08g20200.1
LOC_Os04g33600.1		LOC_Os12g09000.1
LOC_Os03g63430.1		LOC_Os09g26650.1
LOC_Os03g17470.1		LOC_Os05g32680.1
LOC_Os03g04760.1		LOC_Os03g06200.1
LOC_Os02g34830.1		LOC_Os03g56800.1
LOC_Os02g33420.1		LOC_Os01g48300.1
LOC_Os02g30600.1		LOC_Os01g71990.1
LOC_Os01g57420.1		LOC_Os10g34760.1
LOC_Os01g27210.1		LOC_Os06g26234.1
LOC_Os01g26920.1		LOC_Os05g08730.1
LOC_Os12g01680.1		LOC_Os02g01590.1
LOC_Os11g43900.1		LOC_Os11g47970.1
LOC_Os11g12740.1		LOC_Os07g33200.1
LOC_Os07g06820.1		LOC_Os07g05360.1
LOC_Os03g56060.1		LOC_Os05g41460.1
LOC_Os03g36630.1		LOC_Os05g19150.1
LOC_Os02g46030.1		LOC_Os09g37620.1
LOC_Os02g32970.1		LOC_Os03g45960.1
LOC_Os11g06390.2
LOC_Os07g35940.1		428 orthologs of Arabidopsis:
LOC_Os06g50330.1		LOC_Os12g44380.1
LOC_Os05g51180.1		LOC_Os12g35630.1
LOC_Os09g08390.1		LOC_Os12g33080.1
LOC_Os01g71960.1		LOC_Os12g16650.1
LOC_Os07g48229.1		LOC_Os12g05080.1
LOC_Os11g37730.1		LOC_Os11g43640.1
LOC_Os02g57960.1		LOC_Os11g35040.1
LOC_Os02g02210.1		LOC_Os10g40550.1
LOC_Os09g23530.1		LOC_Os10g39780.1
LOC_Os05g06480.1		LOC_Os10g32580.1
LOC_Os12g29220.1		LOC_Os08g44770.1
LOC_Os01g63580.1		LOC_Os08g31030.1
LOC_Os03g52760.1		LOC_Os08g29370.1
LOC_Os09g32220.1		LOC_Os08g15420.1
LOC_Os04g05010.1		LOC_Os07g34580.1
LOC_Os08g36840.1		LOC_Os07g32660.1
LOC_Os03g38990.1		LOC_Os07g10530.1
LOC_Os11g40590.1		LOC_Os06g15620.1
LOC_Os05g05620.1		LOC_Os06g07600.1
LOC_Os11g04180.1		LOC_Os05g47850.1
LOC_Os08g07830.1		LOC_Os05g44200.1
LOC_Os01g11946.1		LOC_Os05g41640.1
LOC_Os09g38560.1		LOC_Os05g37600.1
LOC_Os03g49380.1		LOC_Os05g27880.1
LOC_Os03g12660.1		LOC_Os04g50820.1
LOC_Os09g03630.1		LOC_Os04g38750.1
LOC_Os05g44916.1		LOC_Os03g50885.1
LOC_Os10g33420.1		LOC_Os03g19930.1
LOC_Os07g25710.1		LOC_Os03g19200.1
LOC_Os07g18250.1		LOC_Os03g12250.1
LOC_Os10g38040.1		LOC_Os03g02690.2
LOC_Os03g50280.1		LOC_Os02g51040.1
LOC_Os06g29790.1		LOC_Os02g49950.1
LOC_Os09g24230.1		LOC_Os02g37590.1
LOC_Os09g37280.1		LOC_Os02g11040.1
LOC_Os05g44100.1		LOC_Os02g02310.1
LOC_Os08g03350.1		LOC_Os01g71190.1
LOC_Os09g07800.1		LOC_Os01g53840.1
LOC_Os03g18820.1		LOC_Os01g52110.1
LOC_Os01g04409.1		LOC_Os01g47350.1
LOC_Os01g09670.1		LOC_Os01g43160.1
LOC_Os04g48770.1		LOC_Os01g32364.1
LOC_Os03g01210.1		LOC_Os08g03450.1
LOC_Os08g31580.1		LOC_Os07g17390.1
LOC_Os03g08800.1		LOC_Os03g27990.1
LOC_Os01g44230.1		LOC_Os02g43600.1
LOC_Os03g21000.1		LOC_Os08g44340.1
LOC_Os03g23020.1		LOC_Os04g48880.1
LOC_Os02g53180.2		LOC_Os04g43070.1
LOC_Os09g35690.1		LOC_Os09g02650.1
LOC_Os01g71820.1		LOC_Os02g30650.1
LOC_Os12g17600.1		LOC_Os05g05480.1
LOC_Os05g24140.1		LOC_Os02g53130.1
LOC_Os12g26030.1		LOC_Os02g33450.1
LOC_Os06g50070.1		LOC_Os01g59990.1
LOC_Os01g56020.1		LOC_Os01g56350.1
LOC_Os03g46340.1		LOC_Os12g23180.1
LOC_Os07g08030.1		LOC_Os06g09688.1
LOC_Os01g43520.1		LOC_Os04g44060.1
LOC_Os06g34120.1		LOC_Os04g56970.2
LOC_Os02g57140.1		LOC_Os01g73450.1
LOC_Os03g43800.1		LOC_Os03g21940.1
LOC_Os10g22570.1		LOC_Os07g11110.1
LOC_Os02g08440.1		LOC_Os03g61800.1
LOC_Os05g47660.1		LOC_Os02g52280.1
LOC_Os10g40200.1		LOC_Os02g04670.1
LOC_Os08g44840.1		LOC_Os08g25390.1
LOC_Os04g10350.1		LOC_Os06g10750.1
LOC_Os03g02730.1		LOC_Os04g56320.1
LOC_Os02g11960.1		LOC_Os04g38600.1
LOC_Os02g12300.1		LOC_Os01g46070.1
LOC_Os09g32290.2		LOC_Os01g24690.1
LOC_Os06g44170.1		LOC_Os12g07880.1
LOC_Os11g05850.2		LOC_Os07g38300.1
LOC_Os08g33850.2		LOC_Os03g14040.1
LOC_Os01g51870.1		LOC_Os02g21040.1
LOC_Os05g18604.1		LOC_Os01g61310.1
LOC_Os01g71090.1		LOC_Os11g05340.1
LOC_Os11g47460.1		LOC_Os02g55130.1
LOC_Os01g34480.1		LOC_Os03g59640.1
LOC_Os09g38750.1		LOC_Os12g37560.1
LOC_Os06g40640.2		LOC_Os04g44840.1
LOC_Os01g43350.1		LOC_Os04g42270.1
LOC_Os02g07044.1		LOC_Os03g11120.1
LOC_Os06g22650.1		LOC_Os01g52170.1
LOC_Os05g25450.1		LOC_Os07g37830.1
LOC_Os05g03780.1		LOC_Os04g42380.1
LOC_Os05g38590.2		LOC_Os03g24860.1
LOC_Os10g38870.1		LOC_Os03g04340.1
LOC_Os02g48740.1		LOC_Os02g51860.1
LOC_Os03g01320.1		LOC_Os08g35740.1
LOC_Os01g43180.1		LOC_Os09g24416.1
LOC_Os05g49050.1		LOC_Os05g48310.1
LOC_Os09g30474.1		LOC_Os03g53230.1
LOC_Os08g04430.1		LOC_Os03g45320.1
LOC_Os06g17840.1		LOC_Os02g56960.1
LOC_Os12g19350.1		LOC_Os01g62350.1
LOC_Os08g10570.1		LOC_Osp1g00280.1
LOC_Os06g02440.1		LOC_Os07g06450.1
LOC_Os02g56520.1		LOC_Os03g18570.1
LOC_Os03g49190.1		LOC_Os12g36890.1
LOC_Os08g35860.1		LOC_Os08g13930.1
LOC_Os11g29850.1		LOC_Os07g10720.1
LOC_Os06g44310.1		LOC_Os06g48180.1
LOC_Os05g45030.1		LOC_Os03g55280.1
LOC_Os10g35770.1		LOC_Os10g41780.1
LOC_Os03g36439.1		LOC_Os01g43030.1
LOC_Os06g18820.1		LOC_Os04g56160.1
LOC_Os04g44060.1		LOC_Os06g49160.1
LOC_Os03g04260.1		LOC_Osp1g00930.1
LOC_Os02g43360.1		LOC_Os04g16680.1
LOC_Os10g30750.1		LOC_Os06g09610.2
LOC_Os03g59380.1		LOC_Os05g02670.1
LOC_Os01g65320.1		LOC_Os03g04169.1
LOC_Os08g37210.1		LOC_Os01g16890.1
LOC_Os10g40780.1		LOC_Os08g42850.1
LOC_Os12g43930.1		LOC_Os08g03520.1
LOC_Os01g25600.1		LOC_Os07g06940.1
LOC_Os01g17214.1		LOC_Os06g03720.1
LOC_Os12g30540.1		LOC_Os02g34810.1
LOC_Os03g25350.1		LOC_Os01g41870.1
LOC_Os06g46434.1		LOC_Os09g32760.1
LOC_Os12g43380.1		LOC_Os05g35540.1
LOC_Os05g29880.3		LOC_Os05g14180.1
LOC_Os04g48490.1		LOC_Os04g48416.1
LOC_Os12g27830.1		LOC_Os01g59130.1
LOC_Os09g05080.1		LOC_Os06g08670.1
LOC_Os05g22930.1		LOC_Os01g59090.1
LOC_Os05g22970.1		LOC_Os08g23810.1
LOC_Os01g29230.1		LOC_Os11g29700.2
LOC_Os01g32184.1		LOC_Os09g19560.1
LOC_Os06g39760.1		LOC_Os05g33520.1
LOC_Os08g30100.1		LOC_Os12g05900.1
LOC_Os10g35670.1		LOC_Os01g47190.1
LOC_Os11g35400.1		LOC_Os03g51600.1
LOC_Os07g41460.1		LOC_Os03g10340.1
LOC_Os11g41600.1		LOC_Os01g69060.1
LOC_Os08g32120.1		LOC_Os12g18860.1
LOC_Os07g05620.1		LOC_Os10g41550.1
LOC_Os06g40640.1		LOC_Os07g08500.1
LOC_Os01g07590.1		LOC_Os08g13690.1
LOC_Os11g33970.1		LOC_Os12g13320.1
LOC_Os11g44580.1		LOC_Os03g56820.1
LOC_Os03g45320.1		LOC_Os10g35010.1
LOC_Os03g07200.2		LOC_Os02g04020.1
LOC_Os01g52240.1		LOC_Os10g34180.1
LOC_Os04g31710.1		LOC_Os03g54890.1
LOC_Os02g42350.1		LOC_Os01g16940.1
LOC_Os07g33220.1		LOC_Os09g38420.1
LOC_Os06g47200.1		LOC_Os10g39810.1
LOC_Os01g14080.1		LOC_Os04g47220.1
LOC_Os03g13460.1		LOC_Os06g23114.1
LOC_Os05g49270.1		LOC_Os06g50120.1
LOC_Os07g44820.1		LOC_Os04g32950.1
LOC_Os03g10620.2		LOC_Os03g21370.1
LOC_Os01g06730.1		LOC_Os08g02340.1
LOC_Os05g33130.1		LOC_Os03g16010.1
LOC_Os03g43720.6		LOC_Os02g04460.1
LOC_Os03g05880.1		LOC_Os02g21660.1
LOC_Os07g24050.1		LOC_Os01g74190.1
LOC_Os01g43050.1		LOC_Os08g33440.1
LOC_Os01g59660.1		LOC_Os08g06230.1
LOC_Os08g40200.1		LOC_Os07g05580.1
LOC_Os09g29460.1		LOC_Os11g20360.2
LOC_Os03g20520.1		LOC_Os05g37730.1
LOC_Os04g57010.1		LOC_Os05g29010.2
LOC_Os01g04010.1		LOC_Os03g30300.1
LOC_Os02g09450.1		LOC_Os02g37580.1
LOC_Os02g45710.1		LOC_Os06g08380.1
LOC_Os10g02630.1		LOC_Os01g64660.2
LOC_Os01g27150.1		LOC_Os02g57640.1
LOC_Os05g03040.1		LOC_Os09g34900.1
LOC_Os06g11790.1		LOC_Os06g48650.1
LOC_Os09g15520.1		LOC_Os03g45400.1
LOC_Os06g08014.1		LOC_Os03g11420.1
LOC_Os04g42470.1		LOC_Os05g50890.1
LOC_Os11g14430.1		LOC_Os09g27700.1
LOC_Os03g02860.1		LOC_Os01g67134.1
LOC_Os06g51084.1		LOC_Os01g13030.1
LOC_Os03g17100.1		LOC_Os12g10580.1
LOC_Os06g27890.1		LOC_Os03g58040.1
LOC_Os04g57200.1		LOC_Os07g33220.1
LOC_Os09g36680.1		LOC_Os09g24530.1
LOC_Os07g16224.1		LOC_Os05g33510.1
LOC_Os06g08280.1		LOC_Os03g42110.1
LOC_Os04g45750.1		LOC_Os02g01560.1
LOC_Os04g10420.1		LOC_Os09g36520.1
LOC_Os03g20380.1		LOC_Os01g40310.1
LOC_Os02g46610.1		LOC_Os02g02550.1
LOC_Os07g37560.1		LOC_Os01g65460.1
LOC_Os05g14240.1		LOC_Os05g49220.2
LOC_Os04g39150.1		LOC_Os06g01490.1
LOC_Os03g38540.1		LOC_Os01g07630.1
LOC_Os02g17920.1		LOC_Os12g04440.1
LOC_Os01g37800.1		LOC_Os08g10570.1
LOC_Os08g06110.2		LOC_Os08g37600.1
LOC_Os05g24770.1		LOC_Os06g49110.1
LOC_Os08g44200.1		LOC_Os04g37904.1
LOC_Os06g51420.1		LOC_Os10g39410.1
LOC_Os05g33200.1		LOC_Os02g38160.1
LOC_Os02g03570.1		LOC_Os01g68480.1
LOC_Os10g04580.1		LOC_Os01g42380.1
LOC_Os05g50110.1		LOC_Os08g41990.1
		LOC_Os04g41340.1
306 orthologs of Arabidopsis:		LOC_Os02g40440.1
LOC_Os09g34100.1		LOC_Os09g37270.1
LOC_Os09g15420.1		LOC_Os10g35470.1
LOC_Os08g08840.1		LOC_Os04g42520.1
LOC_Os07g33850.2		LOC_Os01g51754.1
LOC_Os06g44460.1		LOC_Os03g03720.1
LOC_Os06g09450.1		LOC_Os12g08170.1
LOC_Os05g51510.1		LOC_Os07g48510.1
LOC_Os05g39690.1		LOC_Os06g44890.1
LOC_Os05g35290.1		LOC_Os07g46480.1
LOC_Os05g24550.4		LOC_Os01g05630.1
LOC_Os05g09360.1		LOC_Os12g40890.1
LOC_Os05g02130.1		LOC_Os11g24610.2
LOC_Os04g48850.1		LOC_Os11g04670.1
LOC_Os04g45470.1		LOC_Os05g50600.1
LOC_Os04g45070.1		LOC_Os05g40180.1
LOC_Os03g21960.1		LOC_Os06g47210.1
LOC_Os03g19500.1		LOC_Os05g48980.1
LOC_Os02g49760.1		LOC_Os09g24900.1
LOC_Os02g35080.1		LOC_Os05g49800.1
LOC_Os02g34560.1		LOC_Os11g01140.1
LOC_Os02g11070.1		LOC_Os04g52130.1
LOC_Os02g08364.1		LOC_Os02g53770.1
LOC_Os01g60730.1		LOC_Os06g48160.1
LOC_Os01g47400.1		LOC_Os02g06360.1
LOC_Os01g44220.1		LOC_Os03g22880.1
LOC_Os01g43020.1		LOC_Os09g27750.1
LOC_Os01g37910.1		LOC_Os05g48630.2
LOC_Os01g37690.1		LOC_Os02g24354.1
LOC_Os12g18860.1		LOC_Os03g02960.1
LOC_Os10g13670.1		LOC_Os02g13530.1
LOC_Os08g33630.1		LOC_Os10g32550.1
LOC_Os06g40200.1		LOC_Os07g48100.1
LOC_Os06g04460.1		LOC_Os06g21480.1
LOC_Os03g37411.1		LOC_Os01g45370.1
LOC_Os02g44500.1		LOC_Os03g38970.1
LOC_Os01g14860.1		LOC_Os05g47660.1
LOC_Os07g48820.1		LOC_Os11g26850.2
LOC_Os07g42770.1		LOC_Os07g07310.1
LOC_Os06g07780.1		LOC_Os03g03180.1
LOC_Os06g51150.1		LOC_Os10g27174.1
LOC_Os02g48790.1		LOC_Os05g49970.1
LOC_Os07g48780.1		LOC_Os01g18320.1
LOC_Os04g38860.1		LOC_Os03g61130.1
LOC_Os03g14950.1		LOC_Os05g03070.1
LOC_Os09g28390.1		LOC_Os02g57540.1
LOC_Os02g12650.1		LOC_Os03g27280.1
LOC_Os07g40580.1		LOC_Os02g47880.1
LOC_Os01g65200.3		LOC_Os01g74650.3
LOC_Os06g46310.1		LOC_Os01g39960.1
LOC_Os01g73500.1		LOC_Os01g05080.1
LOC_Os01g70950.1		LOC_Os12g03810.2
LOC_Os06g36800.1		LOC_Os03g17470.1
LOC_Os01g23620.1		LOC_Os10g34040.1
LOC_Os04g41470.1		LOC_Os07g41580.1
LOC_Os12g33946.1		LOC_Os05g49270.1
LOC_Os04g54630.1		LOC_Os02g50040.1
LOC_Os02g06840.1		LOC_Os03g17610.1
LOC_Os12g18650.1		LOC_Os08g29669.1
LOC_Os09g07020.1		LOC_Os06g09630.1
LOC_Os06g49440.1		LOC_Os01g58790.1
LOC_Os06g50146.1		LOC_Os01g21820.1
LOC_Os02g17390.1		LOC_Os01g56320.1
LOC_Os04g51920.1		LOC_Os12g39660.1
LOC_Os01g60230.1		LOC_Os03g58740.1
LOC_Os07g07470.1		LOC_Os01g64120.1
LOC_Os06g36990.1		LOC_Os05g48320.1
LOC_Os05g49200.1		LOC_Os04g05050.1
LOC_Os05g34770.1		LOC_Os01g57360.1
LOC_Os03g37130.1		LOC_Os08g41340.1
LOC_Os05g06760.1		LOC_Os03g18970.1
LOC_Os02g49140.1		LOC_Os08g14580.1
LOC_Os01g55590.1		LOC_Os03g47930.1
LOC_Os01g24680.1		LOC_Os04g39700.1
LOC_Os02g08100.1		LOC_Os02g46440.1
LOC_Os03g52690.1		LOC_Os05g32230.1
LOC_Os12g42850.1		LOC_Os04g43540.1
LOC_Os06g39140.1		LOC_Os04g06770.1
LOC_Os03g49900.1		LOC_Os03g37970.1
LOC_Os01g53520.1		LOC_Os06g33520.1
LOC_Os10g36780.1		LOC_Os06g46000.1
LOC_Os02g48640.1		LOC_Os03g40930.1
LOC_Os03g46770.1		LOC_Os08g05570.1
LOC_Os10g41190.1		LOC_Os07g14270.1
LOC_Os09g38210.1		LOC_Os08g31980.1
LOC_Os09g11450.2		LOC_Os01g16650.1
LOC_Os04g52730.1		LOC_Os06g08320.1
LOC_Os03g53230.1		LOC_Os01g51790.1
LOC_Os03g01190.1		LOC_Os02g18380.1
LOC_Os06g06770.1		LOC_Os03g58920.2
LOC_Os05g40420.1		LOC_Os01g52490.1
LOC_Os03g51000.1		LOC_Os11g31980.1
LOC_Os04g55080.1		LOC_Os07g36130.1
LOC_Os04g51330.1		LOC_Os02g57290.1
LOC_Os04g55650.1		LOC_Os02g03440.1
LOC_Os01g16960.1		LOC_Os03g01900.1
LOC_Os02g04020.1		LOC_Os07g38590.1
LOC_Os10g20630.1		LOC_Os01g50010.1
LOC_Os09g35920.1		LOC_Os09g02700.1
LOC_Os07g38120.1		LOC_Os03g15120.1
LOC_Os06g12530.1		LOC_Os02g43340.1
LOC_Os10g26520.1		LOC_Os01g11920.1
LOC_Os07g26700.1		LOC_Os06g12600.1
LOC_Os11g13810.1		LOC_Os02g03670.1
LOC_Os10g33930.1		LOC_Os01g67570.1
LOC_Os07g10250.1		LOC_Os03g04430.1
LOC_Os10g14814.1		LOC_Os01g05900.1
LOC_Os03g11560.1		LOC_Os08g15288.1
LOC_Os03g50390.1		LOC_Os08g36480.1
LOC_Os06g45410.1		LOC_Os02g38210.1
LOC_Os05g47650.1		LOC_Os04g16830.1
LOC_Os09g39260.1		LOC_Os06g05660.1
LOC_Os02g53420.1		LOC_Os07g07950.1
LOC_Os02g43020.1		LOC_Os03g16050.1
LOC_Os12g17900.1		LOC_Os01g05010.1
LOC_Os07g04240.1		LOC_Os11g32260.1
LOC_Os01g57220.1		LOC_Os03g16440.1
LOC_Os01g09430.1		LOC_Os05g44070.1
LOC_Os08g41390.1		LOC_Os07g46460.1
LOC_Os04g54810.1		LOC_Os03g49710.1
LOC_Os06g02180.1		LOC_Os01g66000.1
LOC_Os01g56930.1		LOC_Os02g20310.1
LOC_Os02g03280.2		LOC_Os02g15810.1
LOC_Os12g42370.1		LOC_Os01g59150.1
LOC_Os12g15470.2		LOC_Os05g30980.1
LOC_Os08g02690.1		LOC_Os09g32976.1
LOC_Os09g09480.1		LOC_Os07g46410.1
LOC_Os04g58620.1		LOC_Os03g20450.1
LOC_Os04g54870.1		LOC_Os02g07220.1
LOC_Os02g39550.1		LOC_Os02g56040.1
LOC_Os01g43910.1		LOC_Os01g46610.1
LOC_Os03g17250.1		LOC_Os05g28280.1
LOC_Os01g60410.1		LOC_Os05g51180.1
LOC_Os06g50240.1		LOC_Os12g04260.1
LOC_Os03g17170.1		LOC_Os07g07540.1
LOC_Os06g45500.1		LOC_Os02g42350.1
LOC_Os01g01080.1		LOC_Os03g12910.1
LOC_Os09g28570.1		LOC_Os01g66520.1
LOC_Os05g41010.1		LOC_Os01g43910.1
LOC_Os02g47600.1		LOC_Os03g59580.1
LOC_Os06g15990.1		LOC_Os01g62260.1
LOC_Os07g46490.1		LOC_Os10g35370.1
LOC_Os07g26630.1		LOC_Os10g25780.1
LOC_Os05g01250.1		LOC_Os09g37230.1
LOC_Os01g68680.1		LOC_Os09g33830.1
LOC_Os08g01320.2		LOC_Os09g25600.1
LOC_Os03g60870.1		LOC_Os09g15820.1
LOC_Os02g48720.1		LOC_Os07g34950.1
LOC_Os02g49230.5		LOC_Os07g26490.1
LOC_Os06g51430.1		LOC_Os07g22350.1
LOC_Os06g19400.1		LOC_Os07g10600.1
LOC_Osm1g00120.1		LOC_Os07g02810.1
LOC_Os04g49510.1		LOC_Os06g47600.1
LOC_Os03g18890.1		LOC_Os06g15420.1
LOC_Os07g42500.1		LOC_Os06g01400.1
LOC_Os02g50240.1		LOC_Os05g47890.1
LOC_Os01g25386.1		LOC_Os05g41220.1
LOC_Os11g38050.1		LOC_Os05g28750.1
LOC_Os04g56646.1		LOC_Os04g57850.1
LOC_Os06g51220.2		LOC_Os04g38450.1
LOC_Os07g39300.1		LOC_Os03g56840.1
LOC_Os02g07720.2		LOC_Os03g50510.1
LOC_Os01g66330.1		LOC_Os03g36540.1
LOC_Os07g25460.1		LOC_Os03g24600.1
LOC_Os09g39230.1		LOC_Os03g21900.1
LOC_Os12g43550.2		LOC_Os03g21730.1
LOC_Os03g53310.1		LOC_Os03g14080.1
LOC_Os02g38140.2		LOC_Os03g13540.1
LOC_Os09g37949.1		LOC_Os03g06000.1
LOC_Os08g38400.1		LOC_Os02g56130.1
LOC_Os02g14000.1		LOC_Os01g71200.1
LOC_Os02g58210.2		LOC_Os01g69030.1
LOC_Os01g61410.1		LOC_Os01g43390.1
LOC_Os04g39030.1		LOC_Os01g41550.1
LOC_Os01g48420.1		LOC_Os01g39770.1
LOC_Os04g21610.1		LOC_Os01g39270.1
LOC_Os11g42790.1		LOC_Os01g23610.1
LOC_Os02g55910.1		LOC_Os10g42720.1
LOC_Os01g49120.1		LOC_Os08g44530.1
LOC_Os07g38530.1		LOC_Os07g08760.1
LOC_Os03g50040.1		LOC_Os03g08220.1
LOC_Os02g32730.1		LOC_Os03g44420.1
LOC_Os01g48760.1		LOC_Os03g03410.1
LOC_Os02g06640.1		LOC_Os02g47140.1
LOC_Os08g37605.1		LOC_Osp1g00720.1
LOC_Os03g08230.1		LOC_Os12g14070.1
LOC_Os12g41780.1		LOC_Os11g03670.1
LOC_Os06g09290.1		LOC_Os09g31180.1
LOC_Os12g07780.1		LOC_Os09g19850.1
LOC_Os01g60020.1		LOC_Os08g43510.1
LOC_Os01g39790.1		LOC_Os05g04510.1
LOC_Os01g08750.1		LOC_Os03g63950.1
LOC_Os03g11260.1		LOC_Os03g53650.2
LOC_Os07g44710.1		LOC_Os03g26080.1
LOC_Os01g13800.1		LOC_Os03g16220.1
LOC_Os01g43774.1		LOC_Os01g46980.1
LOC_Os07g38620.1		LOC_Os01g18210.1
LOC_Osm1g00580.1		LOC_Os01g05840.1
LOC_Os04g36050.1		LOC_Os06g20370.1
LOC_Os05g44050.1		LOC_Os05g19370.1
LOC_Os01g07880.1		LOC_Os04g55050.1
LOC_Os06g51270.1		LOC_Os03g61120.1
LOC_Os01g73020.1		LOC_Os03g50290.1
LOC_Os04g56160.1		LOC_Os02g52940.2
LOC_Os05g48670.1		LOC_Os02g51680.1
LOC_Os03g55600.1		LOC_Os01g69950.1
LOC_Os01g67860.1		LOC_Os03g21510.1
LOC_Os01g04950.1		LOC_Os03g17740.1
LOC_Os05g08960.1		LOC_Os03g14120.1
LOC_Os07g49400.1		LOC_Os08g06040.1
LOC_Os02g08480.1		LOC_Os02g44080.1
LOC_Os04g51390.1		LOC_Os12g25690.1
LOC_Os02g56740.1		LOC_Os10g39930.1
LOC_Os07g37740.1		LOC_Os10g37520.1
LOC_Os03g60800.1		LOC_Os08g02050.1
LOC_Os01g60410.3		LOC_Os07g04190.1
LOC_Os11g45710.1		LOC_Os04g55230.1
LOC_Os06g06790.1		LOC_Os04g52361.1
LOC_Os01g63420.1		LOC_Os04g45490.1
LOC_Os01g39830.1		LOC_Os04g36720.1
LOC_Os10g33660.1		LOC_Os01g45550.2
LOC_Os11g08300.1		LOC_Osp1g00570.1
LOC_Os06g45860.1		LOC_Os09g26190.1
LOC_Os12g37720.1		LOC_Os03g31134.1
LOC_Os09g25150.1
LOC_Os07g43160.1		455 orthologs of barley:
LOC_Os06g43860.2		LOC_Os12g42610.1
LOC_Os04g44850.1		LOC_Os12g41530.1
LOC_Os10g33650.1		LOC_Os12g39360.1
LOC_Os03g06620.1		LOC_Os11g38010.1
LOC_Os08g09250.2		LOC_Os11g10510.1
LOC_Os08g06060.1		LOC_Os11g04010.1
LOC_Os07g07080.1		LOC_Os10g38489.1
LOC_Os05g33610.1		LOC_Os10g36924.1
LOC_Os07g44610.1		LOC_Os10g35950.1
LOC_Os05g49290.1		LOC_Os10g22570.1
LOC_Os06g44150.1		LOC_Os10g22560.1
LOC_Os05g33510.1		LOC_Os09g37330.1
LOC_Os08g43390.1		LOC_Os09g36320.1
LOC_Os05g04960.1		LOC_Os09g26620.1
LOC_Os09g12560.1		LOC_Os09g26310.1
LOC_Os02g18820.1		LOC_Os09g25760.1
LOC_Os02g47400.1		LOC_Os09g23084.1
LOC_Os01g68630.1		LOC_Os08g09240.1
LOC_Os02g16550.1		LOC_Os07g33898.1
LOC_Os10g39780.1		LOC_Os06g46770.3
LOC_Os10g33800.1		LOC_Os06g38340.1
LOC_Os01g72290.1		LOC_Os06g28124.1
LOC_Os06g12250.1		LOC_Os06g14420.1
LOC_Os02g05630.1		LOC_Os06g11660.1
LOC_Os08g37444.1		LOC_Os06g07220.1
LOC_Os03g49260.1		LOC_Os06g01500.1
LOC_Os12g37560.1		LOC_Os05g49840.1
LOC_Os11g14040.1		LOC_Os05g41930.1
LOC_Os09g30412.1		LOC_Os04g59570.1
LOC_Os07g32800.1		LOC_Os04g59150.1
LOC_Os06g47000.1		LOC_Os04g58850.1
LOC_Os06g39600.1		LOC_Os04g53850.1
LOC_Os05g33570.1		LOC_Os04g42930.1
LOC_Os05g26820.1		LOC_Os04g42910.1
LOC_Os05g25310.1		LOC_Os04g25560.1
LOC_Os05g06500.1		LOC_Os04g10750.1
LOC_Os04g41680.1		LOC_Os04g02910.1
LOC_Os03g57680.1		LOC_Os03g63280.1
LOC_Os03g31180.1		LOC_Os03g60580.1
LOC_Os03g16210.1		LOC_Os03g60570.1
LOC_Os03g06080.1		LOC_Os03g48180.1
LOC_Os03g02170.2		LOC_Os03g18820.1
LOC_Os02g51620.1		LOC_Os03g08020.1
LOC_Os02g50820.1		LOC_Os03g07400.1
LOC_Os01g12650.1		LOC_Os03g04260.1
LOC_Os01g09320.1		LOC_Os03g03034.1
LOC_Os12g03899.1		LOC_Os03g02670.1
LOC_Os11g43860.1		LOC_Os03g02040.1
LOC_Os09g33680.1		LOC_Os03g01800.1
LOC_Os09g27030.2		LOC_Os02g56920.1
LOC_Os08g41460.1		LOC_Os02g51410.1
LOC_Os06g44840.2		LOC_Os02g43410.1
LOC_Os05g43840.1		LOC_Os02g42810.1
LOC_Os05g38640.1		LOC_Os02g40200.1
LOC_Os05g04360.1		LOC_Os02g36030.1
LOC_Os02g45670.1		LOC_Os02g35900.1
LOC_Os02g13560.1		LOC_Os02g17940.1
LOC_Os01g68010.1		LOC_Os02g16030.1
LOC_Os10g31950.1		LOC_Os02g03840.2
LOC_Os09g36730.1		LOC_Os02g03020.1
LOC_Os08g09240.1		LOC_Os01g66200.1
LOC_Os04g33040.1		LOC_Os01g60740.2
LOC_Os04g30450.1		LOC_Os01g55950.1
LOC_Os01g09300.3		LOC_Os01g14670.1
LOC_Os07g05640.1		LOC_Os01g11650.1
LOC_Os09g22440.1		LOC_Os01g10290.1
LOC_Os04g30490.1		LOC_Os01g08380.1
LOC_Os03g11900.1		LOC_Os01g01830.1
LOC_Os02g47860.1		LOC_Os08g41470.2
LOC_Os02g05480.1		LOC_Os04g56740.1
LOC_Os12g41170.1		LOC_Os04g34170.1
LOC_Os02g07450.1		LOC_Os03g18850.1
LOC_Os06g42020.1		LOC_Os03g14915.1
LOC_Os05g33900.1		LOC_Os02g53200.2
LOC_Os03g17350.1		LOC_Os02g48900.1
LOC_Os02g53160.1		LOC_Os02g15700.1
LOC_Os02g10520.1		LOC_Os01g55510.1
LOC_Os03g32170.1		LOC_Os01g04409.1
LOC_Os11g40690.1		LOC_Os12g41920.1
LOC_Os07g39870.1		LOC_Os01g02940.1
LOC_Os07g30300.1		LOC_Os12g23280.2
		LOC_Os10g40700.1
512 orthologs of barley:		LOC_Os10g26670.1
LOC_Os12g37260.1		LOC_Os06g49660.1
LOC_Os12g30040.1		LOC_Os05g41080.1
LOC_Os12g29760.1		LOC_Os05g24770.1
LOC_Os12g26290.1		LOC_Os03g05900.1
LOC_Os12g16650.1		LOC_Os06g40650.1
LOC_Os12g13390.1		LOC_Os05g36270.1
LOC_Os12g08830.1		LOC_Os03g15790.1
LOC_Os11g43200.1		LOC_Os07g45060.1
LOC_Os11g28060.1		LOC_Os04g09390.1
LOC_Os10g39810.1		LOC_Os07g38130.1
LOC_Os09g35800.1		LOC_Os07g03710.1
LOC_Os09g30130.1		LOC_Os03g59300.1
LOC_Os09g10340.1		LOC_Os11g28365.1
LOC_Os08g43334.2		LOC_Os06g29844.1
LOC_Os08g41880.1		LOC_Os06g18790.1
LOC_Os08g31200.1		LOC_Os02g24080.2
LOC_Os08g30150.1		LOC_Os10g23820.1
LOC_Os07g33979.1		LOC_Os02g44940.1
LOC_Os07g18230.1		LOC_Os01g41710.1
LOC_Os07g03000.1		LOC_Os10g42620.1
LOC_Os06g46770.3		LOC_Os09g35030.1
LOC_Os06g45480.1		LOC_Os04g39100.1
LOC_Os06g14370.2		LOC_Os03g52130.1
LOC_Os06g12320.1		LOC_Os03g03700.1
LOC_Os06g02380.1		LOC_Os02g50320.1
LOC_Os05g49060.1		LOC_Os02g45450.1
LOC_Os05g32380.1		LOC_Os02g28980.1
LOC_Os05g32140.1		LOC_Os01g72080.1
LOC_Os05g12490.1		LOC_Os01g54620.1
LOC_Os05g06660.1		LOC_Os11g37774.1
LOC_Os04g54474.1		LOC_Os08g16130.1
LOC_Os04g42930.1		LOC_Os04g43800.1
LOC_Os04g39489.1		LOC_Os02g41630.2
LOC_Os04g20164.1		LOC_Os12g02080.1
LOC_Os04g14710.1		LOC_Os09g12230.1
LOC_Os03g62670.1		LOC_Os06g44620.1
LOC_Os03g61260.1		LOC_Os12g37840.1
LOC_Os03g59340.1		LOC_Os03g40270.1
LOC_Os03g58180.1		LOC_Os05g28830.1
LOC_Os03g44484.1		LOC_Os04g52164.1
LOC_Os03g39610.1		LOC_Os02g55030.1
LOC_Os03g15940.1		LOC_Os02g10860.1
LOC_Os03g12370.1		LOC_Os06g45630.1
LOC_Os03g10800.1		LOC_Os01g67110.1
LOC_Os02g54990.2		LOC_Os12g41540.1
LOC_Os02g47620.2		LOC_Os06g46030.1
LOC_Os02g45520.1		LOC_Os07g48310.1
LOC_Os02g44680.1		LOC_Os12g02589.1
LOC_Os02g32030.1		LOC_Os03g48626.1
LOC_Os02g03720.1		LOC_Os03g25440.1
LOC_Os01g69030.1		LOC_Os06g49505.1
LOC_Os01g67630.1		LOC_Os06g48030.1
LOC_Os01g55290.1		LOC_Os05g02070.3
LOC_Os01g26039.1		LOC_Os12g38440.1
LOC_Os01g05630.1		LOC_Os08g02300.1
LOC_Os03g26870.1		LOC_Os07g35310.1
LOC_Os02g53400.1		LOC_Os06g03910.1
LOC_Os02g36850.1		LOC_Os03g19070.1
LOC_Os07g08150.1		LOC_Os02g07060.1
LOC_Os05g49890.1		LOC_Os09g25490.1
LOC_Os02g53350.1		LOC_Os02g50130.1
LOC_Os02g49570.1		LOC_Os07g42924.1
LOC_Os08g20544.1		LOC_Os05g40010.1
LOC_Os07g24000.1		LOC_Os04g54810.1
LOC_Os06g13350.1		LOC_Os01g16450.1
LOC_Os04g47360.1		LOC_Os11g11990.1
LOC_Os02g52010.1		LOC_Os02g51150.1
LOC_Os01g58790.1		LOC_Os02g40240.1
LOC_Os08g07060.1		LOC_Os01g41890.1
LOC_Os02g20360.1		LOC_Os03g48480.1
LOC_Os01g61230.1		LOC_Os02g41800.1
LOC_Os10g29470.1		LOC_Os03g53900.4
LOC_Os03g42220.1		LOC_Os01g05970.1
LOC_Os02g11000.1		LOC_Os01g72100.1
LOC_Os09g30466.1		LOC_Os01g09010.1
LOC_Os01g01340.1		LOC_Os11g24070.1
LOC_Os11g24374.1		LOC_Os08g43270.1
LOC_Os09g28620.1		LOC_Os01g72880.1
LOC_Os07g43740.1		LOC_Os01g05070.1
LOC_Os07g40986.1		LOC_Os03g28330.1
LOC_Os06g15810.1		LOC_Os01g06580.1
LOC_Os01g04550.1		LOC_Os05g28300.1
LOC_Os11g07916.1		LOC_Os06g03660.1
LOC_Os12g37640.1		LOC_Os05g27304.1
LOC_Os05g26926.1		LOC_Os06g06510.1
LOC_Os07g31830.1		LOC_Os02g21460.1
LOC_Os05g32680.1		LOC_Os10g16974.1
LOC_Os02g42310.1		LOC_Os01g01740.1
LOC_Os01g16750.1		LOC_Os07g31830.1
LOC_Os08g33140.1		LOC_Os06g11990.1
LOC_Os03g47610.1		LOC_Os09g12660.1
LOC_Os03g09170.1		LOC_Os02g42160.1
LOC_Os07g49310.1		LOC_Osp1g01100.1
LOC_Os01g64720.1		LOC_Os11g07690.1
LOC_Os12g03230.1		LOC_Os07g42395.1
LOC_Os09g10820.1		LOC_Os04g58330.1
LOC_Os05g48810.1		LOC_Os01g14440.1
LOC_Os03g61030.1		LOC_Os01g09880.1
LOC_Os02g56014.1		LOC_Os07g17330.1
LOC_Os02g44090.1		LOC_Os04g11820.1
LOC_Os08g44530.1		LOC_Os01g35050.1
LOC_Os03g58470.1		LOC_Os08g38300.1
LOC_Os02g12760.1		LOC_Os02g06010.1
LOC_Os01g08020.1		LOC_Os11g43700.1
LOC_Os07g08200.1		LOC_Os01g70850.1
LOC_Os02g58450.1		LOC_Os04g46220.1
LOC_Os07g43050.1		LOC_Os06g13830.1
LOC_Os05g48970.1		LOC_Os01g49614.1
LOC_Os04g12970.1		LOC_Os04g32030.1
LOC_Os03g20370.1		LOC_Os09g07440.1
LOC_Os01g53930.1		LOC_Os06g05700.1
LOC_Os11g24450.1		LOC_Os12g34510.1
LOC_Os11g01890.1		LOC_Os04g53760.1
LOC_Os09g31482.1		LOC_Os05g02650.1
LOC_Os08g16840.1		LOC_Os01g42880.1
LOC_Os07g34110.1		LOC_Os01g14550.1
LOC_Os01g56180.1		LOC_Os07g10770.1
LOC_Os12g01360.1		LOC_Os01g61860.1
LOC_Os10g08550.1		LOC_Os07g49310.1
LOC_Os09g21210.1		LOC_Os02g53860.1
LOC_Os07g47450.1		LOC_Os05g51540.1
LOC_Os03g52640.1		LOC_Os02g47150.1
LOC_Os01g58890.1		LOC_Os04g37760.1
LOC_Os04g14760.1		LOC_Os09g07460.1
LOC_Os01g08860.1		LOC_Os12g13340.1
LOC_Os04g32110.1		LOC_Os06g45020.1
LOC_Os12g02950.1		LOC_Os03g13950.1
LOC_Os09g31486.1		LOC_Os09g26660.1
LOC_Os09g26810.1		LOC_Os01g70520.1
LOC_Os05g25780.1		LOC_Os06g49220.1
LOC_Os03g11520.1		LOC_Os05g41795.1
LOC_Os03g11310.1		LOC_Os01g74152.1
LOC_Os10g25430.1		LOC_Os01g63050.1
LOC_Os08g41790.1		LOC_Os07g29220.1
LOC_Os07g04990.1		LOC_Os05g04380.1
LOC_Os02g39730.2		LOC_Os12g05440.1
LOC_Os11g07600.1		LOC_Os05g29990.1
LOC_Os11g05570.1		LOC_Os04g52460.1
LOC_Os01g50030.1		LOC_Os03g53610.1
LOC_Os01g65400.1		LOC_Os03g14170.1
LOC_Os07g43670.1		LOC_Os02g58030.1
LOC_Os10g42500.1		LOC_Os09g23740.1
LOC_Os12g31000.1		LOC_Os09g27060.1
LOC_Os05g38290.1		LOC_Os03g46100.1
LOC_Os02g41580.1		LOC_Os01g59660.1
LOC_Os07g11110.1		LOC_Os01g67054.1
LOC_Os05g04630.1		LOC_Os02g31290.1
LOC_Os12g23180.1		LOC_Os08g39310.1
LOC_Os04g42430.1		LOC_Os01g61720.1
LOC_Os03g56840.1		LOC_Os04g33740.1
LOC_Os06g34730.1		LOC_Os05g38040.2
LOC_Os03g11450.1		LOC_Os10g42710.1
LOC_Os06g14400.1		LOC_Os05g36190.1
LOC_Os01g51860.1		LOC_Os04g41810.1
LOC_Os01g56470.1		LOC_Os08g01140.1
LOC_Os06g12630.1		LOC_Os02g43870.1
LOC_Os04g01230.1		LOC_Os08g13440.2
LOC_Os12g40890.1		LOC_Os06g44180.1
LOC_Os03g56540.1		LOC_Os03g57460.1
LOC_Os08g25720.1		LOC_Os07g47700.1
LOC_Os04g08350.2		LOC_Os12g07150.1
LOC_Os01g71380.1		LOC_Os09g28880.1
LOC_Osp1g00320.1		LOC_Os05g34150.1
LOC_Os12g43410.1		LOC_Os01g54400.1
LOC_Os06g06460.1		LOC_Os01g44960.1
LOC_Os02g21080.1		LOC_Os01g13690.2
LOC_Os01g60830.1		LOC_Os06g22870.1
LOC_Os04g51160.1		LOC_Os02g55870.1
LOC_Os01g52500.1		LOC_Os03g10110.1
LOC_Os01g10450.1		LOC_Os02g13650.1
LOC_Os02g12680.1		LOC_Os01g43180.1
LOC_Os08g04630.1		LOC_Os03g03164.3
LOC_Os08g37874.1		LOC_Os11g10990.1
LOC_Os07g32570.1		LOC_Os04g36058.1
LOC_Os01g61320.1		LOC_Os02g52230.1
LOC_Os04g59040.1		LOC_Os07g39740.1
LOC_Os04g40500.1		LOC_Os03g07200.1
LOC_Os02g09340.1		LOC_Os09g30150.1
LOC_Os01g59920.1		LOC_Os04g58720.1
LOC_Os03g49710.1		LOC_Os06g13600.1
LOC_Os02g56970.1		LOC_Os03g10030.1
LOC_Os03g10050.1		LOC_Os01g70380.1
LOC_Os04g56230.1		LOC_Os09g20090.1
LOC_Os05g28480.1		LOC_Os06g06780.1
LOC_Os06g22690.1		LOC_Os03g51380.1
LOC_Os04g32880.1		LOC_Os03g22800.1
LOC_Os11g10990.1		LOC_Os01g10210.1
LOC_Os02g52390.1		LOC_Os02g04250.1
LOC_Os07g38290.1		LOC_Os03g25490.1
LOC_Os06g04620.1		LOC_Os02g41680.1
LOC_Os04g52330.1		LOC_Os01g24010.1
LOC_Os04g51300.1		LOC_Os02g47420.1
LOC_Os06g26340.1		LOC_Os03g11900.1
LOC_Os07g37220.1		LOC_Os04g21320.1
LOC_Os04g54790.1		LOC_Os11g08100.1
LOC_Os04g55180.1		LOC_Os07g27810.1
LOC_Os10g32550.1		LOC_Os12g05600.1
LOC_Os01g40640.1		LOC_Os01g72800.1
LOC_Os01g15130.1		LOC_Os01g04950.1
LOC_Os12g43600.1		LOC_Os04g29550.1
LOC_Os05g39650.1		LOC_Os01g50840.1
LOC_Os09g16330.2		LOC_Os02g51620.1
LOC_Os07g40030.1		LOC_Os04g52730.1
LOC_Os08g32930.1		LOC_Os05g33000.1
LOC_Os07g35260.1		LOC_Os05g34170.2
LOC_Os02g17940.1		LOC_Os11g33120.1
LOC_Os08g40160.1		LOC_Os11g01300.1
LOC_Os08g04400.1		LOC_Os06g33570.1
LOC_Os01g73514.1		LOC_Os09g27450.1
LOC_Os01g12830.2		LOC_Os01g63690.1
LOC_Os01g05800.2		LOC_Os01g11940.1
LOC_Os10g31830.1		LOC_Os10g30080.1
LOC_Os04g40040.1		LOC_Os04g42840.1
LOC_Os06g45350.1		LOC_Os05g50810.1
LOC_Os06g28050.1		LOC_Os10g36060.1
LOC_Os01g16290.1		LOC_Os05g37660.1
LOC_Os08g41750.1		LOC_Os02g55410.1
LOC_Os04g33940.1		LOC_Os07g40940.1
LOC_Os03g01830.1		LOC_Os05g07730.1
LOC_Os03g10190.1		LOC_Os03g62500.1
LOC_Os08g42590.1		LOC_Os06g43210.1
LOC_Os12g35630.1		LOC_Os02g32490.1
LOC_Os03g20170.1		LOC_Os06g41710.1
LOC_Os01g74010.1		LOC_Os04g01300.1
LOC_Os03g21790.1		LOC_Os02g10690.1
LOC_Os01g45070.1		LOC_Os03g55410.1
LOC_Os03g58790.1		LOC_Os11g37900.1
LOC_Os07g47090.1		LOC_Os08g35710.1
LOC_Os01g06020.1		LOC_Os08g14310.1
LOC_Os06g49490.1		LOC_Os12g32940.1
LOC_Os03g37080.1		LOC_Os03g56810.1
LOC_Os01g62810.1		LOC_Os03g49350.1
LOC_Os09g37020.1		LOC_Os02g54254.1
LOC_Os08g43190.1		LOC_Os10g27330.1
LOC_Os05g04070.1		LOC_Os08g13920.1
LOC_Os01g65560.1		LOC_Os04g48490.1
LOC_Os06g13810.1		LOC_Os08g36920.1
LOC_Os06g16000.1		LOC_Os11g04720.2
LOC_Os04g52100.1		LOC_Os06g44310.1
LOC_Os04g40670.1		LOC_Os01g70790.1
LOC_Os03g37260.1		LOC_Os04g35570.1
LOC_Os10g32540.1		LOC_Os09g20284.1
LOC_Os09g38920.1		LOC_Os07g42660.1
LOC_Os02g57160.1		LOC_Os07g02900.1
LOC_Os07g23520.2		LOC_Os02g57720.1
LOC_Os08g25700.1		LOC_Os02g08100.1
LOC_Os03g11130.1		LOC_Os06g47310.1
LOC_Os04g24220.1		LOC_Os03g50030.1
LOC_Os02g51790.1		LOC_Os01g67480.1
LOC_Os03g44010.1		LOC_Os01g73300.1
LOC_Os02g04710.1		LOC_Os01g07130.1
LOC_Os10g11034.1		LOC_Os03g37010.1
LOC_Os04g47220.1		LOC_Os07g39680.1
LOC_Os08g05280.1		LOC_Os05g45930.1
LOC_Os01g41430.1		LOC_Os03g18454.1
LOC_Os09g15820.1		LOC_Os03g03150.1
LOC_Os07g26930.2		LOC_Os02g44870.1
LOC_Os06g49830.1		LOC_Os10g33960.1
LOC_Os11g38260.1		LOC_Os06g37560.1
LOC_Os04g52270.1		LOC_Os05g35460.1
LOC_Os01g62390.1		LOC_Os05g07210.1
LOC_Os06g49530.1		LOC_Os04g42310.1
LOC_Os03g20010.1		LOC_Os12g01380.1
LOC_Os06g35940.1		LOC_Os10g05730.1
LOC_Os04g53190.1		LOC_Os08g01490.1
LOC_Os02g04810.1		LOC_Os01g04570.1
LOC_Os01g61560.1		LOC_Os04g41540.1
LOC_Os06g39370.1		LOC_Os02g02600.1
LOC_Os03g50940.1		LOC_Os07g02200.1
LOC_Os06g03920.1		LOC_Os06g07969.1
LOC_Os07g34640.2		LOC_Os03g57450.1
LOC_Os02g53180.1		LOC_Os07g44430.1
LOC_Os11g38020.1		LOC_Os04g38720.1
LOC_Os11g32500.1		LOC_Os03g06510.1
LOC_Os03g17600.1		LOC_Os09g20880.1
LOC_Os02g46140.2		LOC_Os02g50840.1
LOC_Os01g68450.1		LOC_Os05g33130.1
LOC_Os04g23820.1		LOC_Os03g10620.1
LOC_Os03g17550.1		LOC_Os06g11610.1
LOC_Os05g01510.1		LOC_Os03g08960.1
LOC_Os12g10784.1		LOC_Os04g08450.2
LOC_Os07g46330.1		LOC_Os02g37830.1
LOC_Os01g69950.1		LOC_Os02g52210.2
LOC_Os01g43070.1		LOC_Os10g34920.1
LOC_Os03g59750.1		LOC_Os01g42410.1
LOC_Os02g08490.1		LOC_Os01g71010.1
LOC_Os06g50930.1		LOC_Os01g66330.1
LOC_Os04g33920.1		LOC_Os07g08070.1
LOC_Os01g74190.1		LOC_Os10g42900.1
LOC_Os06g21390.1		LOC_Os01g04880.1
LOC_Os04g45040.1		LOC_Os01g07730.1
LOC_Os09g17740.1		LOC_Os10g36780.1
LOC_Os02g52650.1		LOC_Os05g49860.1
LOC_Os03g08999.1		LOC_Os04g52210.1
LOC_Os02g45170.1		LOC_Os04g35080.1
LOC_Os02g57030.1		LOC_Os05g31620.1
LOC_Os06g02620.1		LOC_Os07g40000.1
LOC_Os01g43370.1		LOC_Os05g28630.1
LOC_Os10g36703.1		LOC_Os02g54890.1
LOC_Os02g02360.1		LOC_Os06g51170.1
LOC_Os01g45530.1		LOC_Os02g38440.1
LOC_Os01g10810.1		LOC_Os08g37800.1
LOC_Os11g34210.1		LOC_Os01g62010.1
LOC_Os07g47290.1		LOC_Os01g62430.3
LOC_Os02g48980.1		LOC_Os03g52680.1
LOC_Os08g40110.2		LOC_Os04g40150.1
LOC_Os04g18200.1		LOC_Os10g31950.1
LOC_Os12g09000.1		LOC_Os02g39560.1
LOC_Os08g22149.1		LOC_Os08g16580.1
LOC_Os01g32330.1		LOC_Os05g41780.1
LOC_Os01g52680.1		LOC_Os03g05520.1
LOC_Os07g33660.1		LOC_Os05g41480.1
LOC_Os09g09930.1		LOC_Os09g15420.1
LOC_Os05g25060.1		LOC_Os02g47470.1
LOC_Os05g07632.1		LOC_Os02g35000.1
LOC_Os09g35940.1		LOC_Os02g21280.1
LOC_Os08g04450.1		LOC_Os01g09320.1
LOC_Os05g46250.1		LOC_Os06g21140.1
LOC_Os02g05470.1		LOC_Os04g44870.1
LOC_Os01g42190.1		LOC_Os01g01180.1
LOC_Os12g44150.1		LOC_Os06g04250.1
LOC_Os01g43844.1		LOC_Os10g37180.1
LOC_Os03g17174.1		LOC_Os11g34920.1
LOC_Os02g51100.1		LOC_Os10g32980.1
LOC_Os03g44820.1		LOC_Os09g25460.1
LOC_Os08g40910.1		LOC_Os08g44640.1
LOC_Os04g38026.1		LOC_Os08g28240.1
LOC_Os06g13050.1		LOC_Os02g43690.1
LOC_Os03g30790.1		LOC_Os02g22480.1
LOC_Os10g43050.1		LOC_Os01g72240.1
LOC_Os07g41710.2		LOC_Os01g61690.1
LOC_Os01g73680.1		LOC_Os01g34700.1
LOC_Os06g12220.1		LOC_Os07g07410.2
LOC_Os01g58470.1		LOC_Os03g08940.1
LOC_Os10g40130.1		LOC_Os03g08360.1
LOC_Os03g58290.1		LOC_Os01g61920.1
LOC_Os08g03380.1		LOC_Os12g37650.1
LOC_Os07g01090.1		LOC_Os09g29510.1
LOC_Os05g01470.1		LOC_Os06g40500.1
LOC_Os07g15670.1		LOC_Os05g10330.1
LOC_Os07g08960.1		LOC_Os01g58240.1
LOC_Os01g49340.1		LOC_Os12g32360.1
LOC_Os01g48130.1		LOC_Os06g49320.1
LOC_Os03g15870.1		LOC_Os05g24650.1
LOC_Os09g39540.1		LOC_Os03g52040.2
LOC_Os05g13330.1		LOC_Os03g18560.1
LOC_Os03g16230.2		LOC_Os01g59870.1
LOC_Os05g50930.1		LOC_Os01g40070.1
LOC_Os02g40900.1		LOC_Os01g21630.1
LOC_Os01g06454.1		LOC_Os11g47760.1
LOC_Os08g40020.1		LOC_Os10g35020.1
LOC_Os03g31044.2		LOC_Os07g40860.1
LOC_Os01g01790.1		LOC_Os07g35680.1
LOC_Os03g19930.1		LOC_Os06g02100.1
LOC_Os04g57320.1		LOC_Os05g45875.1
LOC_Os04g36660.1		LOC_Os05g41060.1
LOC_Os10g28030.1		LOC_Os05g33380.1
LOC_Os08g14450.1		LOC_Os05g06710.1
LOC_Os03g08140.1		LOC_Os02g30910.1
LOC_Os01g55780.1		LOC_Os01g27260.1
LOC_Os09g36220.1		LOC_Os12g19381.1
LOC_Os08g23430.1		LOC_Os12g16220.2
LOC_Os01g71000.1		LOC_Os11g34320.1
LOC_Os08g04180.1		LOC_Os08g44270.1
LOC_Os01g02884.1		LOC_Os05g48900.1
LOC_Os03g49940.1		LOC_Os01g07750.1
LOC_Osp1g00330.1		LOC_Os10g33920.1
LOC_Os09g38410.1		LOC_Os05g32110.1
LOC_Os05g04620.1		LOC_Os04g56730.2
LOC_Os09g21460.1		LOC_Os03g18150.1
LOC_Os12g34870.2		LOC_Os04g58280.1
LOC_Os08g41010.1		LOC_Os02g52830.1
LOC_Os03g11120.1
LOC_Os07g30670.1		1871 orthologs of rice:
LOC_Os04g41260.1		LOC_Osp1g00380.1
LOC_Os03g19510.1		LOC_Os12g39440.1
LOC_Os05g48590.1		LOC_Os12g36110.1
LOC_Os01g01302.1		LOC_Os12g12130.1
LOC_Os03g06630.1		LOC_Os12g08030.1
LOC_Os08g37700.2		LOC_Os12g02980.1
LOC_Os04g33310.1		LOC_Os11g44870.1
LOC_Os03g52430.1		LOC_Os11g41710.1
LOC_Os06g44160.1		LOC_Os11g37860.1
LOC_Os12g19381.1		LOC_Os11g37759.1
LOC_Os12g02370.1		LOC_Os11g31530.1
LOC_Os02g35090.1		LOC_Os11g27730.1
LOC_Os01g49760.1		LOC_Os11g17290.1
LOC_Os04g14150.1		LOC_Os11g15700.1
LOC_Os03g20100.1		LOC_Os11g15000.1
LOC_Os05g51690.1		LOC_Os11g14544.1
LOC_Os04g54390.1		LOC_Os11g12000.1
LOC_Os06g42560.1		LOC_Os11g11960.1
LOC_Os03g52910.1		LOC_Os11g10870.1
LOC_Os05g31680.1		LOC_Os11g10520.1
LOC_Os03g45400.1		LOC_Os11g09850.1
LOC_Os12g18900.1		LOC_Os11g07980.2
LOC_Os08g25734.1		LOC_Os11g07980.1
LOC_Os03g29810.1		LOC_Os11g06980.1
LOC_Os01g50930.1		LOC_Os11g05550.1
LOC_Os04g37580.1		LOC_Os11g04720.1
LOC_Os05g28200.1		LOC_Os10g42690.1
LOC_Os03g55820.1		LOC_Os10g42040.1
LOC_Os03g10500.1		LOC_Os10g35460.1
LOC_Os03g50080.1		LOC_Os10g34940.1
LOC_Os01g72090.1		LOC_Os10g33140.1
LOC_Os08g09940.1		LOC_Os10g28050.1
LOC_Os12g04440.1		LOC_Os10g10130.1
LOC_Os05g07870.1		LOC_Os09g35940.1
LOC_Os06g40440.1		LOC_Os09g29520.1
LOC_Os04g39444.1		LOC_Os09g27580.1
LOC_Os03g05330.1		LOC_Os09g26980.1
LOC_Os02g08260.1		LOC_Os09g25934.1
LOC_Os01g16430.1		LOC_Os09g19510.1
LOC_Os12g37710.1		LOC_Os09g18594.1
LOC_Os10g28200.1		LOC_Os09g15044.1
LOC_Os09g36040.1		LOC_Os09g10340.1
LOC_Os01g16530.1		LOC_Os09g10274.1
LOC_Os09g19570.1		LOC_Os09g09510.1
LOC_Os01g04900.1		LOC_Os08g44850.1
LOC_Os03g50860.1		LOC_Os08g39860.1
LOC_Os05g39230.1		LOC_Os08g39850.3
LOC_Os06g04910.1		LOC_Os08g35600.1
LOC_Os01g47270.1		LOC_Os08g35160.1
LOC_Os08g34984.1		LOC_Os08g28670.1
LOC_Os03g05806.1		LOC_Os08g27170.1
LOC_Os01g51570.1		LOC_Os08g26840.1
LOC_Os04g46610.1		LOC_Os08g26230.4
LOC_Os03g38950.1		LOC_Os08g02110.1
LOC_Os02g29510.1		LOC_Os07g48980.1
LOC_Os01g21820.1		LOC_Os07g48020.1
LOC_Os03g59220.1		LOC_Os07g43800.1
LOC_Os01g53890.1		LOC_Os07g43560.1
LOC_Os01g17260.1		LOC_Os07g38810.1
LOC_Os01g72480.1		LOC_Os07g35560.1
LOC_Os03g62750.1		LOC_Os07g35180.1
LOC_Os02g07240.1		LOC_Os07g34980.1
LOC_Os11g20090.1		LOC_Os07g26690.1
LOC_Os01g07800.2		LOC_Os07g17970.1
LOC_Os09g36300.1		LOC_Os07g13234.1
LOC_Os10g35010.1		LOC_Os07g10970.1
LOC_Os01g61670.1		LOC_Os07g09190.1
LOC_Os08g15030.1		LOC_Os07g07320.1
LOC_Os03g09870.1		LOC_Os07g06860.1
LOC_Os03g11010.1		LOC_Os07g03030.1
LOC_Os06g05390.1		LOC_Os06g47800.1
LOC_Os02g49326.1		LOC_Os06g46149.1
LOC_Os06g36700.1		LOC_Os06g46140.1
LOC_Os08g02350.1		LOC_Os06g45970.1
LOC_Os02g01280.1		LOC_Os06g45960.1
LOC_Os09g39390.1		LOC_Os06g44010.1
LOC_Os03g06200.1		LOC_Os06g40415.1
LOC_Osp1g00970.1		LOC_Os06g40180.1
LOC_Os12g43130.1		LOC_Os06g39120.1
LOC_Os11g32650.1		LOC_Os06g38660.1
LOC_Os11g18880.1		LOC_Os06g34790.1
LOC_Os11g03270.1		LOC_Os06g29730.1
LOC_Os08g15230.1		LOC_Os06g21570.1
LOC_Os08g09100.1		LOC_Os06g20150.1
LOC_Os07g23880.1		LOC_Os06g16640.1
LOC_Os06g42000.1		LOC_Os06g12310.1
LOC_Os05g46040.1		LOC_Os06g11240.1
LOC_Os05g35650.1		LOC_Os06g06470.1
LOC_Os03g63950.1		LOC_Os06g06300.1
LOC_Os03g60820.1		LOC_Os06g05440.1
LOC_Os03g58540.1		LOC_Os06g03810.1
LOC_Os02g56180.1		LOC_Os06g03486.1
LOC_Os02g14430.1		LOC_Os06g02780.1
LOC_Os01g41770.1		LOC_Os06g01972.1
LOC_Os01g27230.1		LOC_Os05g50340.1
LOC_Os09g32030.1		LOC_Os05g50100.1
LOC_Os05g38530.1		LOC_Os05g49370.1
LOC_Os05g06770.1		LOC_Os05g48210.1
LOC_Os04g57310.1		LOC_Os05g45410.1
LOC_Os04g55710.1		LOC_Os05g36340.1
LOC_Os03g49720.1		LOC_Os05g25370.1
LOC_Os03g13760.1		LOC_Os05g19910.1
LOC_Os02g08330.1		LOC_Os05g08900.1
LOC_Os10g35480.1		LOC_Os05g08860.1
LOC_Os09g39462.1		LOC_Os04g55800.1
LOC_Os09g36930.1		LOC_Os04g52260.1
LOC_Os07g36190.1		LOC_Os04g51040.1
LOC_Os07g09040.1		LOC_Os04g45900.1
LOC_Os07g05000.1		LOC_Os04g44320.1
LOC_Os06g51500.1		LOC_Os04g41130.1
LOC_Os06g43760.1		LOC_Os04g39880.1
LOC_Os06g40818.1		LOC_Os04g39350.1
LOC_Os06g26234.1		LOC_Os04g39320.1
LOC_Os05g49300.1		LOC_Os04g32850.1
LOC_Os05g38330.1		LOC_Os04g30030.1
LOC_Os05g35140.1		LOC_Os04g23140.1
LOC_Os05g33380.1		LOC_Os04g23040.1
LOC_Os03g56869.1		LOC_Os04g22660.1
LOC_Os03g02640.1		LOC_Os04g10940.1
LOC_Os02g15660.1		LOC_Os04g07110.1
LOC_Os01g14410.1		LOC_Os03g62670.1
LOC_Os01g09620.1		LOC_Os03g61829.1
LOC_Os09g33790.1		LOC_Os03g60810.1
LOC_Os04g43070.1		LOC_Os03g52720.1
LOC_Os04g37490.1		LOC_Os03g20330.1
LOC_Os03g12700.1		LOC_Os03g19260.1
LOC_Os01g66980.1		LOC_Os03g18600.1
LOC_Os01g16260.1		LOC_Os03g13870.1
LOC_Os06g04480.1		LOC_Os03g05530.1
LOC_Os04g43650.1		LOC_Os03g04060.1
LOC_Os02g38240.1		LOC_Os03g03724.1
LOC_Os01g34790.1		LOC_Os03g01300.1
LOC_Os01g02830.1		LOC_Os02g52170.1
LOC_Os09g07160.1		LOC_Os02g50460.1
LOC_Os05g45270.1		LOC_Os02g45710.1
LOC_Os09g27010.1		LOC_Os02g45170.1
LOC_Os08g36480.1		LOC_Os02g44720.1
LOC_Os01g22490.1		LOC_Os02g43790.1
		LOC_Os02g43360.1
3122 orthologs of rice:		LOC_Os02g39660.1
LOC_Osp1g00650.1		LOC_Os02g37800.1
LOC_Os12g43720.1		LOC_Os02g37690.1
LOC_Os12g43490.1		LOC_Os02g37330.1
LOC_Os12g43450.1		LOC_Os02g37320.1
LOC_Os12g38590.1		LOC_Os02g37200.1
LOC_Os12g38150.1		LOC_Os02g36210.1
LOC_Os12g38100.1		LOC_Os02g36190.1
LOC_Os12g37110.1		LOC_Os02g35429.1
LOC_Os12g33180.1		LOC_Os02g34580.1
LOC_Os12g32620.1		LOC_Os02g33820.1
LOC_Os12g32610.1		LOC_Os02g21810.1
LOC_Os12g32590.1		LOC_Os02g21340.1
LOC_Os12g31860.1		LOC_Os02g18540.1
LOC_Os12g31810.1		LOC_Os02g17780.1
LOC_Os12g29350.1		LOC_Os02g15290.1
LOC_Os12g27440.1		LOC_Os02g15280.1
LOC_Os12g26220.1		LOC_Os02g14440.1
LOC_Os12g25200.1		LOC_Os02g13350.1
LOC_Os12g25090.1		LOC_Os02g12480.1
LOC_Os12g19304.2		LOC_Os02g07690.1
LOC_Os12g14440.1		LOC_Os02g06790.1
LOC_Os12g13940.1		LOC_Os02g06770.1
LOC_Os12g12880.1		LOC_Os02g06754.1
LOC_Os12g12580.1		LOC_Os02g01210.1
LOC_Os12g08700.1		LOC_Os01g74300.1
LOC_Os12g08200.1		LOC_Os01g69070.1
LOC_Os12g06464.1		LOC_Os01g68740.1
LOC_Os12g05330.1		LOC_Os01g68269.1
LOC_Os12g05210.1		LOC_Os01g65700.1
LOC_Os12g05180.1		LOC_Os01g62430.2
LOC_Os12g03950.1		LOC_Os01g56420.1
LOC_Os12g03860.1		LOC_Os01g52240.1
LOC_Os12g02500.1		LOC_Os01g52160.1
LOC_Os12g02080.1		LOC_Os01g51570.1
LOC_Os12g01530.3		LOC_Os01g50170.1
LOC_Os11g47300.1		LOC_Os01g50100.1
LOC_Os11g45740.1		LOC_Os01g42790.1
LOC_Os11g43790.1		LOC_Os01g38480.1
LOC_Os11g43520.1		LOC_Os01g35330.1
LOC_Os11g42930.1		LOC_Os01g29330.1
LOC_Os11g42500.1		LOC_Os01g26210.1
LOC_Os11g41550.1		LOC_Os01g26070.1
LOC_Os11g38580.1		LOC_Os01g20910.1
LOC_Os11g37950.1		LOC_Os01g17214.1
LOC_Os11g37260.1		LOC_Os01g08960.1
LOC_Os11g34950.1		LOC_Os01g08020.1
LOC_Os11g34870.1		LOC_Os01g07840.1
LOC_Os11g34270.1		LOC_Os01g02900.1
LOC_Os11g32890.1		LOC_Os01g02780.1
LOC_Os11g32410.1		LOC_Os01g02560.1
LOC_Os11g26790.1		LOC_Os01g02130.1
LOC_Os11g26750.1		LOC_Osp1g00340.1
LOC_Os11g26570.1		LOC_Os11g08210.1
LOC_Os11g26130.1		LOC_Os11g05190.1
LOC_Os11g25780.1		LOC_Os09g17049.1
LOC_Os11g25260.1		LOC_Os06g05120.1
LOC_Os11g24510.1		LOC_Os06g04070.1
LOC_Os11g24500.1		LOC_Os05g38880.1
LOC_Os11g18570.1		LOC_Os04g21850.1
LOC_Os11g15520.1		LOC_Os03g55350.1
LOC_Os11g15040.1		LOC_Os02g47510.1
LOC_Os11g14170.1		LOC_Os02g44880.1
LOC_Os11g12590.1		LOC_Os02g27592.1
LOC_Os11g11240.1		LOC_Os02g06270.1
LOC_Os11g10590.1		LOC_Os01g66890.1
LOC_Os11g09820.1		LOC_Os01g52594.1
LOC_Os11g09670.1		LOC_Os12g28590.1
LOC_Os11g09474.1		LOC_Os11g09864.1
LOC_Os11g09150.1		LOC_Os10g03600.1
LOC_Os11g07911.1		LOC_Os07g10139.1
LOC_Os11g06130.1		LOC_Os05g45050.1
LOC_Os11g05170.1		LOC_Os04g43550.1
LOC_Os11g04490.1		LOC_Os04g40630.1
LOC_Os11g04150.1		LOC_Os03g62200.1
LOC_Os11g03820.1		LOC_Os03g16860.1
LOC_Os11g03780.1		LOC_Os03g12700.1
LOC_Os11g03300.1		LOC_Os03g11180.1
LOC_Os11g02830.1		LOC_Os03g10050.1
LOC_Os11g02660.1		LOC_Os01g26370.1
LOC_Os11g01530.1		LOC_Os01g17170.1
LOC_Os10g42610.1		LOC_Os01g09150.1
LOC_Os10g41550.1		LOC_Os11g33310.1
LOC_Os10g41060.1		LOC_Os11g13890.1
LOC_Os10g40020.1		LOC_Os10g40090.1
LOC_Os10g39920.1		LOC_Os09g36630.1
LOC_Os10g39680.1		LOC_Os09g26420.1
LOC_Os10g38090.1		LOC_Os08g43490.1
LOC_Os10g38080.1		LOC_Os08g34020.1
LOC_Os10g36180.1		LOC_Os08g09010.1
LOC_Os10g36000.3		LOC_Os08g01030.1
LOC_Os10g34480.1		LOC_Os07g42310.1
LOC_Os10g33740.1		LOC_Os06g09310.1
LOC_Os10g33240.1		LOC_Os05g31750.1
LOC_Os10g31320.2		LOC_Os02g39330.1
LOC_Os10g31320.1		LOC_Os01g71790.1
LOC_Os10g30670.1		LOC_Os01g16600.1
LOC_Os10g29220.1		LOC_Os01g09270.1
LOC_Os10g28680.1		LOC_Os01g09000.1
LOC_Os10g28120.1		LOC_Os11g15010.1
LOC_Os10g26150.1		LOC_Os07g30150.1
LOC_Os10g25060.1		LOC_Os04g58060.1
LOC_Os10g25030.1		LOC_Os02g46460.1
LOC_Os10g25020.1		LOC_Os01g62100.1
LOC_Os10g21970.1		LOC_Os12g23280.1
LOC_Os10g20510.1		LOC_Os10g39020.1
LOC_Os10g18370.1		LOC_Os10g03570.1
LOC_Os10g15300.1		LOC_Os10g02360.1
LOC_Os10g14920.1		LOC_Os09g08720.1
LOC_Os10g11590.1		LOC_Os08g40850.1
LOC_Os10g10420.1		LOC_Os08g16830.1
LOC_Os10g08018.1		LOC_Os08g15270.1
LOC_Os09g39730.1		LOC_Os06g15730.1
LOC_Os09g38772.1		LOC_Os05g48680.1
LOC_Os09g38320.1		LOC_Os05g44420.1
LOC_Os09g38130.1		LOC_Os05g43980.1
LOC_Os09g36770.1		LOC_Os05g12320.1
LOC_Os09g36200.1		LOC_Os05g01290.1
LOC_Os09g34230.1		LOC_Os03g56580.1
LOC_Os09g33920.1		LOC_Os02g36220.1
LOC_Os09g33820.2		LOC_Os02g29774.2
LOC_Os09g31130.1		LOC_Os02g16270.1
LOC_Os09g28690.1		LOC_Os01g70080.1
LOC_Os09g28580.1		LOC_Os01g26280.1
LOC_Os09g27660.1		LOC_Os11g09710.1
LOC_Os09g25770.1		LOC_Os11g06780.1
LOC_Os09g25690.1		LOC_Os10g41930.6
LOC_Os09g24210.1		LOC_Os10g40360.1
LOC_Os09g22410.3		LOC_Os10g04050.1
LOC_Os09g21689.1		LOC_Os06g01934.1
LOC_Os09g16760.1		LOC_Os04g43060.1
LOC_Os09g15680.1		LOC_Os04g30010.1
LOC_Os09g15670.1		LOC_Os04g01470.1
LOC_Os09g13440.2		LOC_Os03g44740.1
LOC_Os09g13440.1		LOC_Os03g22634.1
LOC_Os09g03210.1		LOC_Os02g47620.2
LOC_Os09g02180.1		LOC_Os02g17534.1
LOC_Os08g44390.2		LOC_Os01g43230.1
LOC_Os08g44360.1		LOC_Os01g37040.1
LOC_Os08g43300.1		LOC_Os01g09190.1
LOC_Os08g42550.2		LOC_Os11g06934.1
LOC_Os08g40930.1		LOC_Os10g17960.1
LOC_Os08g40680.1		LOC_Os04g57130.1
LOC_Os08g39660.1		LOC_Os04g41870.1
LOC_Os08g37690.1		LOC_Os04g12080.1
LOC_Os08g37380.1		LOC_Os04g10870.1
LOC_Os08g36440.1		LOC_Os03g44450.1
LOC_Os08g34879.1		LOC_Os02g32250.1
LOC_Os08g34580.1		LOC_Os01g71720.1
LOC_Os08g34390.1		LOC_Os01g44390.1
LOC_Os08g33710.1		LOC_Os01g09384.1
LOC_Os08g32980.1		LOC_Os12g24490.1
LOC_Os08g32310.1		LOC_Os08g04110.1
LOC_Os08g32160.1		LOC_Os07g48610.1
LOC_Os08g31860.1		LOC_Os07g03170.1
LOC_Os08g30554.1		LOC_Os02g48210.1
LOC_Os08g29600.1		LOC_Os01g04460.1
LOC_Os08g27759.1		LOC_Osp1g01090.1
LOC_Os08g24200.1		LOC_Osp1g00660.1
LOC_Os08g23870.1		LOC_Os10g39100.1
LOC_Os08g23810.1		LOC_Os10g21266.1
LOC_Os08g19105.1		LOC_Os10g04450.1
LOC_Os08g18974.2		LOC_Os09g12970.1
LOC_Os08g13699.1		LOC_Os09g09500.1
LOC_Os08g13630.1		LOC_Os08g37670.1
LOC_Os08g13440.2		LOC_Os08g31410.1
LOC_Os08g10670.1		LOC_Os08g16050.1
LOC_Os08g09760.1		LOC_Os07g31450.1
LOC_Os08g09310.1		LOC_Os07g26900.1
LOC_Os08g08586.1		LOC_Os07g13770.1
LOC_Os08g08500.1		LOC_Os06g45570.1
LOC_Os08g07840.1		LOC_Os06g29650.1
LOC_Os08g02850.1		LOC_Os06g17970.1
LOC_Os08g02180.1		LOC_Os05g09020.1
LOC_Os08g01810.1		LOC_Os04g49660.1
LOC_Os07g48680.1		LOC_Os04g41380.1
LOC_Os07g48520.1		LOC_Os04g03796.1
LOC_Os07g48460.1		LOC_Os03g42190.1
LOC_Os07g48450.1		LOC_Os03g18220.1
LOC_Os07g47590.1		LOC_Os02g50700.1
LOC_Os07g46950.3		LOC_Os02g18070.1
LOC_Os07g46950.2		LOC_Os02g13430.1
LOC_Os07g46280.1		LOC_Os02g01510.1
LOC_Os07g45520.1		LOC_Os01g55620.1
LOC_Os07g45060.1		LOC_Os11g09590.1
LOC_Os07g42626.1		LOC_Os09g31930.1
LOC_Os07g41660.1		LOC_Os09g25610.1
LOC_Os07g41160.1		LOC_Os09g04050.1
LOC_Os07g40860.1		LOC_Os08g32120.1
LOC_Os07g40570.1		LOC_Os07g11870.1
LOC_Os07g40130.1		LOC_Os07g03920.1
LOC_Os07g39190.1		LOC_Os05g33840.1
LOC_Os07g37920.1		LOC_Os04g58810.1
LOC_Os07g37310.1		LOC_Os02g55720.1
LOC_Os07g35510.1		LOC_Os02g50470.1
LOC_Os07g34520.1		LOC_Os01g45110.1
LOC_Os07g32950.1		LOC_Os01g39680.3
LOC_Os07g31390.1		LOC_Os07g33350.1
LOC_Os07g26100.1		LOC_Os07g01090.1
LOC_Os07g23660.1		LOC_Os04g46440.1
LOC_Os07g23640.1		LOC_Os04g10160.1
LOC_Os07g22700.1		LOC_Os04g08800.1
LOC_Os07g18120.1		LOC_Os03g51910.1
LOC_Os07g14600.1		LOC_Os03g20600.1
LOC_Os07g13830.1		LOC_Os03g14730.1
LOC_Os07g13490.1		LOC_Os01g50730.1
LOC_Os07g10840.1		LOC_Os01g02600.1
LOC_Os07g09620.1		LOC_Os11g42040.1
LOC_Os07g09300.1		LOC_Osp1g00770.1
LOC_Os07g08180.1		LOC_Os09g37910.1
LOC_Os07g07410.1		LOC_Os07g39030.1
LOC_Os07g06090.1		LOC_Os07g35004.1
LOC_Os07g05940.1		LOC_Os04g57610.1
LOC_Os07g05700.1		LOC_Os03g55120.1
LOC_Os07g05510.1		LOC_Os03g49630.1
LOC_Os07g05400.1		LOC_Os03g07590.1
LOC_Os07g04940.1		LOC_Os01g58760.1
LOC_Os07g02260.1		LOC_Os01g53930.1
LOC_Os07g01904.1		LOC_Osm1g00320.1
LOC_Os07g01370.1		LOC_Os12g29950.1
LOC_Os07g01340.1		LOC_Os12g18110.2
LOC_Os06g50930.2		LOC_Os12g05890.1
LOC_Os06g50230.1		LOC_Os11g46300.1
LOC_Os06g49660.1		LOC_Os11g10120.1
LOC_Os06g49390.1		LOC_Os08g13070.1
LOC_Os06g49130.1		LOC_Os07g34850.1
LOC_Os06g48210.1		LOC_Os04g09900.1
LOC_Os06g48200.1		LOC_Os03g18400.1
LOC_Os06g47820.1		LOC_Os03g01360.1
LOC_Os06g47130.1		LOC_Os02g46420.1
LOC_Os06g46920.1		LOC_Os02g01220.1
LOC_Os06g46740.1		LOC_Os11g01480.1
LOC_Os06g45710.1		LOC_Os10g37880.1
LOC_Os06g44190.1		LOC_Os10g29274.1
LOC_Os06g44034.1		LOC_Os07g12390.1
LOC_Os06g43250.1		LOC_Os02g17400.1
LOC_Os06g37150.1		LOC_Os02g15870.1
LOC_Os06g36560.1		LOC_Os01g01970.1
LOC_Os06g36390.2		LOC_Os11g44014.1
LOC_Os06g34790.1		LOC_Os02g57910.1
LOC_Os06g34570.1		LOC_Osm1g00270.1
LOC_Os06g30950.2		LOC_Os12g36860.1
LOC_Os06g30370.1		LOC_Os12g35340.1
LOC_Os06g30179.1		LOC_Os10g38740.1
LOC_Os06g28194.1		LOC_Os10g38110.1
LOC_Os06g27770.1		LOC_Os09g30510.1
LOC_Os06g24990.1		LOC_Os06g21820.1
LOC_Os06g24730.1		LOC_Os03g09900.1
LOC_Os06g24404.1		LOC_Os02g47190.1
LOC_Os06g24190.1		LOC_Os01g43380.1
LOC_Os06g23684.1		LOC_Os01g02710.1
LOC_Os06g22390.1		LOC_Os12g16200.1
LOC_Os06g22060.1		LOC_Os12g10710.1
LOC_Os06g21910.1		LOC_Os11g34940.1
LOC_Os06g21410.1		LOC_Os09g36680.1
LOC_Os06g21210.1		LOC_Os09g31080.1
LOC_Os06g21140.1		LOC_Os09g25950.1
LOC_Os06g19200.1		LOC_Os09g09830.1
LOC_Os06g16370.1		LOC_Os06g46720.1
LOC_Os06g14670.1		LOC_Os04g36054.1
LOC_Os06g12370.1		LOC_Os03g52410.1
LOC_Os06g11980.1		LOC_Os03g19310.1
LOC_Os06g11490.1		LOC_Os02g43290.1
LOC_Os06g10530.1		LOC_Os01g58022.1
LOC_Os06g09560.1		LOC_Os01g37050.1
LOC_Os06g09260.1		LOC_Os01g06240.1
LOC_Os06g09020.1		LOC_Os08g42800.1
LOC_Os06g07030.1		LOC_Os07g32170.1
LOC_Os06g06380.1		LOC_Os07g02590.1
LOC_Os06g04889.1		LOC_Os02g57924.1
LOC_Os06g04090.1		LOC_Os01g37280.1
LOC_Os06g02340.1		LOC_Os01g35930.1
LOC_Os05g51680.1		LOC_Os01g02790.1
LOC_Os05g50450.1		LOC_Osp1g00630.1
LOC_Os05g50260.1		LOC_Os12g24320.1
LOC_Os05g49940.1		LOC_Os10g40650.1
LOC_Os05g49730.1		LOC_Os06g42060.1
LOC_Os05g49480.1		LOC_Os01g48620.1
LOC_Os05g48700.1		LOC_Os01g43610.1
LOC_Os05g47730.1		LOC_Osp1g00590.1
LOC_Os05g46750.1		LOC_Os12g31880.1
LOC_Os05g46710.1		LOC_Os11g42970.1
LOC_Os05g46395.1		LOC_Os11g09010.1
LOC_Os05g46090.1		LOC_Os09g26460.1
LOC_Os05g46040.2		LOC_Os07g33690.1
LOC_Os05g45875.1		LOC_Os07g05290.1
LOC_Os05g45350.1		LOC_Os05g33900.1
LOC_Os05g45320.1		LOC_Os03g37830.1
LOC_Os05g45050.1		LOC_Os03g24730.1
LOC_Os05g44900.1		LOC_Os03g11840.1
LOC_Os05g43910.1		LOC_Os02g46850.1
LOC_Os05g43390.1		LOC_Os01g74450.1
LOC_Os05g41490.1		LOC_Os01g46800.1
LOC_Os05g38420.1		LOC_Os01g09410.1
LOC_Os05g38290.2		LOC_Os11g40970.1
LOC_Os05g37970.1		LOC_Os10g21394.1
LOC_Os05g37700.1		LOC_Os09g23430.1
LOC_Os05g37450.1		LOC_Os08g01940.1
LOC_Os05g35570.1		LOC_Os06g43350.1
LOC_Os05g33270.1		LOC_Os06g12320.1
LOC_Os05g32110.1		LOC_Os05g46020.1
LOC_Os05g31670.1		LOC_Os05g27730.1
LOC_Os05g30980.2		LOC_Os04g44924.1
LOC_Os05g30980.1		LOC_Os04g17200.1
LOC_Os05g28830.1		LOC_Os04g11400.1
LOC_Os05g28740.1		LOC_Os02g57350.1
LOC_Os05g28730.1		LOC_Os02g29620.1
LOC_Os05g27790.1		LOC_Os02g29300.1
LOC_Os05g26040.1		LOC_Os02g04130.1
LOC_Os05g25080.2		LOC_Os01g65902.1
LOC_Os05g25040.1		LOC_Os11g10550.1
LOC_Os05g24160.1		LOC_Os10g41260.1
LOC_Os05g23440.1		LOC_Os10g18090.1
LOC_Os05g23398.1		LOC_Os07g34940.1
LOC_Os05g18470.1		LOC_Os07g32620.1
LOC_Os05g18294.1		LOC_Os07g03050.1
LOC_Os05g16430.1		LOC_Os04g33990.1
LOC_Os05g15770.1		LOC_Os04g33610.1
LOC_Os05g12630.1		LOC_Os04g30340.1
LOC_Os05g11810.1		LOC_Os04g10800.1
LOC_Os05g08970.1		LOC_Os02g50710.1
LOC_Os05g08440.1		LOC_Os02g48010.1
LOC_Os05g08100.1		LOC_Os01g41930.1
LOC_Os05g07710.1		LOC_Os01g37260.1
LOC_Os05g06814.1		LOC_Osp1g00960.1
LOC_Os05g05810.1		LOC_Os09g34160.1
LOC_Os05g04500.1		LOC_Os09g32169.1
LOC_Os05g03960.1		LOC_Os09g20030.1
LOC_Os05g03920.1		LOC_Os08g17500.1
LOC_Os05g03800.1		LOC_Os04g30160.1
LOC_Os05g03130.1		LOC_Os02g53530.1
LOC_Os05g03070.1		LOC_Os02g42470.1
LOC_Os05g02450.1		LOC_Osp1g01110.1
LOC_Os05g01120.1		LOC_Os10g01080.1
LOC_Os04g58890.1		LOC_Os06g08830.1
LOC_Os04g58870.2		LOC_Os02g33110.1
LOC_Os04g58420.1		LOC_Os02g27070.1
LOC_Os04g57440.1		LOC_Os01g66840.1
LOC_Os04g54310.1		LOC_Os01g36500.1
LOC_Os04g54300.1		LOC_Os01g13610.1
LOC_Os04g52110.1		LOC_Os12g08770.1
LOC_Os04g50760.1		LOC_Os11g44560.1
LOC_Os04g49980.1		LOC_Os11g41410.1
LOC_Os04g49450.1		LOC_Os10g40740.1
LOC_Os04g49370.1		LOC_Os07g05620.1
LOC_Os04g48730.2		LOC_Os03g56950.1
LOC_Os04g48270.4		LOC_Os03g55800.1
LOC_Os04g48260.1		LOC_Os03g13050.1
LOC_Os04g45810.1		LOC_Os01g43720.1
LOC_Os04g44830.1		LOC_Os08g43430.1
LOC_Os04g43410.1		LOC_Os07g48260.1
LOC_Os04g42700.1		LOC_Os06g18850.1
LOC_Os04g41450.1		LOC_Os05g34010.1
LOC_Os04g40990.1		LOC_Os04g52504.1
LOC_Os04g39814.2		LOC_Os03g20440.1
LOC_Os04g38680.1		LOC_Os03g16390.1
LOC_Os04g36750.1		LOC_Os03g08170.1
LOC_Os04g34530.1		LOC_Os01g29280.1
LOC_Os04g33820.1		LOC_Os01g07950.1
LOC_Os04g33490.1		LOC_Os01g02810.1
LOC_Os04g30750.1		LOC_Os09g35690.1
LOC_Os04g27670.1		LOC_Os08g10510.1
LOC_Os04g27430.1		LOC_Os08g07774.1
LOC_Os04g25784.1		LOC_Os04g45690.1
LOC_Os04g25440.1		LOC_Os02g43280.1
LOC_Os04g23550.1		LOC_Osp1g00160.1
LOC_Os04g19740.1		LOC_Osm1g00540.1
LOC_Os04g16970.1		LOC_Os10g21310.1
LOC_Os04g16940.1		LOC_Os09g26554.1
LOC_Os04g08415.1		LOC_Os07g36940.1
LOC_Os04g08280.1		LOC_Os04g41050.1
LOC_Os04g05080.1		LOC_Os03g56730.1
LOC_Os04g01740.1		LOC_Os02g26210.1
LOC_Os04g01710.1		LOC_Os01g56820.1
LOC_Os03g64230.1		LOC_Os01g50970.1
LOC_Os03g63250.1		LOC_Os01g22370.1
LOC_Os03g63060.1		LOC_Osm1g00310.1
LOC_Os03g62430.1		LOC_Os11g38780.1
LOC_Os03g62110.2		LOC_Os11g25700.1
LOC_Os03g61270.1		LOC_Os10g40934.7
LOC_Os03g61160.1		LOC_Os10g07978.1
LOC_Os03g61150.2		LOC_Os08g42320.1
LOC_Os03g60760.1		LOC_Os08g42310.1
LOC_Os03g60580.1		LOC_Os08g34850.1
LOC_Os03g60570.1		LOC_Os08g26850.1
LOC_Os03g59550.1		LOC_Os04g51920.2
LOC_Os03g59350.1		LOC_Os03g46200.1
LOC_Os03g59280.1		LOC_Os03g27080.1
LOC_Os03g59210.1		LOC_Os02g51950.1
LOC_Os03g58850.1		LOC_Os01g66680.1
LOC_Os03g58170.1		LOC_Os01g55799.1
LOC_Os03g57970.1		LOC_Os11g44580.1
LOC_Os03g55850.1		LOC_Os10g04490.1
LOC_Os03g55230.1		LOC_Os08g35590.1
LOC_Os03g55140.2		LOC_Os06g10410.1
LOC_Os03g52380.1		LOC_Os05g39720.1
LOC_Os03g51870.1		LOC_Os02g52010.1
LOC_Os03g50960.1		LOC_Os02g42150.1
LOC_Os03g50160.1		LOC_Os02g09970.1
LOC_Os03g49440.1		LOC_Os01g66820.1
LOC_Os03g47670.1		LOC_Osp1g00260.1
LOC_Os03g45210.1		LOC_Os11g12040.1
LOC_Os03g44810.1		LOC_Os10g21366.1
LOC_Os03g43860.1		LOC_Os09g32570.1
LOC_Os03g42830.1		LOC_Os09g27820.1
LOC_Os03g42790.1		LOC_Os08g16820.1
LOC_Os03g42520.1		LOC_Os08g04340.1
LOC_Os03g41060.1		LOC_Os07g33620.1
LOC_Os03g30950.1		LOC_Os06g39140.1
LOC_Os03g30200.1		LOC_Os04g49510.1
LOC_Os03g26490.1		LOC_Os03g44260.1
LOC_Os03g22790.1		LOC_Os03g33570.1
LOC_Os03g22680.1		LOC_Os02g47600.1
LOC_Os03g22620.1		LOC_Os01g70310.1
LOC_Os03g20870.1		LOC_Os11g10310.1
LOC_Os03g20090.1		LOC_Os10g02930.1
LOC_Os03g19290.1		LOC_Os09g29120.1
LOC_Os03g19270.4		LOC_Os09g16650.1
LOC_Os03g18980.1		LOC_Os07g34830.1
LOC_Os03g18130.1		LOC_Os04g54070.1
LOC_Os03g17870.1		LOC_Os04g33310.1
LOC_Os03g17790.1		LOC_Os03g22040.1
LOC_Os03g17680.1		LOC_Os11g18366.3
LOC_Os03g17660.1		LOC_Os09g08130.1
LOC_Os03g16170.1		LOC_Os07g30600.1
LOC_Os03g16020.1		LOC_Os06g03540.1
LOC_Os03g13540.1		LOC_Os05g36010.1
LOC_Os03g12820.1		LOC_Os05g13810.2
LOC_Os03g11874.1		LOC_Os04g29960.1
LOC_Os03g10320.1		LOC_Os02g11640.1
LOC_Os03g10220.1		LOC_Os01g10110.1
LOC_Os03g08900.1		LOC_Os01g04390.1
LOC_Os03g08624.1		LOC_Os08g03630.1
LOC_Os03g07180.1		LOC_Os07g12890.1
LOC_Os03g06970.1		LOC_Os03g27190.1
LOC_Os03g06850.1		LOC_Os03g09880.1
LOC_Os03g06580.2		LOC_Os02g03710.1
LOC_Os03g06360.1		LOC_Os08g29570.1
LOC_Os03g06350.1		LOC_Os07g45439.1
LOC_Os03g06250.1		LOC_Os05g07640.1
LOC_Os03g05900.1		LOC_Os03g61060.1
LOC_Os03g05334.1		LOC_Os11g45540.1
LOC_Os03g04100.1		LOC_Os07g03860.1
LOC_Os03g04080.1		LOC_Os02g48770.1
LOC_Os03g03810.1		LOC_Os02g47450.1
LOC_Os03g02050.1		LOC_Os02g21470.1
LOC_Os03g01880.1		LOC_Os02g11070.1
LOC_Os02g57860.1		LOC_Os01g36220.1
LOC_Os02g57840.1		LOC_Os10g41330.2
LOC_Os02g57060.1		LOC_Os10g37760.2
LOC_Os02g56860.1		LOC_Os07g49400.1
LOC_Os02g55540.1		LOC_Os04g30930.1
LOC_Os02g55134.1		LOC_Os01g10470.1
LOC_Os02g54640.1		LOC_Os06g21110.1
LOC_Os02g54240.1		LOC_Os02g37300.1
LOC_Os02g53240.1		LOC_Os02g12070.1
LOC_Os02g52670.1		LOC_Os01g74410.1
LOC_Os02g52490.1		LOC_Os12g37260.1
LOC_Os02g52210.1		LOC_Os12g16720.1
LOC_Os02g51910.1		LOC_Os12g09220.1
LOC_Os02g51890.1		LOC_Os10g36848.1
LOC_Os02g51750.1		LOC_Os05g14240.1
LOC_Os02g51290.1		LOC_Os03g38350.1
LOC_Os02g50110.1		LOC_Os03g07920.1
LOC_Os02g49986.1		LOC_Os01g03549.1
LOC_Os02g48190.1		LOC_Os12g42400.1
LOC_Os02g48170.1		LOC_Os05g32480.1
LOC_Os02g47320.1		LOC_Os01g16714.1
LOC_Os02g46473.1		LOC_Os12g01290.1
LOC_Os02g46360.1		LOC_Os07g03200.1
LOC_Os02g45930.1		LOC_Os05g41970.1
LOC_Os02g45700.1		LOC_Os02g34650.1
LOC_Os02g45690.1		LOC_Os01g04050.1
LOC_Os02g44990.1		LOC_Os12g15222.1
LOC_Os02g44820.3		LOC_Os08g13570.1
LOC_Os02g44820.1		LOC_Os05g40270.1
LOC_Os02g43820.1		LOC_Os05g10650.1
LOC_Os02g43330.1		LOC_Os03g31180.1
LOC_Os02g42940.1		LOC_Os01g22480.1
LOC_Os02g40900.2		LOC_Os11g37060.1
LOC_Os02g37834.1		LOC_Os11g36190.1
LOC_Os02g37590.1		LOC_Os10g37770.1
LOC_Os02g37040.1		LOC_Os10g04130.1
LOC_Os02g36490.1		LOC_Os03g57110.1
LOC_Os02g35770.1		LOC_Os12g41560.1
LOC_Os02g34970.1		LOC_Os04g52950.1
LOC_Os02g32580.1		LOC_Os07g37320.1
LOC_Os02g30910.1		LOC_Os03g10100.1
LOC_Os02g26720.1		LOC_Os02g50730.1
LOC_Os02g22480.1		LOC_Os01g40870.1
LOC_Os02g21550.1		LOC_Os07g46846.1
LOC_Os02g20676.1		LOC_Os07g35260.1
LOC_Os02g16909.1		LOC_Os05g39260.1
LOC_Os02g13800.1		LOC_Os04g58860.1
LOC_Os02g13370.1		LOC_Os04g44500.1
LOC_Os02g10470.1		LOC_Os04g37670.1
LOC_Os02g09810.1		LOC_Os04g30110.1
LOC_Os02g07930.1		LOC_Os01g24490.1
LOC_Os02g07170.1		LOC_Os06g37620.1
LOC_Os02g06430.1		LOC_Os01g34790.1
LOC_Os02g06205.1		LOC_Os11g35450.1
LOC_Os02g05000.1		LOC_Os01g52010.1
LOC_Os02g04750.1		LOC_Os12g16280.1
LOC_Os02g02250.1		LOC_Os07g01990.1
LOC_Os01g74670.1		LOC_Os03g57145.1
LOC_Os01g73110.1		LOC_Os01g53810.1
LOC_Os01g72460.1		LOC_Os05g05660.1
LOC_Os01g72210.1		LOC_Os03g40070.1
LOC_Os01g70240.1		LOC_Os03g37810.1
LOC_Os01g69870.1		LOC_Os01g60830.1
LOC_Os01g68650.1		LOC_Os01g25820.1
LOC_Os01g68570.1		LOC_Os11g07040.1
LOC_Os01g68290.1		LOC_Os10g32199.1
LOC_Os01g67540.1		LOC_Os05g51590.1
LOC_Os01g66560.1		LOC_Os05g01470.1
LOC_Os01g66544.1		LOC_Os01g13780.1
LOC_Os01g65210.1		LOC_Os10g39510.1
[truncated: 2,606 more rows]
