# Supplementary material for: Identification of conserved drought-adaptive genes using a cross-species meta-analysis approach
Source: BMC Plant Biol. 2015 May 3;15:111. doi: 10.1186/s12870-015-0493-6 (PMC4417316; doi:10.1186/s12870-015-0493-6)
Supplement: Additional file 8: Table S5. — Shared drought-adaptive DEGs across-species, based on penalized Fisher method. [file 12870_2015_493_MOESM8_ESM.xlsx]

## Sheet: Table S5
Identification of Conserved Drought-Adaptive Genes Using a Cross-Species Meta-Analysis Approach
Lidor Shaar-Moshe, Sariel Hübner, Zvi Peleg
Additional file 8: Table S5. Shared drought adaptive differentially expressed genes (DEGs)
Bold genes were detected by Venn diagram as shared orthologs across four species (see Additional file 7: Table S4)
Up-regulated shared drought adaptive DEGs
Gene ID	Combined FC	FDR
LOC_Os01g12660.1	2.21525	1.91384e-05
LOC_Os05g50380.1	2.02258	1.91384e-05
LOC_Os10g39810.1	2.00835	0.0488655
LOC_Os10g32680.1	1.9748	1.91384e-05
LOC_Os05g51670.1	1.92243	1.91384e-05
LOC_Os07g48830.1	1.89361	2.846e-05
LOC_Os05g38150.1	1.88368	1.91384e-05
LOC_Os05g46480.1	1.85428	0.0254201
LOC_Os02g54730.1	1.85281	6.691e-05
LOC_Os02g32520.1	1.81327	1.91384e-05
LOC_Os03g43720.1	1.75025	0.000523005
LOC_Os05g44340.1	1.7466	2.47266e-05
LOC_Os10g35070.1	1.73153	0.000820527
LOC_Os11g37560.1	1.73117	0.00728814
LOC_Os02g51930.1	1.71227	3.3724e-05
LOC_Os07g48160.1	1.7078	1.91384e-05
LOC_Os02g02390.1	1.70122	0.00710038
LOC_Os01g46600.1	1.69425	1.91384e-05
LOC_Os05g03480.2	1.68364	1.91384e-05
LOC_Os03g21060.1	1.66132	6.691e-05
LOC_Os03g44150.1	1.64982	0.00170775
LOC_Os02g50350.1	1.6369	5.60821e-05
LOC_Os03g05310.1	1.6326	0.000247576
LOC_Os03g51350.1	1.61499	5.38506e-05
LOC_Os11g10480.1	1.6005	0.00784619
LOC_Os04g52450.1	1.59181	3.3724e-05
LOC_Os08g38710.1	1.58585	0.000247576
LOC_Os12g41680.1	1.57532	0.00492187
LOC_Os03g16030.1	1.57175	0.000814612
LOC_Os03g20120.1	1.56981	0.00281853
LOC_Os03g15020.1	1.56966	0.00254882
LOC_Os02g53320.1	1.56604	3.82948e-05
LOC_Os05g31020.1	1.54948	0.000756957
LOC_Os02g39930.1	1.53744	0.00307785
LOC_Os03g04770.1	1.53295	1.91384e-05
LOC_Os01g52110.1	1.53233	7.43385e-05
LOC_Os09g26880.1	1.53158	0.000688119
LOC_Os06g01360.1	1.53043	0.000694657
LOC_Os01g04380.1	1.53005	0.000147014
LOC_Os05g39770.1	1.5056	1.91384e-05
LOC_Os07g44410.1	1.49983	0.00803447
LOC_Os04g45470.1	1.4952	0.0154769
LOC_Os06g23350.1	1.49091	0.00254882
LOC_Os08g20660.1	1.48771	0.0231589
LOC_Os12g36640.2	1.48551	0.000636428
LOC_Os01g40280.1	1.47777	0.0237783
LOC_Os08g38700.1	1.47632	0.0020039
LOC_Os03g11910.1	1.47592	0.00063368
LOC_Os02g07160.1	1.46739	0.000687526
LOC_Os09g37100.1	1.46269	0.00785651
LOC_Os02g17500.1	1.45387	0.000655174
LOC_Os09g29404.1	1.45173	0.000795318
LOC_Os01g47690.1	1.44844	0.000107653
LOC_Os06g33710.1	1.44306	0.000151629
LOC_Os03g27280.1	1.43625	0.000130893
LOC_Os07g47250.1	1.43151	0.000694657
LOC_Os01g40094.1	1.42979	0.000694657
LOC_Os11g05990.1	1.42579	0.00728814
LOC_Os01g64970.1	1.42431	0.00293238
LOC_Os02g02320.1	1.42343	0.000818402
LOC_Os11g03730.1	1.42112	0.00158482
LOC_Os02g52780.1	1.42102	0.000130893
LOC_Os06g35960.1	1.42012	3.03109e-05
LOC_Os09g21230.1	1.41831	0.00955312
LOC_Os02g10350.1	1.41811	0.00644053
LOC_Os02g27030.1	1.40964	0.00281853
LOC_Os08g32870.1	1.40939	0.0231123
LOC_Os04g43200.1	1.4049	0.00710038
LOC_Os05g44130.1	1.40438	0.000247762
LOC_Os01g10890.1	1.40331	0.00254094
LOC_Os01g06660.1	1.40323	0.00728814
LOC_Os01g05840.1	1.39543	0.000696607
LOC_Os06g21380.1	1.3938	0.0368867
LOC_Os04g33490.1	1.39368	0.0257249
LOC_Os03g57680.1	1.3933	0.0449627
LOC_Os01g66120.1	1.3885	0.00972544
LOC_Os08g06010.1	1.38279	0.00256883
LOC_Os09g20930.1	1.38195	0.0414445
LOC_Os10g40550.1	1.37791	0.000100166
LOC_Os03g45280.1	1.3764	0.00461654
LOC_Os01g12710.1	1.37499	0.00767933
LOC_Os07g47820.1	1.37299	0.0221283
LOC_Os01g05630.1	1.37271	0.0197012
LOC_Os07g23880.1	1.37236	0.0406387
LOC_Os11g26910.1	1.37142	0.00768183
LOC_Os03g05280.1	1.37014	0.00923798
LOC_Os02g07760.1	1.36916	0.000972816
LOC_Os01g11054.1	1.36577	0.00958376
LOC_Os12g02390.1	1.3636	0.011107
LOC_Os11g26760.1	1.35958	0.00710038
LOC_Os03g31300.1	1.35815	0.011107
LOC_Os04g34610.1	1.3578	0.00610073
LOC_Os01g32780.1	1.35568	0.00473606
LOC_Os02g13140.1	1.35451	0.0449627
LOC_Os09g33680.1	1.35277	0.0357212
LOC_Os01g35184.1	1.34738	0.00394027
LOC_Os12g04990.1	1.34684	0.00758526
LOC_Os03g54130.1	1.33906	0.017334
LOC_Os03g48380.1	1.33044	0.0210813
LOC_Os05g35110.1	1.33025	0.0183518
LOC_Os08g33640.1	1.32674	0.00254094
LOC_Os12g29760.1	1.32638	0.0252385
LOC_Os05g49440.2	1.32475	0.00394027
LOC_Os02g01590.1	1.32376	0.00546902
LOC_Os01g58114.1	1.32342	0.0492895
LOC_Os08g13890.1	1.32309	0.00991683
LOC_Os05g38820.1	1.32128	0.00556714
LOC_Os04g36560.1	1.3193	0.0278792
LOC_Os09g25090.1	1.31659	0.000130893
LOC_Os07g22930.2	1.31549	0.0112572
LOC_Os05g33820.1	1.30992	0.0346357
LOC_Os03g10800.1	1.30689	0.0154734
LOC_Os11g39220.1	1.30439	0.0377893
LOC_Os06g49990.1	1.2993	0.00758526
LOC_Os04g17100.1	1.29808	0.0366646
LOC_Os06g40120.1	1.2933	0.0114967
LOC_Os02g33730.1	1.29293	0.0151821
LOC_Os10g04620.1	1.28772	0.00492187
LOC_Os12g21789.1	1.28209	0.0102237
LOC_Os06g02380.1	1.28073	0.0347722
LOC_Os03g16210.1	1.27883	0.0297234
LOC_Os02g33020.1	1.27819	0.0296907
LOC_Os03g44484.1	1.27753	0.0411916
LOC_Os04g10400.1	1.27727	0.00228099
LOC_Os02g48630.1	1.27161	0.0284587
LOC_Os03g45390.1	1.26984	0.0295028
LOC_Os08g30820.1	1.2697	0.00281853
LOC_Os01g02020.1	1.26686	0.00473606
LOC_Os04g32030.1	1.25919	0.0134171
LOC_Os09g28910.2	1.25909	0.00148338
LOC_Os07g08160.1	1.25609	0.0010884
LOC_Os03g61920.1	1.25505	0.0100785
LOC_Os07g33850.2	1.25181	0.0463928
LOC_Os05g45590.1	1.24668	0.039737
LOC_Os05g38530.1	1.24607	0.0197012
LOC_Os05g51500.1	1.23155	0.0463928
LOC_Os09g31270.1	1.22937	0.0264374
LOC_Os11g47760.1	1.22818	0.0174025
LOC_Os05g48230.1	1.22669	0.00155241
LOC_Os03g53860.1	1.2255	0.00187288
LOC_Os02g43010.1	1.22349	0.017334
LOC_Os10g40570.1	1.21908	0.0358711
LOC_Os03g07180.1	1.2185	0.0135247
LOC_Os02g44230.1	1.21649	0.00298307
LOC_Os01g33420.1	1.21101	0.00644053
LOC_Os07g37560.1	1.21093	0.0374127
LOC_Os01g08440.1	1.21075	0.0368867
LOC_Os03g17060.1	1.21053	0.0449627
LOC_Os12g02200.1	1.2017	0.00853076
LOC_Os06g22080.1	1.19667	0.0485927
LOC_Os09g04100.1	1.19624	0.0154073
LOC_Os06g08280.1	1.19575	0.0189296
LOC_Os03g26870.1	1.19283	0.0461609
LOC_Os01g26920.1	1.17574	0.0184664
LOC_Os05g32630.1	1.1736	0.00972544
LOC_Os11g24070.1	1.16262	0.00178515
LOC_Os01g51430.1	1.15476	0.00943856
LOC_Os03g17470.1	1.15175	0.0210124
LOC_Os06g20200.1	1.1404	0.0193136
LOC_Os05g49770.1	1.12124	0.00668662
LOC_Os03g18850.1	1.1211	0.0338725
LOC_Os07g42250.1	1.10944	0.029133
LOC_Os01g57420.1	1.1034	0.0349453
Down-regulated shared drought adaptive DEGs
Gene ID	Combined FC	FDR
LOC_Os03g04660.1	-1.89235	0.00239546
LOC_Os05g39990.1	-1.82072	0.00556238
LOC_Os03g08790.1	-1.81292	0.0228969
LOC_Os12g42610.1	-1.77519	0.0489312
LOC_Os01g28500.1	-1.75236	0.00239546
LOC_Os02g40010.1	-1.65907	0.0250733
LOC_Os03g63330.1	-1.60384	0.00615091
LOC_Os10g36924.1	-1.57851	0.0250733
LOC_Os07g04180.1	-1.54592	0.00209049
LOC_Os03g20370.1	-1.54079	0.0384362
LOC_Os04g20164.1	-1.5405	0.00249227
LOC_Os07g01560.1	-1.53136	0.00272766
LOC_Os07g38730.1	-1.51678	0.0235847
LOC_Os03g42130.1	-1.4749	0.00249227
LOC_Os06g22960.1	-1.46146	0.0481909
LOC_Os02g48870.1	-1.4491	0.000502838
LOC_Os10g22560.1	-1.44005	0.0458264
LOC_Os03g10090.1	-1.43431	0.00241707
LOC_Os10g40720.1	-1.42776	0.00807934
LOC_Os06g46950.1	-1.41579	0.00815854
LOC_Os06g03580.1	-1.41336	0.0241698
LOC_Os02g43194.1	-1.41208	0.00249227
LOC_Os01g60770.1	-1.4053	0.00978911
LOC_Os12g24390.1	-1.38654	0.00978911
LOC_Os09g36600.1	-1.38439	0.0261799
LOC_Os05g51420.1	-1.37663	0.0261799
LOC_Os04g57200.1	-1.35789	0.00209049
LOC_Os07g48050.1	-1.35434	0.00249227
LOC_Os04g43650.1	-1.35159	0.0465335
LOC_Os03g40670.1	-1.34283	0.0379131
LOC_Os03g05290.1	-1.33974	0.0384362
LOC_Os04g40410.1	-1.33785	0.0250733
LOC_Os04g58390.1	-1.33564	0.00565636
LOC_Os06g48200.1	-1.32675	0.0467584
LOC_Os06g15620.1	-1.32358	0.0412854
LOC_Os02g04120.1	-1.32062	0.0241698
LOC_Os02g04710.1	-1.31562	0.0172356
LOC_Os03g18070.1	-1.31364	0.0146027
LOC_Os07g12730.1	-1.28735	0.026773
LOC_Os12g32620.1	-1.28432	0.0320679
LOC_Os04g38530.1	-1.27916	0.0412854
LOC_Os10g35840.1	-1.27903	0.0320679
LOC_Os07g42960.1	-1.26864	0.00815854
LOC_Os01g70130.1	-1.26499	0.00686495
LOC_Os04g33390.1	-1.26016	0.0458264
LOC_Os07g48020.1	-1.25811	0.03961
LOC_Os11g47970.1	-1.25106	0.0250733
LOC_Os11g32650.1	-1.24526	0.0320679
LOC_Os07g05360.1	-1.24354	0.0308465
LOC_Os04g15920.1	-1.23716	0.0320679
LOC_Os04g53230.1	-1.23623	0.0465335
LOC_Os05g22614.1	-1.23527	0.00249227
LOC_Os04g38450.1	-1.22505	0.03961
LOC_Os10g40640.1	-1.21027	0.0447791
LOC_Os04g33060.1	-1.20652	0.0235847
LOC_Os02g38240.1	-1.20238	0.0164162
LOC_Os07g39350.1	-1.18657	0.00488895
LOC_Os06g12310.1	-1.18621	0.0351886
LOC_Os02g03020.1	-1.18009	0.0287853
LOC_Os02g44500.1	-1.17818	0.0284536
LOC_Os08g35760.1	-1.17793	0.03961
LOC_Os04g33660.1	-1.12284	0.03961
