# Supplementary material for: Identification of conserved drought-adaptive genes using a cross-species meta-analysis approach
Source: BMC Plant Biol. 2015 May 3;15:111. doi: 10.1186/s12870-015-0493-6 (PMC4417316; doi:10.1186/s12870-015-0493-6)
Supplement: Additional file 10: Table S6. — Common genes between shared DEGs and independent lists obtained from Arabidopsis or wheat studies that were included in the meta-analysis. [file 12870_2015_493_MOESM10_ESM.xlsx]

## Sheet: Table S6
Identification of Conserved Drought-Adaptive Genes Using a Cross-Species Meta-Analysis Approach
Lidor Shaar-Moshe, Sariel Hübner, Zvi Peleg
Additional file 10: Table S6. Common genes between shared drought adaptive DEGs and three independent DEG lists obtained from WT Arabidopsis and wheat studies that were included in the meta-analysis
Arabidopsis CSA-Drought differentially expressed orthologs	Van Dijk et al. 2010: 1159 DEGs, 50 common with CSA-Drought	Wilkins et al. 2010: 757 DEGs, 25 common with CSA-Drought	Harb et al. 2010: 728 DEGs, 24 common with CSA-Drought	Rice gene ID	Function (based on MapMan allocation)		Wheat CSA-Drought differentially expressed orthologs	Aprile et al. 2009: 2143 DEGs, 36 common with CSA-Drought	Kadam et al. 2012: 162 DEGs, 2 common with CSA-drought	Krugman et al. 2010: 309 DEGs, 2 common with CSA-drought	Rice gene ID	Function (based on MapMan allocation)
Carbohydrate metabolism							Carbohydrate metabolism
AT1G32900		√		loc_os07g22930.2	synthesis starch GBSS1		Ta.238.1.S1_at		√		loc_os07g22930.2	synthesis starch GBSS1
AT4G09020		√		loc_os09g29404.1	degradation starch ISA3		Ta.4494.1.S1_at	√			loc_os03g04770.1	degradation starch BAM1
AT1G12240		√	√	loc_os02g01590.1	degradation sucrose invertases vacuolar		Ta.5622.2.S1_at	√			loc_os04g33490.1	degradation sucrose invertases neutral
AT2G19860		√		loc_os05g45590.1	degradation sucrose hexokinase		Ta.5372.1.S1_at	√			loc_os02g44230.1	trehalose TPP
AT5G51460	√		√	loc_os10g40550.1	trehalose TPP		TaAffx.17365.1.S1_at	√			loc_os07g48830.1	raffinose family galactinol synthases putative
AT2G47180	√		√	loc_os07g48830.1	raffinose family galactinol synthases putative		Amino acid metabolism
Amino acid metabolism							Ta.4834.1.S1_at	√			loc_os05g39770.1	degradation branched-chain group shared
AT3G22200	√			loc_os04g52450.1	synthesis central GABA GABA transaminase		Ta.2107.1.S1_s_at	√			loc_os09g26880.1	aldehyde dehydrogenase
AT5G22630			√				Cell wall
AT1G11860	√			loc_os04g53230.1	degradation serine-glycine-cysteine group glycine		Ta.3274.1.S1_at	√			loc_os10g40720.1	modification
AT1G08630	√			loc_os04g43650.1	degradation serine-glycine-cysteine group glycine		Ta.24760.1.S1_at	√			loc_os05g39990.1	modification
AT3G08860	√			loc_os05g39770.1	degradation branched-chain group shared		TaAffx.7177.1.S1_s_at			√	loc_os03g53860.1	degradation cellulases and beta -1,4-glucanases
AT5G46180			√	loc_os03g44150.1	degradation glutamate family arginine		Ta.5567.1.S1_at	√			loc_os01g60770.1	modification
AT1G54100	√			loc_os09g26880.1	aldehyde dehydrogenase		Fermentation
TCA cycle							Ta.13281.1.S1_at	√			loc_os01g06660.1	pyruvate decarboxylase
AT3G52720	√			loc_os04g33660.1	carbonic anhydrases		Protein metabolism
Cell wall							Ta.26280.1.S1_at	√			loc_os01g12660.1	degradation AAA type
AT5G20950		√		loc_os03g53860.1	degradation cellulases and beta -1,4-glucanases		Ta.10909.1.S1_x_at	√			loc_os06g21380.1	degradation
AT2G40610			√	loc_os01g60770.1	modification		Ta.5879.1.S1_at	√			loc_os05g31020.1	synthesis release
AT2G40610	√		√	loc_os05g39990.1	modification		Secondary metabolism
Protein metabolism							Ta.9172.1.S1_x_at	√			loc_os11g32650.1	flavonoids chalcones
AT1G21410	√			loc_os05g35110.1	degradation ubiquitin E3 SCF FBOX		Ta.24336.1.S1_x_at	√			loc_os02g07160.1	isoprenoids tocopherol biosynthesis hydroxyphenylpyruvate dioxygenase
AT3G57680	√	√	√	loc_os06g21380.1	degradation		Tetrapyrrole synthesis
AT5G51070	√			loc_os02g32520.1	degradation serine protease		Ta.3243.1.S1_at	√			loc_os10g35840.1	glu-tRNA reductase
AT1G55760	√	√	√	loc_os08g38700.1	degradation ubiquitin E3 BTB/POZ Cullin3 BTB/POZ		Transport
AT1G62710	√	√		loc_os02g43010.1	degradation		TaAffx.59883.1.S1_at	√			loc_os07g04180.1	amino acids
AT1G62710	√	√		loc_os04g45470.1	degradation		Ta.5718.1.S1_at	√			loc_os02g17500.1	sugars
AT1G64110	√			loc_os01g12660.1	degradation AAA type		Ta.26177.2.S1_a_at	√			loc_os02g54730.1	amino acids
AT1G17550		√		loc_os01g40094.1	postranslational modification		Ta.4508.1.S1_a_at	√			loc_os03g43720.1	misc
AT5G10930	√		√	loc_os09g25090.1	postranslational modification		Development
AT5G58380	√			loc_os12g02200.1	postranslational modification		Ta.14482.1.S1_at	√			loc_os12g32620.1	unspecified
AT5G25110	√		√	loc_os09g25090.1	postranslational modification		Ta.9830.2.S1_at	√			loc_os04g43200.1	unspecified
Lipid metabolism							Signalling
AT5G18640			√	loc_os07g47250.1	lipid degradation lipases		Ta.2882.1.S1_at	√			loc_os06g46950.1	calcium
AT4G35790	√		√	loc_os09g37100.1	lipid degradation lysophospholipases phospholipase D		Stress
AT3G06810	√			loc_os07g47820.1	lipid degradation beta-oxidation acyl CoA DH		Ta.21001.1.S1_at	√		√	loc_os04g38450.1	abiotic
AT5G08030	√			loc_os03g40670.1	lipid degradation lysophospholipases glycerophosphodiester phosphodiesterase		Ta.28351.1.S1_x_at	√			loc_os08g35760.1	abiotic: unspecified
AT5G23050	√			loc_os09g21230.1	FA synthesis and FA elongation acyl coa ligase		Ta.62.1.S1_x_at	√	√		loc_os01g28500.1	biotic
AT3G11670			√	loc_os11g05990.1	glycolipid synthesis DGDG synthase		Hormone metabolism
Secondary metabolism							Ta.338.1.S1_at	√			loc_os06g15620.1	gibberelin induced-regulated-responsive-activated- GASR7
AT3G57010	√			loc_os07g42250.1	N misc alkaloid-like		Cell
AT1G06570		√		loc_os02g07160.1	isoprenoids tocopherol biosynthesis hydroxyphenylpyruvate dioxygenase		Ta.7621.1.S1_at	√			loc_os07g37560.1	organisation
AT5G13930		√		loc_os11g32650.1	flavonoids chalcones		Ta.5566.3.S1_a_at	√			loc_os07g38730.1	organisation
Nucleotide metabolism							Ta.2728.1.S1_at	√			loc_os03g05310.1	cell death plants
AT4G04955	√	√	√	loc_os04g58390.1	degradation		Not assigned
Transport							Ta.12715.1.S1_s_at	√			loc_os04g57200.1	unknown
AT2G41190	√			loc_os02g54730.1	amino acids		Ta.769.1.S1_at	√			loc_os05g22614.1	unknown
AT1G67300	√			loc_os02g17500.1	sugars		Ta.4199.1.S1_a_at	√			loc_os11g03730.1	unknown
AT3G16240	√	√	√	loc_os06g22960.1	Major Intrinsic Proteins (TIP)		Ta.17059.1.S1_at	√			loc_os11g37560.1	unknown
AT5G49630	√	√	√	loc_os07g04180.1	amino acids		Ta.9096.1.A1_at	√			loc_os01g11054.1	unknown
AT5G27520			√	loc_os05g32630.1	metabolite transporters at the mitochondrial membrane		Ta.22936.1.S1_at	√			loc_os05g33820.1	unknown
Development
AT1G56010			√	loc_os12g41680.1	unspecified
AT2G16660			√	loc_os09g36600.1	unspecified
AT3G03270		√		loc_os02g53320.1	unspecified
AT4G34950			√	loc_os09g36600.1	unspecified
AT1G01720	√	√		loc_os01g66120.1	unspecified
AT2G33380	√			loc_os04g43200.1	unspecified
AT3G04070	√			loc_os03g21060.1	unspecified
Signalling
AT4G27280			√	loc_os06g46950.1	calcium
AT3G22840	√	√		loc_os07g08160.1	light
Stress
AT2G47710		√		loc_os12g36640.2	abiotic: unspecified
AT4G39640	√	√		loc_os04g38450.1	abiotic
AT5G20630	√			loc_os08g35760.1	abiotic: unspecified
AT2G18250	√			loc_os02g04120.1	abiotic: drought/salt
Biodegradation of Xenobiotics
AT1G53580	√			loc_os01g47690.1	hydroxyacylglutathione hydrolase
Hormone metabolism
AT3G19000		√		loc_os03g42130.1	ethylene synthesis-degradation/ gibberellin 20 oxidase 2- OsGA20ox2
RNA regulation of transcription
AT1G09750	√			loc_os03g08790.1	unclassified
Cell
AT3G44880	√			loc_os03g05310.1	cell deat
AT5G19780	√			loc_os07g38730.1	organisation
Miscellaneous
AT5G02540	√			loc_os01g05840.1	short chain dehydrogenase/reductase (SDR)
AT1G77120	√			loc_os11g10480.1	alcohol dehydrogenases
AT4G12290	√			loc_os04g20164.1	oxidases - copper, flavone etc
AT4G13250		√		loc_os01g12710.1	short chain dehydrogenase/reductase (SDR)
AT1G12200		√		loc_os10g40570.1	oxidases - copper, flavone etc
AT1G22400		√		loc_os02g51930.1	UDP glucosyl and glucoronyl transferases
AT3G23640			√	loc_os07g23880.1	gluco-, galacto- and mannosidases alpha-galactosidase
Not assigned
AT1G05510	√			loc_os05g49440.2	unknown
AT1G07040	√			loc_os10g32680.1	unknown
AT2G21820	√		√	loc_os01g46600.1	unknown
AT3G15670	√			loc_os05g46480.1	unknown
AT4G01870	√			loc_os07g44410.1	unknown
AT5G66780	√			loc_os03g51350.1	unknown
AT4G31830	√			loc_os09g04100.1	unknown
AT3G51130		√		loc_os06g49990.1	unknown
AT3G55760		√		loc_os11g37560.1	unknown
AT1G27150			√	loc_os03g48380.1	unknown
