# Supplementary material for: Identification of conserved drought-adaptive genes using a cross-species meta-analysis approach
Source: BMC Plant Biol. 2015 May 3;15:111. doi: 10.1186/s12870-015-0493-6 (PMC4417316; doi:10.1186/s12870-015-0493-6)
Supplement: Additional file 11: Table S7. — Significant up- and down-regulated shared biological processes across-species. [file 12870_2015_493_MOESM11_ESM.xlsx]

## Sheet: Table S7
Identification of Conserved Drought-Adaptive Genes Using a Cross-Species Meta-Analysis Approach
Lidor Shaar-Moshe, Sariel Hübner, Zvi Peleg
Additional file 11: Table S7. Significant up- and down-regulated shared biological processes across-species
Term ID	Description	Representative	Frequency in Database	log10 pValue
Up-regulated shared biological processes under progressive drought stress
GO:0009628	response to abiotic stimulus	response to abiotic stimulus	0.00359	-3.1367
GO:0044262	cellular carbohydrate metabolic process	cellular carbohydrate metabolism	0.01537	-1.7212
GO:0016051	carbohydrate biosynthetic process	cellular carbohydrate metabolism	0.01652	-1.5086
GO:0005984	disaccharide metabolic process	cellular carbohydrate metabolism	0.00139	-1.6021
GO:0009311	oligosaccharide metabolic process	cellular carbohydrate metabolism	0.00473	-1.6021
GO:0005975	carbohydrate metabolic process	carbohydrate metabolism	0.06349	-5.1805
GO:0016137	glycoside metabolic process	glycoside metabolism	0.00016	-1.6021
GO:0006066	alcohol metabolic process	alcohol metabolism	0.00489	-1.4949
Down-regulated shared biological processes under progressive drought stress
GO:0006810	transport	transport	0.16586	-1.7959
GO:0055085	transmembrane transport	transport	0.05717	-1.6576
GO:0051179	localization	localization	0.17219	-1.7959
GO:0006979	response to oxidative stress	response to oxidative stress	0.00274	-1.7212
GO:0042221	response to chemical stimulus	response to oxidative stress	0.0179	-1.4089
GO:0009308	amine metabolic process	amine metabolism	0.00893	-1.8539
GO:0034641	cellular nitrogen compound metabolic process	amine metabolism	0.33449	-2.1612
GO:0044271	cellular nitrogen compound biosynthetic process	amine metabolism	0.16376	-2.3979
GO:0009309	amine biosynthetic process	amine metabolism	0.00618	-1.7959
GO:0008652	cellular amino acid biosynthetic process	amine metabolism	0.0357	-1.7959
GO:0042180	cellular ketone metabolic process	cellular ketone metabolism	0.00344	-1.5229
GO:0006082	organic acid metabolic process	cellular ketone metabolism	0.0851	-1.5229
GO:0044281	small molecule metabolic process	cellular ketone metabolism	0.18947	-1.8539
GO:0006725	cellular aromatic compound metabolic process	cellular aromatic compound metabolism	0.3287	-1.7959
