# Supplementary material for: Identification of conserved drought-adaptive genes using a cross-species meta-analysis approach
Source: BMC Plant Biol. 2015 May 3;15:111. doi: 10.1186/s12870-015-0493-6 (PMC4417316; doi:10.1186/s12870-015-0493-6)
Supplement: Additional file 14: Table S8. — List of primers used for the qPCR assay. [file 12870_2015_493_MOESM14_ESM.xlsx]

## Sheet: Table S8
Identification of Conserved Drought-Adaptive Genes Using a Cross-Species Meta-Analysis Approach
Lidor Shaar-Moshe, Sariel Hübner, Zvi Peleg
Additional file 14: Table S8. Primers used for qPCR validation of shared drought adaptive genes in Brachypodium distachyon
Gene ID	Gene symbol	Gene name	Rice ortholog	Forward	Reverse
Reference genes
BRADI3G14120	GAPDH	Glyceraldehyde-3-phosphate dehydrogenase	LOC_OS08g03290	TTGCTCTCCAGAGCGATGAC	CTCCACGACATAATCGGCAC
BRADI5G14640	SamDC	S-adenosylmethionine decarboxylase	LOC_Os04g42090	TGCTAATCTGCTCCAATGGC	GACGCAGCTGACCACCTAGA
Carbohydrate metabolism
BRADI2G41590	GBSS1	Granule-bound starch synthase 1	LOC_OS07g22930	TCAACGCCTGGTGGAAAAAG	TTCCTCACGGACAGGGATTC
BRADI1G75610	BAM1	β-amylase 1	LOC_OS03g04770	TTCGCGGAACCTTTGTTGTT	GTCTGGGTGGACATGTTGAG
BRADI3G32970	TPP	Trehalose-6-phosphate phosphatase	LOC_Os10g40550	GTCCGTGTTGCTAGTGACTG	AACACAAGGAGAGTGCTGGA
BRADI5G09200	INV-E	Alkaline/neutral invertase E	LOC_OS04g33490	AGGTTTCGTTTGCATCCCTC	AAGAGTGACTTCCTGGGCTG
BRADI2G18877	HXK1	Hexokinase 1	LOC_OS05g45590	GGCTGAATTAAGCAGGGCTC	AGGAATTGCATTGGCACGTT
BRADI1G64120	GOLS1	Galactinol synthase 1	LOC_OS07g48830	TCGACTCTTCAAGCCCGAAT	CGACTAGCGGGTAAGCTGAG
BRADI1G17200	GOLS2	Galactinol synthase 2	LOC_Os07g48830	GATGAACGGGAGCTGCAAAT	CCTGTGAGGCGAGGATCTG
BRADI3G20120	SPS	Sucrose-phosphate synthase	LOC_OS08g20660	CGAGATGCTGCTGCTGATTT	CACGCCCAAGCTCCATATTC
Amino acid metabolism
BRADI1G52290	HGO	Homogentisate 1,2-dioxygenase	LOC_OS06g01360	CTTCGCCATCCACATGTACG	TGAAGGTCCATCAGGCAAGT
BRADI2G23507	P5CS1	Delta1-pyrroline-5-carboxylate synthetase	LOC_OS05g38150	CTGCGGATAAGAGAGGGGAG	AGTGCCCACCTTGATGATGA
BRADI1G21330	DAHPS	3-Deoxy-D-arabino-heptulosonate 7-phosphate synthase	LOC_OS07g42960	TTACTCCCGATGAAGAGGCG	GGGAACGTCTCGATGGTCT
BRADI1G01800	AK1	Aspartate kinase 1	LOC_OS03g63330	ACTACAGCACAGGTCCATCA	ACCAAGGAAATGTTCACCTGC
Protein degradation
BRADI3G44640	ERD1	Early responsive to dehydration 1	LOC_OS02g32520	CACGCGTAGTAGACGGTAGT	CATCGATCGTCGGCACTTAC
BRADI3G01320	SCPL49	Serine carboxypeptidase-like 49	LOC_OS02g02320	TTGGTAACGGTCTCACGGAT	ATGCTTTCCCGTCTGTACCA
BRADI2G19700	GGH2	Gamma-glutamyl hydrolase 2	LOC_OS05g44130	ACTTCCATTATTCGCGCAGT	CAAGACAACTGGTGCTGAGT
Hormone metabolism and transcription factors
BRADI3G57960	ABF4	ABRE binding factor 4	LOC_OS02g52780	ACCACTCGTGTGAGTAGAGC	GAGCTATGGACCCTCGGAAA
BRADI1G06200	AAO1	Aldehyde oxidase 1	LOC_Os03g57680	TTCTCTCCTCCAAAGCGTCC	GTTGGTACTTGCCATGCTCA
BRADI2G56267	SnRK2.4	SNF1-related kinase 2.4	LOC_OS01g64970	GCTACTGCCATCACATGCAA	CTTTCCATCATACTCGCGGC
BRADI1G60720	SnRK2.8	SNF1-related kinase 2.8	LOC_OS03g27280	AAACCTGCCAGTGGAGATGA	ATGTCGTCGAGATCCATGCT
BRADI1G14580	GO20ox2	Gibberellin 20 oxidase 2	LOC_OS03g42130	CAACTTCAGGAAGCTCGACG	TATATCACAAAGGGGCGGCA
BRADI4G02060	NAC1	NAC domain containing protein 1	LOC_OS12g41680	ATGCACGAGTACAGGTTGGA	CATGAGAGGTGGCAATGGTG
BRADI1G38140	HSF	Heat shock factor protein family	LOC_OS06g35960	TGAGACAAATGCAACGTCCG	GTTGTTGTGCTTGAAGTGCG
Unknown / or Unclassified
BRADI2G18090	LEA3	Late embryogenesis abundant protein, group 3	LOC_OS05g46480	ACCGAGAAGATCACCAGGGA	ACTAAAACGAGAAGCCTGACG
BRADI2G17170	-	-	LOC_Os05g48230	CGGAGCAATTACATTCGGGG	TCGCGGAAAAGCGTATCTTG
BRADI3G28120	-	-	LOC_Os10g32680	GATCGGACATGCTGCAAACC	GAACCATGACGACCCAACAG
BRADI2G42030	-	-	LOC_Os01g40280	TACCGGTTGCACTGGATCTT	TTCCTTCGAGTTCGCCTCTT
BRADI2G12920	-	-	LOC_Os01g26920	GAGACCCCTGACCCCATCT	GGCCCACAATCAGCAAATCA
GAPDH and SamDC primers were adopted from [1]
Shared drought adaptive DEGs, annotated by MapMan, were used to retrieve B. distachyon orthologs via Gramene-Biomart (http://www.gramene.org/biomart/).
Reference
1. Hong SY, Seo PJ, Yang MS, Xiang F, Park CM. Exploring valid reference genes for gene expression studies in Brachypodium distachyon by real-time PCR. BMC Plant Biol. 2008;8:112.
